# Supplementary material for: Butterfly eggs prime anti-herbivore defense in an annual but not perennial Arabidopsis species
Source: Planta. 2024 Oct 3;260(5):112. doi: 10.1007/s00425-024-04541-9 (PMC11450040; doi:10.1007/s00425-024-04541-9)
Supplement: Supplementary file 2 — Supplementary file2 (XLSX 4292 KB) [file 425_2024_4541_MOESM2_ESM.xlsx]

## Sheet: LYRATA_E vs. C
Gene	baseMean	log2FoldChange	lfcSE	stat	pvalue	padj	THAL homolog	Gene name	arabi.defline
AL1G54320	12.4036	21.1013	2.15677	9.78375	1.32224e-22	1.5738e-18	AT1G47890	AtRLP7,RLP7	receptor like protein 7
AL3G47550	7.62548	20.12	2.3531	8.55043	1.22631e-17	7.2981e-14	AT1G25550		myb-like transcription factor family protein
AL4G44480	5.73195	20.1081	4.31874	4.65601	3.22391e-06	0.000708704	AT2G45340		Leucine-rich repeat protein kinase family protein
AL41U10060	138.483	20.0112	1.91689	10.4394	1.63844e-25	3.90031e-21	AT2G29290		NAD(P)-binding Rossmann-fold superfamily protein
AL5G14940	34.6018	19.9068	2.25768	8.81736	1.17189e-18	9.29895e-15	AT3G26190	CYP71B21	cytochrome P450, family 71, subfamily B, polypeptide 21
AL126U10060	4.89265	19.6984	2.50821	7.85358	4.04336e-15	1.92504e-11	AT2G17520	ATIRE1-2,IRE1-2,IRE1A	Endoribonuclease/protein kinase IRE1-like
AL3G22850	204.996	9.44936	1.72456	5.47928	4.27052e-08	2.82388e-05	AT3G11340		UDP-Glycosyltransferase superfamily protein
AL3G51640	48.8699	8.89289	1.52935	5.8148	6.07075e-09	6.56883e-06	AT2G18370		Bifunctional inhibitor/lipid-transfer protein/seed storage 2S albumin superfamily protein
AL5G29100	37.5348	8.73658	1.43857	6.07312	1.2545e-09	1.75666e-06	AT3G49340		Cysteine proteinases superfamily protein
AL5G15780	1853.65	8.67196	1.52027	5.7042	1.16887e-08	1.07019e-05	AT3G26830	CYP71B15,PAD3	Cytochrome P450 superfamily protein
AL6G47420	524.772	8.57321	1.63461	5.2448	1.56452e-07	6.65061e-05	AT4G12490		Bifunctional inhibitor/lipid-transfer protein/seed storage 2S albumin superfamily protein
AL3G42940	819.715	8.12855	1.53343	5.30091	1.15226e-07	5.37836e-05	AT2G05440	ATGRP9,GRP9	GLYCINE RICH PROTEIN 9
AL3G46920	11.988	8.08616	1.58288	5.10851	3.24709e-07	0.000124673	AT2G15220		Plant basic secretory protein (BSP) family protein
AL2G23720	20.5003	8.07462	1.64347	4.91315	8.9625e-07	0.000253991	AT1G66120		AMP-dependent synthetase and ligase family protein
AL8G16730	871.738	8.03416	1.62688	4.93837	7.87767e-07	0.000228693	AT5G43570		Serine protease inhibitor, potato inhibitor I-type family protein
AL6G19510	120.248	7.96029	1.40105	5.68166	1.33392e-08	1.12739e-05	AT5G08760
AL4G13530	96.0466	7.82789	1.37537	5.69148	1.2594e-08	1.11037e-05	AT2G23540		GDSL-like Lipase/Acylhydrolase superfamily protein
AL277U10020	19.8944	7.56821	1.58823	4.7652	1.88666e-06	0.000453657	AT5G58860	CYP86,CYP86A1	cytochrome P450, family 86, subfamily A, polypeptide 1
AL5G22680	47.5661	7.50984	1.40067	5.36162	8.24809e-08	4.47906e-05	AT3G44540	FAR4	fatty acid reductase 4
AL4G35610	15.3469	7.36571	1.5397	4.78386	1.71964e-06	0.000426417	AT2G38390		Peroxidase superfamily protein
AL6G47410	100.678	7.34086	1.63261	4.49638	6.91194e-06	0.00127207	AT4G12490		Bifunctional inhibitor/lipid-transfer protein/seed storage 2S albumin superfamily protein
AL4G10190	142.931	7.33583	1.37177	5.34772	8.90684e-08	4.71172e-05	AT2G21100		Disease resistance-responsive (dirigent-like protein) family protein
AL6G36320	26817.9	7.32875	1.37376	5.33482	9.5637e-08	4.84391e-05	AT1G52030	F-ATMBP,MBP1.2,MBP2	myrosinase-binding protein 2
AL3G22960	101.749	7.11669	1.70273	4.17958	2.92053e-05	0.0040896	AT3G11430	ATGPAT5,GPAT5	glycerol-3-phosphate acyltransferase 5
AL7G14460	162.775	7.06109	1.5576	4.53331	5.80652e-06	0.00111471	AT4G36610		alpha/beta-Hydrolases superfamily protein
AL7G14660	50.8855	7.05032	1.31513	5.36094	8.27887e-08	4.47906e-05	AT4G36430		Peroxidase superfamily protein
AL3G46130	1282.95	7.02737	1.37311	5.11785	3.09037e-07	0.000120601	AT2G14580	ATPRB1,PRB1	basic pathogenesis-related protein 1
AL3G36910	497.492	7.00238	1.33633	5.24	1.60579e-07	6.70627e-05	AT3G22620		Bifunctional inhibitor/lipid-transfer protein/seed storage 2S albumin superfamily protein
AL8G18790	1135.91	6.94768	1.56718	4.43324	9.28291e-06	0.00162933	AT5G42530
AL4G38190	163.158	6.90042	1.37692	5.0115	5.40087e-07	0.00017374	AT2G40370	LAC5	laccase 5
AL2G27840	32.0432	6.86425	1.34567	5.10099	3.37882e-07	0.000126764	AT1G68850		Peroxidase superfamily protein
AL5G30550	138.153	6.82808	1.63844	4.16743	3.0805e-05	0.00426345	AT3G50400		GDSL-like Lipase/Acylhydrolase superfamily protein
AL1G60340	82.7178	6.81055	1.24501	5.47028	4.49326e-08	2.89087e-05	AT1G52200		PLAC8 family protein
AL6G17780	59.8166	6.68569	1.38079	4.84193	1.28582e-06	0.000336363	AT5G07475		Cupredoxin superfamily protein
AL2G15250	556.475	6.66608	1.33864	4.97973	6.3673e-07	0.000187128	AT1G61120	GES,TPS04,TPS4	terpene synthase 04
AL3G51630	11.1893	6.6343	1.75222	3.78622	0.000152958	0.0147772	AT2G18360		alpha/beta-Hydrolases superfamily protein
AL4G12050	60.2767	6.62434	1.47087	4.50369	6.6783e-06	0.00125692	AT2G22510		hydroxyproline-rich glycoprotein family protein
AL4G12062	60.2767	6.62434	1.47087	4.50369	6.6783e-06	0.00125692	AT2G22510		hydroxyproline-rich glycoprotein family protein
AL4G47760	87.9475	6.6224	1.30707	5.06658	4.05021e-07	0.000146084	AT2G48130		Bifunctional inhibitor/lipid-transfer protein/seed storage 2S albumin superfamily protein
AL5G40310	10.2852	6.57533	1.5041	4.3716	1.23342e-05	0.00206771	AT3G58550		Bifunctional inhibitor/lipid-transfer protein/seed storage 2S albumin superfamily protein
AL3G40340	9.30692	6.52967	1.55128	4.2092	2.56273e-05	0.00367505	AT5G58860	CYP86,CYP86A1	cytochrome P450, family 86, subfamily A, polypeptide 1
AL6G10130	450.35	6.48514	1.29828	4.9952	5.87751e-07	0.000179811	AT5G01900	ATWRKY62,WRKY62	WRKY DNA-binding protein 62
AL5G18230	134.648	6.45868	1.17178	5.51186	3.5506e-08	2.41492e-05	AT3G28580		P-loop containing nucleoside triphosphate hydrolases superfamily protein
AL1G64980	97.5602	6.40849	1.3725	4.66919	3.02383e-06	0.000679077	AT1G54540		Late embryogenesis abundant (LEA) hydroxyproline-rich glycoprotein family
AL8G19350	12.6045	6.3932	1.28008	4.99436	5.903e-07	0.000179811	AT5G42250		Zinc-binding alcohol dehydrogenase family protein
AL1G26900	246.175	6.37303	1.04535	6.09655	1.08379e-09	1.6457e-06	AT1G14870	PCR2	PLANT CADMIUM RESISTANCE 2
AL4G23890	13.1255	6.32246	1.1754	5.37898	7.49101e-08	4.32549e-05	AT2G29340		NAD-dependent epimerase/dehydratase family protein
AL1G39370	44.9427	6.23832	1.44107	4.32895	1.49824e-05	0.00237771	AT1G26390		FAD-binding Berberine family protein
AL3G20390	47.8045	6.21152	1.18152	5.25725	1.46226e-07	6.32893e-05	AT3G09270	ATGSTU8,GSTU8	glutathione S-transferase TAU 8
AL2G37060	4172.68	6.20644	0.880747	7.04679	1.83096e-12	4.8429e-09	AT1G21310	ATEXT3,EXT3,RSH	extensin 3
AL4G43940	141.438	6.18555	1.34519	4.59827	4.26023e-06	0.000874266
AL7G28170	6.53498	6.17403	1.43703	4.29638	1.73612e-05	0.00264925	AT4G25000	AMY1,ATAMY1	alpha-amylase-like
AL7G47810	94.7428	6.12575	1.45902	4.19854	2.68639e-05	0.0038245	AT5G41590		Protein of unknown function (DUF567)
AL1G39330	17.2309	6.06607	1.23636	4.90639	9.27665e-07	0.00025678	AT1G26420		FAD-binding Berberine family protein
AL4G47750	19.8349	6.06394	1.46873	4.1287	3.64813e-05	0.0049625	AT2G48140	EDA4	Bifunctional inhibitor/lipid-transfer protein/seed storage 2S albumin superfamily protein
AL5G29090	247.593	6.05908	1.0565	5.73507	9.74713e-09	9.66793e-06	AT3G49340		Cysteine proteinases superfamily protein
AL2G34340	16.6065	6.05599	1.3865	4.36782	1.2549e-05	0.00208199	AT1G74460		GDSL-like Lipase/Acylhydrolase superfamily protein
AL7G38780	20.4613	6.02455	1.40154	4.29853	1.71937e-05	0.00264635	AT4G16260		Glycosyl hydrolase superfamily protein
AL6G19880	10.7511	5.96488	1.51965	3.92517	8.66673e-05	0.00977779	AT5G09480		hydroxyproline-rich glycoprotein family protein
AL7G34280	3327.07	5.91873	1.17632	5.03156	4.86506e-07	0.000160851	AT4G19810		Glycosyl hydrolase family protein with chitinase insertion domain
AL3G42980	22.0716	5.91802	1.67937	3.52395	0.000425157	0.0318266
AL5G19780	366.349	5.90154	1.5469	3.81508	0.000136138	0.013732	AT3G29670		HXXXD-type acyl-transferase family protein
AL3G24130	956.556	5.87577	1.5626	3.76025	0.000169742	0.015988	AT3G12500	ATHCHIB,B-CHI,CHI-B,HCHIB,PR-3,PR3	basic chitinase
AL68U10050	209.552	5.86997	1.07964	5.43695	5.41998e-08	3.39533e-05	AT2G37800		Cysteine/Histidine-rich C1 domain family protein
AL6G24550	73.3767	5.84283	1.71869	3.39959	0.000674862	0.0446253	AT5G13900		Bifunctional inhibitor/lipid-transfer protein/seed storage 2S albumin superfamily protein
AL5G18140	11.2611	5.82936	1.51434	3.84944	0.000118388	0.0121475	AT3G28510		P-loop containing nucleoside triphosphate hydrolases superfamily protein
AL5G12530	4.06958	5.82164	1.5725	3.70216	0.000213773	0.0191311	AT2G02930	ATGSTF3,GST16,GSTF3	glutathione S-transferase F3
AL22U10040	3228.74	5.80389	1.00128	5.79644	6.77364e-09	7.01072e-06	AT1G69930	ATGSTU11,GSTU11	glutathione S-transferase TAU 11
AL8G40640	7.39155	5.78772	1.55171	3.72989	0.000191566	0.0176026	AT5G63560		HXXXD-type acyl-transferase family protein
AL1G61690	21.863	5.77253	1.32184	4.36704	1.25943e-05	0.00208199	AT1G53270		ABC-2 type transporter family protein
AL4G32080	33.0122	5.76751	1.17524	4.90753	9.22297e-07	0.00025678	AT2G35980	ATNHL10,NHL10,YLS9	Late embryogenesis abundant (LEA) hydroxyproline-rich glycoprotein family
AL1G15290	71.8582	5.7172	1.42102	4.02332	5.73839e-05	0.00724565	AT1G05450		Bifunctional inhibitor/lipid-transfer protein/seed storage 2S albumin superfamily protein
AL4G42370	609.227	5.69674	1.02433	5.56144	2.67556e-08	1.87329e-05	AT2G43570	CHI	chitinase, putative
AL8G15480	115.263	5.67096	1.11209	5.09936	3.40805e-07	0.000126764	AT5G44390		FAD-binding Berberine family protein
AL8G42380	43.1558	5.66961	1.46384	3.87311	0.000107455	0.0114195	AT5G64890	PROPEP2	elicitor peptide 2 precursor
AL7G51490	22.6941	5.64069	1.53722	3.66941	0.000243113	0.0213553	AT5G38940		RmlC-like cupins superfamily protein
AL6G32400	11.5294	5.63807	1.45042	3.88721	0.000101404	0.0109228	AT5G20860		Plant invertase/pectin methylesterase inhibitor superfamily
AL4G35600	7.25132	5.60083	1.37515	4.0729	4.64321e-05	0.00600716	AT2G38380		Peroxidase superfamily protein
AL8G43090	21.4989	5.56414	1.2207	4.55816	5.16037e-06	0.00104994	AT5G65500		U-box domain-containing protein kinase family protein
AL6G46240	10.275	5.55989	1.38847	4.00433	6.21941e-05	0.00767114	AT4G11650	ATOSM34,OSM34	osmotin 34
AL6G33550	18.116	5.55189	1.26313	4.39536	1.10589e-05	0.00189394	AT5G22545
AL3G14830	333.305	5.525	1.1859	4.65892	3.17876e-06	0.0007072	AT3G04720	HEL,PR-4,PR4	pathogenesis-related 4
AL4G17940	124.127	5.52433	1.21844	4.53394	5.78945e-06	0.00111471	AT2G44220		Protein of Unknown Function (DUF239)
AL5G11560	154.923	5.49594	1.38136	3.97863	6.93126e-05	0.00833326	AT2G02340	AtPP2-B8,PP2-B8	phloem protein 2-B8
AL6G44540	378.935	5.4912	0.981273	5.59599	2.19364e-08	1.6616e-05	AT4G10500		2-oxoglutarate (2OG) and Fe(II)-dependent oxygenase superfamily protein
AL3G36900	1735.04	5.47819	0.965037	5.67667	1.37343e-08	1.12739e-05	AT3G22600		Bifunctional inhibitor/lipid-transfer protein/seed storage 2S albumin superfamily protein
AL8G14450	27.4552	5.40398	1.31377	4.11333	3.89984e-05	0.00518636	AT5G44990		Glutathione S-transferase family protein
AL4G25660	24.0644	5.36629	1.2225	4.38959	1.13564e-05	0.00193099	AT2G30750	CYP71A12	cytochrome P450, family 71, subfamily A, polypeptide 12
AL6G23680	240.515	5.35889	1.38569	3.8673	0.000110047	0.0115726	AT5G13080	ATWRKY75,WRKY75	WRKY DNA-binding protein 75
AL1G11790	56.9626	5.31064	1.06086	5.00597	5.55809e-07	0.000176414	AT1G02450	NIMIN-1,NIMIN1	NIM1-interacting 1
AL7G18610	8.05907	5.29191	1.39537	3.79248	0.000149148	0.0147772	AT4G33050	EDA39	calmodulin-binding family protein
AL1G59800	87.9706	5.26981	1.09612	4.80769	1.52687e-06	0.000390829	AT1G51790		Leucine-rich repeat protein kinase family protein
AL7G31150	59.7814	5.22287	1.12358	4.64841	3.34512e-06	0.000710986
AL5G30620	26.9739	5.20511	1.2563	4.1432	3.42488e-05	0.00471268	AT3G50470	HR3,MLA10	homolog of RPW8 3
AL7G30310	7.19156	5.18795	1.5299	3.39105	0.000696254	0.0457854	AT4G23130	CRK5,RLK6	cysteine-rich RLK (RECEPTOR-like protein kinase) 5
AL7G25000	934.363	5.14759	1.07118	4.80554	1.54338e-06	0.000390852	AT5G54160	ATOMT1,OMT1	O-methyltransferase 1
AL5G25170	24.9325	5.14271	1.28866	3.99075	6.58649e-05	0.00804058	AT3G46280		protein kinase-related
AL4G43450	77.642	5.13882	1.41419	3.63374	0.000279339	0.0235451	AT3G60120	BGLU27	beta glucosidase 27
AL1G39380	86.0133	5.13404	1.35522	3.78835	0.000151652	0.0147772	AT1G26380		FAD-binding Berberine family protein
AL5G24040	24.1826	5.12122	1.48426	3.45036	0.000559848	0.0390826	AT3G56730		Putative endonuclease or glycosyl hydrolase
AL5G22150	123.661	5.06009	1.02759	4.92421	8.46997e-07	0.000242925	AT5G66670		Protein of unknown function (DUF677)
AL7G38000	6539.58	5.05864	1.18132	4.28219	1.85065e-05	0.00276194	AT4G16730	TPS02	terpene synthase 02
AL4G40120	41.706	5.04861	1.06117	4.75757	1.95933e-06	0.000466419	AT2G41800		Protein of unknown function, DUF642
AL6G49360	33.0906	5.04673	1.35212	3.73246	0.000189619	0.0174956	AT4G03540		Uncharacterised protein family (UPF0497)
AL4G36170	1264.13	5.02554	0.824714	6.09368	1.10345e-09	1.6457e-06	AT2G38870		Serine protease inhibitor, potato inhibitor I-type family protein
AL6G15210	692.533	4.99921	0.828149	6.03661	1.57384e-09	1.87326e-06	AT5G05340		Peroxidase superfamily protein
AL6G30900	16.5431	4.99874	1.44086	3.46927	0.000521876	0.0370843	AT5G19410		ABC-2 type transporter family protein
AL8G29540	46.7118	4.99657	1.32385	3.77427	0.000160479	0.015404	AT5G54230	AtMYB49,MYB49	myb domain protein 49
AL7G16030	22.1811	4.99641	1.12914	4.42496	9.64623e-06	0.00167612	AT4G35170		Late embryogenesis abundant (LEA) hydroxyproline-rich glycoprotein family
AL1G59780	46807	4.98452	0.701223	7.10832	1.17462e-12	3.49524e-09	AT1G51780	ILL5	IAA-leucine resistant (ILR)-like gene 5
AL4G44340	381.461	4.948	1.32899	3.72312	0.000196779	0.0178791	AT2G45220		Plant invertase/pectin methylesterase inhibitor superfamily
AL2G22200	7.70252	4.92236	1.36599	3.60351	0.000313947	0.0255942	AT1G65481
AL7G32710	266.822	4.91996	0.910149	5.40567	6.45678e-08	3.94112e-05	AT4G21380	ARK3,RK3	receptor kinase 3
AL6G46620	3.33896	4.89768	1.24474	3.9347	8.33022e-05	0.00957975	AT4G11900		S-locus lectin protein kinase family protein
AL3G14820	912.853	4.87884	1.16233	4.19747	2.69908e-05	0.0038245	AT3G04720	HEL,PR-4,PR4	pathogenesis-related 4
AL6G12030	153.92	4.86425	0.961568	5.05867	4.2219e-07	0.000147608	AT5G02780	GSTL1	glutathione transferase lambda 1
AL5G34030	11.5894	4.85243	1.30127	3.72898	0.000192256	0.0176026	AT3G53150	UGT73D1	UDP-glucosyl transferase 73D1
AL1G14260	4.27309	4.83813	1.42219	3.40188	0.000669249	0.0445013	AT1G04580	AAO4,AO4,ATAO-4,ATAO2	aldehyde oxidase 4
AL6G38500	14.2403	4.82928	1.22686	3.9363	8.27491e-05	0.00956234	AT5G26690		Heavy metal transport/detoxification superfamily protein
AL1G32330	23.1723	4.82737	1.2538	3.85019	0.000118026	0.0121475	AT1G19610	LCR78,PDF1.4	Arabidopsis defensin-like protein
AL2G36400	275.368	4.81278	0.787335	6.11275	9.79304e-10	1.6457e-06
AL3G52040	931.292	4.76477	0.781969	6.09329	1.10612e-09	1.6457e-06	AT2G18660	PNP-A	plant natriuretic peptide A
AL3G23020	1729.09	4.74739	1.30329	3.64261	0.000269885	0.022945	AT3G11480	ATBSMT1,BSMT1	S-adenosyl-L-methionine-dependent methyltransferases superfamily protein
AL4G42300	753.791	4.73201	0.843035	5.61307	1.98772e-08	1.57726e-05	AT2G43510	ATTI1,TI1	trypsin inhibitor protein 1
AL5G23330	750.646	4.71163	1.19383	3.94666	7.92491e-05	0.00924767	AT3G44860	FAMT	farnesoic acid carboxyl-O-methyltransferase
AL2G34930	5878.01	4.69217	0.87286	5.37563	7.63161e-08	4.32549e-05	AT1G75040	PR-5,PR5	pathogenesis-related gene 5
AL1G34320	41.7266	4.68632	1.30379	3.59439	0.000325153	0.0260615	AT1G21240	WAK3	wall associated kinase 3
AL5G37250	1418.74	4.63064	1.07615	4.30299	1.68509e-05	0.0026218	AT3G55970	ATJRG21,JRG21	jasmonate-regulated gene 21
AL1G31830	14.9425	4.62462	1.35273	3.41872	0.000629165	0.0423087	AT1G19250	FMO1	flavin-dependent monooxygenase 1
AL3G51340	179.283	4.58795	0.986843	4.64912	3.33354e-06	0.000710986	AT2G18150		Peroxidase superfamily protein
AL8G38650	168.556	4.57311	1.25078	3.6562	0.00025598	0.0221581	AT5G61890		Integrase-type DNA-binding superfamily protein
AL4G36950	77.1914	4.57075	1.28337	3.56151	0.00036873	0.0284065	AT2G39530		Uncharacterised protein family (UPF0497)
AL2G15260	10686.9	4.55309	1.21309	3.7533	0.000174524	0.0162346	AT1G61120	GES,TPS04,TPS4	terpene synthase 04
AL3G31480	53.1506	4.54988	1.23393	3.6873	0.000226647	0.0201318	AT3G18250		Putative membrane lipoprotein
AL1G49500	958.914	4.54822	1.15918	3.92366	8.72145e-05	0.00978367	AT1G31580	CXC750,ECS1	ECS1
AL7G48560	666.414	4.53964	0.70289	6.45853	1.05724e-10	2.51676e-07	AT5G40990	GLIP1	GDSL lipase 1
AL3G31410	67.9921	4.52136	1.25529	3.60186	0.000315953	0.0256698	AT5G55780		Cysteine/Histidine-rich C1 domain family protein
AL6G40620	5.88435	4.51991	1.14022	3.96408	7.3678e-05	0.00863993	AT5G28610
AL2G22370	27.9235	4.51406	0.895571	5.04043	4.64489e-07	0.000155735	AT1G65486
AL7G27800	5.88081	4.50098	1.13446	3.96752	7.26249e-05	0.00860117	AT4G25330
AL1G28490	43.9291	4.48756	1.24246	3.61183	0.000304045	0.0251082	AT1G16370	ATOCT6,OCT6	organic cation/carnitine transporter 6
AL5G39420	16.2896	4.48428	1.04693	4.28327	1.84167e-05	0.00276194	AT3G57770		Protein kinase superfamily protein
AL7G33710	30.6641	4.47479	0.98586	4.53897	5.6529e-06	0.00111213	AT4G20110	BP80-3
AL4G41640	17.261	4.44618	0.936307	4.74864	2.04789e-06	0.000482674	AT2G43000	anac042,NAC042	NAC domain containing protein 42
AL6G35600	833.851	4.43423	0.860439	5.15345	2.5574e-07	0.000101465	AT5G24210		alpha/beta-Hydrolases superfamily protein
AL6G19930	1613.31	4.42329	0.830052	5.32893	9.87929e-08	4.89951e-05	AT5G09530		hydroxyproline-rich glycoprotein family protein
AL7G14940	2.1973	4.41074	1.26501	3.48673	0.000488965	0.035489	AT2G17980	ATSLY1	Sec1/munc18-like (SM) proteins superfamily
AL3G29360	125.975	4.40352	1.13392	3.88343	0.000102992	0.0109943	AT3G16530		Legume lectin family protein
AL3G14290	3.27693	4.40059	1.26713	3.47287	0.000514926	0.0368519	AT3G04300		RmlC-like cupins superfamily protein
AL5G44150	159.653	4.36696	0.722406	6.04503	1.49382e-09	1.8716e-06	AT2G46400	ATWRKY46,WRKY46	WRKY DNA-binding protein 46
AL8G21710	39.8733	4.34069	0.935592	4.63951	3.49238e-06	0.000729296	AT5G48657		defense protein-related
AL1G26810	78.026	4.32584	0.773459	5.59286	2.23362e-08	1.6616e-05	AT1G14780		MAC/Perforin domain-containing protein
AL7G48510	484.04	4.31788	0.927948	4.65315	3.26899e-06	0.000708704	AT5G41040		HXXXD-type acyl-transferase family protein
AL4G22710	27.9973	4.31681	0.991611	4.35333	1.34085e-05	0.00218623	AT2G27660		Cysteine/Histidine-rich C1 domain family protein
AL6G33600	83.1346	4.25104	1.05676	4.02273	5.75269e-05	0.00724565	AT5G22570	ATWRKY38,WRKY38	WRKY DNA-binding protein 38
AL4G33480	210.259	4.22376	0.710626	5.94372	2.78624e-09	3.1584e-06	AT2G37130		Peroxidase superfamily protein
AL4G32030	292.007	4.21121	0.882985	4.76929	1.8488e-06	0.000449089	AT2G35930	PUB23	plant U-box 23
AL2G25630	9.09119	4.16432	1.17761	3.53626	0.00040584	0.0305728
AL8G15500	182.156	4.14761	0.926142	4.47837	7.52148e-06	0.00135643	AT5G44380		FAD-binding Berberine family protein
AL6G19920	258.733	4.12739	1.13211	3.64575	0.000266609	0.0227477	AT5G09520		hydroxyproline-rich glycoprotein family protein
AL3G19350	30.4978	4.11442	1.14401	3.59651	0.000322521	0.0260615	AT3G07970	QRT2	Pectin lyase-like superfamily protein
AL1G17060	21.8055	4.08663	1.1436	3.57348	0.000352265	0.0274041	AT1G07000	ATEXO70B2,EXO70B2	exocyst subunit exo70 family protein B2
AL7G42410	339.855	4.07651	0.912987	4.46502	8.00604e-06	0.00143296	AT4G14020		Rapid alkalinization factor (RALF) family protein
AL6G18640	54.7382	4.03131	0.987858	4.08086	4.48689e-05	0.00583663	AT5G08240
AL8G30970	46.9622	4.01641	0.882576	4.55078	5.34464e-06	0.00106024	AT5G55450		Bifunctional inhibitor/lipid-transfer protein/seed storage 2S albumin superfamily protein
AL4G43390	37.9105	4.01464	1.02126	3.93107	8.45702e-05	0.00963251	AT2G44400		Cysteine/Histidine-rich C1 domain family protein
AL8G28030	13.6976	4.00994	1.184	3.38678	0.000707191	0.0462491	AT5G53320		Leucine-rich repeat protein kinase family protein
AL1G12370	2795.79	4.00066	0.62684	6.38227	1.7448e-10	3.77591e-07	AT1G02930	ATGST1,ATGSTF3,ATGSTF6,ERD11,GST1,GSTF6	glutathione S-transferase 6
AL4G21500	35.8887	3.99282	1.00517	3.97227	7.11899e-05	0.00847337	AT3G18150		RNI-like superfamily protein
AL2G40570	1072.43	3.98853	0.989656	4.03022	5.57248e-05	0.00709374	AT1G80820	ATCCR2,CCR2	cinnamoyl coa reductase
AL7G40310	16.7609	3.98234	1.08893	3.65712	0.000255067	0.0221581	AT4G15280	UGT71B5	UDP-glucosyl transferase 71B5
AL2G25220	59.6707	3.97516	1.05491	3.76825	0.000164398	0.0157168	AT1G66940		protein kinase-related
AL6G49880	10.5643	3.97427	1.12274	3.5398	0.000400426	0.0303571	AT4G03070	AOP,AOP1,AOP1.1	2-oxoglutarate (2OG) and Fe(II)-dependent oxygenase superfamily protein
AL6G50670	125.562	3.96229	1.04049	3.80808	0.000140049	0.014067	AT4G02420		Concanavalin A-like lectin protein kinase family protein
AL1G12360	908.19	3.9472	0.512702	7.69881	1.37339e-14	5.44891e-11	AT1G02920	ATGST11,ATGSTF7,ATGSTF8,GST11,GSTF7	glutathione S-transferase 7
AL8G38220	400.383	3.91955	0.8609	4.55285	5.29249e-06	0.00106024	AT5G61520		Major facilitator superfamily protein
AL5G16750	98.6939	3.91412	0.883023	4.43264	9.30851e-06	0.00162933	AT3G27400		Pectin lyase-like superfamily protein
AL8G42270	94.1038	3.88638	0.512977	7.57612	3.56036e-14	1.21078e-10	AT5G64810	ATWRKY51,WRKY51	WRKY DNA-binding protein 51
AL6G12500	1105.14	3.88279	1.11364	3.48657	0.000489259	0.035489	AT5G03210
AL6G47440	315.788	3.8464	0.920617	4.17807	2.93992e-05	0.00409268	AT4G12490		Bifunctional inhibitor/lipid-transfer protein/seed storage 2S albumin superfamily protein
AL7G40550	139.622	3.83259	0.957766	4.00159	6.2918e-05	0.00772042
AL5G41100	31.151	3.82398	0.97045	3.94042	8.13384e-05	0.00944517	AT3G59220	ATPIRIN1,PRN,PRN1	pirin
AL8G27170	241.109	3.82179	0.911571	4.19254	2.75854e-05	0.00388562	AT5G52740		Copper transport protein family
AL7G30160	53.469	3.81754	0.723766	5.27454	1.33088e-07	5.97764e-05	AT4G23260	CRK18	cysteine-rich RLK (RECEPTOR-like protein kinase) 18
AL8G30710	22.341	3.8157	0.949897	4.01696	5.89528e-05	0.00734749	AT5G55170	ATSUMO3,SUM3,SUMO 3,SUMO3	small ubiquitin-like modifier 3
AL3G52080	269.616	3.8104	0.71595	5.32215	1.02547e-07	4.98189e-05	AT2G18690
AL8G30990	848.36	3.80723	0.757205	5.028	4.95626e-07	0.000161622	AT5G55450		Bifunctional inhibitor/lipid-transfer protein/seed storage 2S albumin superfamily protein
AL1G17040	74.4577	3.80435	0.885134	4.29805	1.7231e-05	0.00264635	AT1G07000	ATEXO70B2,EXO70B2	exocyst subunit exo70 family protein B2
AL1G49950	332.982	3.79396	0.782788	4.84673	1.25515e-06	0.000331987	AT1G35230	AGP5	arabinogalactan protein 5
AL8G21480	164.387	3.75238	0.605297	6.19923	5.67402e-10	1.12558e-06	AT5G48540		receptor-like protein kinase-related family protein
AL2G24960	249.531	3.73727	0.747106	5.00233	5.66429e-07	0.000177419	AT2G43510	ATTI1,TI1	trypsin inhibitor protein 1
AL41U10050	2434.06	3.73593	1.07584	3.47257	0.000515508	0.0368519	AT2G29150		NAD(P)-binding Rossmann-fold superfamily protein
AL2G22800	592.141	3.72298	0.788559	4.72125	2.34401e-06	0.000541739	AT1G65690		Late embryogenesis abundant (LEA) hydroxyproline-rich glycoprotein family
AL6G33530	84.3646	3.71964	0.73468	5.06294	4.12832e-07	0.000146679	AT5G22530
AL6G38820	214.341	3.70291	0.647518	5.71863	1.07387e-08	1.02254e-05	AT5G26920	CBP60G	Cam-binding protein 60-like G
AL1G34340	216.441	3.69167	1.05903	3.4859	0.000490481	0.035489	AT1G21250	PRO25,WAK1	cell wall-associated kinase
AL2G22430	50.5596	3.64486	0.718801	5.07075	3.9625e-07	0.000145119	AT1G65500
AL2G13970	26.8479	3.62403	0.957316	3.78562	0.000153328	0.0147772	AT2G46450	ATCNGC12,CNGC12	cyclic nucleotide-gated channel 12
AL8G15110	258.603	3.61627	0.7162	5.04924	4.43564e-07	0.000150843	AT5G44575
AL1G34180	104.984	3.60947	0.89461	4.03468	5.46765e-05	0.00699771	AT1G21130		O-methyltransferase family protein
AL4G45760	25.8378	3.60737	1.04944	3.43742	0.00058729	0.0399441	AT2G46450	ATCNGC12,CNGC12	cyclic nucleotide-gated channel 12
AL41U10020	12.1041	3.56916	0.833623	4.2815	1.85638e-05	0.00276194	AT2G29120	ATGLR2.7,GLR2.7	glutamate receptor 2.7
AL8G27190	87.3429	3.56822	0.672691	5.3044	1.13042e-07	5.37836e-05	AT5G52760		Copper transport protein family
AL6G36120	395.996	3.54739	0.585396	6.05982	1.36278e-09	1.80227e-06	AT5G24530	DMR6	2-oxoglutarate (2OG) and Fe(II)-dependent oxygenase superfamily protein
AL4G16880	19.6843	3.53801	0.942324	3.75456	0.000173644	0.0162346	AT2G25470	AtRLP21,RLP21	receptor like protein 21
AL4G43130	10.8351	3.52622	1.01103	3.48775	0.000487098	0.035489	AT2G44180	MAP2A	methionine aminopeptidase 2A
AL6G31780	7630.17	3.52365	0.888592	3.96543	7.32639e-05	0.00863389	AT5G20230	ATBCB,BCB,SAG14	blue-copper-binding protein
AL6G50520	3980.32	3.48101	0.62366	5.58159	2.38326e-08	1.7192e-05	AT4G02520	ATGSTF2,ATPM24,ATPM24.1,GST2,GSTF2	glutathione S-transferase PHI 2
AL4G42400	47.1833	3.45681	0.965881	3.57892	0.00034502	0.0271063	AT2G43580		Chitinase family protein
AL3G27770	1127.88	3.44132	0.875199	3.93204	8.42285e-05	0.00963251	AT3G15356		Legume lectin family protein
AL4G16090	348.739	3.44013	0.644157	5.34051	9.26865e-08	4.79653e-05	AT2G25000	ATWRKY60,WRKY60	WRKY DNA-binding protein 60
AL5G38750	773.544	3.434	0.724926	4.73704	2.16866e-06	0.000506128	AT3G57260	BG2,BGL2,PR-2,PR2	beta-1,3-glucanase 2
AL1G59820	94.7151	3.41684	0.94682	3.60875	0.000307676	0.0252559	AT1G51800		Leucine-rich repeat protein kinase family protein
AL4G41800	41.0069	3.36466	0.873868	3.85031	0.000117969	0.0121475	AT2G43140		basic helix-loop-helix (bHLH) DNA-binding superfamily protein
AL7G10450	56.6517	3.30895	0.856923	3.86143	0.000112725	0.0117694	AT4G38560		Arabidopsis phospholipase-like protein (PEARLI 4) family
AL6G39800	169.609	3.28907	0.918528	3.58081	0.000342531	0.0271063	AT3G49120	ATPCB,ATPERX34,PERX34,PRX34,PRXCB	peroxidase CB
AL8G26790	40.7094	3.26547	0.717346	4.55215	5.31004e-06	0.00106024	AT5G52390		PAR1 protein
AL5G14520	192.472	3.20743	0.634365	5.05613	4.27849e-07	0.000147608	AT3G25882	NIMIN-2	NIM1-interacting 2
AL7G29660	11.3572	3.16669	0.74115	4.27266	1.93151e-05	0.00283824	AT4G23700	ATCHX17,CHX17	cation/H+ exchanger 17
AL4G13670	123.833	3.15962	0.841847	3.75321	0.000174588	0.0162346	AT2G23680		Cold acclimation protein WCOR413 family
AL5G12610	2419.99	3.13817	0.628606	4.99227	5.96725e-07	0.000179811	AT2G02990	ATRNS1,RNS1	ribonuclease 1
AL6G46610	199.175	3.13676	0.646003	4.85564	1.19999e-06	0.000320963	AT4G11890		Protein kinase superfamily protein
AL2G25620	39.2295	3.11311	0.662716	4.6975	2.63366e-06	0.00060283
AL1G11570	17.8589	3.09815	0.862738	3.59107	0.000329329	0.0263077	AT1G02230	ANAC004,NAC004	NAC domain containing protein 4
AL6G10500	44.1811	3.09773	0.879334	3.52281	0.000426992	0.0318638	AT5G01550	LECRKA4.2	lectin receptor kinase a4.1
AL5G30630	84.2707	3.09165	0.854767	3.61695	0.000298091	0.0248114	AT3G50470	HR3,MLA10	homolog of RPW8 3
AL1G60060	4796.29	3.08968	0.846884	3.6483	0.000263985	0.0226865	AT1G52000		Mannose-binding lectin superfamily protein
AL3G42140	33.2953	3.07633	0.851756	3.61175	0.000304133	0.0251082	AT2G04515
AL4G16580	24.1493	3.0675	0.707653	4.33476	1.45921e-05	0.00234705	AT2G25260
AL6G47960	293.889	3.05904	0.706251	4.33138	1.48175e-05	0.00236732	AT4G04490	CRK36	cysteine-rich RLK (RECEPTOR-like protein kinase) 36
AL4G45755	76.0571	3.02824	0.828303	3.65596	0.000256225	0.0221581	AT2G46440	ATCNGC11,CNGC11	cyclic nucleotide-gated channels
AL4G38610	302.27	3.02779	0.625646	4.83947	1.30188e-06	0.000336862	AT2G40750	ATWRKY54,WRKY54	WRKY DNA-binding protein 54
AL5G18900	45.4688	3.02324	0.798315	3.78702	0.000152466	0.0147772	AT3G29034
AL5G22170	342.639	3.01013	0.704457	4.27298	1.92879e-05	0.00283824	AT3G48640
AL5G26860	30.1589	3.01007	0.840692	3.58047	0.000342975	0.0271063	AT3G47570		Leucine-rich repeat protein kinase family protein
AL3G47945	56.0659	2.99418	0.615792	4.86232	1.1602e-06	0.000317456	AT2G20142		Toll-Interleukin-Resistance (TIR) domain family protein
AL6G36890	96.8526	2.99199	0.770142	3.88499	0.000102333	0.0109732	AT5G25250		SPFH/Band 7/PHB domain-containing membrane-associated protein family
AL5G39320	65.1296	2.97937	0.657191	4.53349	5.80169e-06	0.00111471	AT3G57700		Protein kinase superfamily protein
AL4G42440	506.411	2.96581	0.699053	4.24261	2.20937e-05	0.00318752	AT2G43620		Chitinase family protein
AL5G35190	185.545	2.9511	0.717315	4.11409	3.88711e-05	0.00518636	AT3G54150		S-adenosyl-L-methionine-dependent methyltransferases superfamily protein
AL1G26260	133.922	2.94639	0.673379	4.37552	1.21141e-05	0.00204523	AT1G14370	APK2A,PBL2	protein kinase 2A
AL4G24060	544.894	2.92038	0.786695	3.71222	0.000205451	0.0185256	AT2G29460	ATGSTU4,GST22,GSTU4	glutathione S-transferase tau 4
AL8G27180	253.406	2.89385	0.642675	4.50282	6.70568e-06	0.00125692	AT5G52750		Heavy metal transport/detoxification superfamily protein
AL7G27110	73.2989	2.88752	0.642318	4.49547	6.9416e-06	0.00127207	AT4G25900		Galactose mutarotase-like superfamily protein
AL1G53820	8.73851	2.86697	0.84322	3.40002	0.000673809	0.0446253	AT1G52390
AL2G30110	9.63451	2.8399	0.824992	3.44234	0.000576701	0.0396773	AT1G70680		Caleosin-related family protein
AL22U10050	5018.86	2.82999	0.590204	4.79493	1.62733e-06	0.000407776	AT1G69920	ATGSTU12,GSTU12	glutathione S-transferase TAU 12
AL8G21230	77.677	2.81097	0.735049	3.8242	0.000131196	0.0132899	AT5G48410	ATGLR1.3,GLR1.3	glutamate receptor 1.3
AL7G41860	97.8406	2.80341	0.718631	3.90105	9.57759e-05	0.0105067	AT4G14365	XBAT34	XB3 ortholog 4 in Arabidopsis thaliana
AL1G10690	48.162	2.78013	0.620037	4.48381	7.33226e-06	0.0013324	AT1G01680	ATPUB54,PUB54	plant U-box 54
AL4G42390	406.001	2.76887	0.569906	4.85847	1.18294e-06	0.000319998	AT2G43570	CHI	chitinase, putative
AL7G16020	87.1638	2.74711	0.783146	3.50779	0.000451842	0.0335081	AT4G35180	LHT7	LYS/HIS transporter 7
AL5G13020	1387.3	2.73524	0.813658	3.36166	0.000774764	0.0495787	AT4G23100	ATECS1,CAD2,GSH1,GSHA,PAD2,RML1	glutamate-cysteine ligase
AL3G25880	454.706	2.72213	0.6249	4.3561	1.32401e-05	0.00217365	AT3G13790	ATBFRUCT1,ATCWINV1	Glycosyl hydrolases family 32 protein
AL7G39860	9.88984	2.71726	0.787825	3.44906	0.000562534	0.0391553	AT1G14650		SWAP (Suppressor-of-White-APricot)/surp domain-containing protein / ubiquitin family protein
AL7G39840	146.997	2.71635	0.763365	3.55839	0.000373135	0.0286532	AT4G15610		Uncharacterised protein family (UPF0497)
AL1G37600	84.957	2.70984	0.691881	3.91663	8.97945e-05	0.00994213	AT1G23850
AL5G23890	118.078	2.70937	0.690015	3.92654	8.61779e-05	0.00976888	AT3G45290	ATMLO3,MLO3	Seven transmembrane MLO family protein
AL5G35470	50.4558	2.69597	0.61323	4.39633	1.10094e-05	0.00189394	AT3G54420	ATCHITIV,ATEP3,CHIV,EP3	homolog of carrot EP3-3 chitinase
AL7G30300	39.6355	2.67571	0.718035	3.72644	0.000194206	0.017713
AL7G51520	1000.88	2.6755	0.5368	4.98417	6.22273e-07	0.000185165	AT5G38900		Thioredoxin superfamily protein
AL2G18200	41.506	2.64334	0.678915	3.89347	9.88198e-05	0.0107416	AT1G58225
AL8G35640	11.5089	2.63761	0.754818	3.49437	0.000475182	0.0349127	AT5G59070		UDP-Glycosyltransferase superfamily protein
AL7G33000	38.7198	2.63254	0.660296	3.98692	6.69368e-05	0.00812975	AT4G21120	AAT1,CAT1	amino acid transporter 1
AL5G39040	236.236	2.63005	0.641114	4.10231	4.09049e-05	0.00540968	AT2G41790		Insulinase (Peptidase family M16) family protein
AL7G29760	23.4725	2.62726	0.763807	3.4397	0.000582364	0.039823	AT4G23610		Late embryogenesis abundant (LEA) hydroxyproline-rich glycoprotein family
AL6G52390	169.134	2.61259	0.601782	4.34142	1.41563e-05	0.00229245	AT4G01010	ATCNGC13,CNGC13	cyclic nucleotide-gated channel 13
AL3G36350	201.936	2.59977	0.691297	3.76071	0.000169432	0.015988	AT3G22160		VQ motif-containing protein
AL5G26710	557.235	2.58903	0.479987	5.39395	6.89254e-08	4.10192e-05	AT3G47480		Calcium-binding EF-hand family protein
AL7G12200	657.499	2.55293	0.619995	4.11766	3.82734e-05	0.00514745	AT4G39950	CYP79B2	cytochrome P450, family 79, subfamily B, polypeptide 2
AL8G37520	88.4489	2.53609	0.726766	3.48956	0.000483813	0.0354375	AT5G60900	RLK1	receptor-like protein kinase 1
AL7G12750	83.3019	2.51248	0.609467	4.12242	3.74912e-05	0.0050709	AT4G37900		Protein of unknown function (duplicated DUF1399)
AL6G45770	25.1434	2.51089	0.648746	3.87037	0.00010867	0.0114972	AT4G11360	RHA1B	RING-H2 finger A1B
AL6G30680	1053.96	2.49493	0.658936	3.7863	0.000152908	0.0147772	AT5G19240		Glycoprotein membrane precursor GPI-anchored
AL8G43990	88.7605	2.4907	0.70194	3.54831	0.000387716	0.029582	AT5G67340		ARM repeat superfamily protein
AL5G37730	941.155	2.48662	0.58489	4.25144	2.124e-05	0.00308304	AT3G56400	ATWRKY70,WRKY70	WRKY DNA-binding protein 70
AL4G45730	126.078	2.44197	0.623254	3.9181	8.92509e-05	0.00992811	AT2G46430	ATCNGC3,CNGC3,CNGC3.C	cyclic nucleotide gated channel 3
AL6G29720	463.798	2.4349	0.472364	5.15471	2.54026e-07	0.000101465	AT5G18470		Curculin-like (mannose-binding) lectin family protein
AL6G17280	70.6083	2.43291	0.605281	4.01948	5.83268e-05	0.00730774	AT5G07100	WRKY26	WRKY DNA-binding protein 26
AL8G21180	43.8775	2.40003	0.664613	3.61117	0.000304822	0.0251082	AT5G48380	BIR1	BAK1-interacting receptor-like kinase 1
AL1G37480	106.471	2.38622	0.663746	3.59508	0.00032429	0.0260615	AT1G23730	ATBCA3,BCA3	beta carbonic anhydrase 3
AL5G42670	520.827	2.34208	0.504812	4.6395	3.49253e-06	0.000729296	AT3G60420		Phosphoglycerate mutase family protein
AL1G32680	208.769	2.32373	0.523324	4.44032	8.98239e-06	0.00159572	AT1G19960
AL7G18530	403.013	2.30283	0.58827	3.91458	9.05627e-05	0.00998076	AT4G33050	EDA39	calmodulin-binding family protein
AL7G50640	194.378	2.29084	0.558794	4.09962	4.13835e-05	0.00541283	AT5G39670		Calcium-binding EF-hand family protein
AL5G33060	584.571	2.28811	0.676248	3.38353	0.000715602	0.046671	AT3G52400	ATSYP122,SYP122	syntaxin of plants 122
AL1G30220	167.862	2.27767	0.56202	4.05265	5.06397e-05	0.0065161	AT1G17860		Kunitz family trypsin and protease inhibitor protein
AL7G29540	114.584	2.24774	0.584487	3.84566	0.000120226	0.0122832	AT4G23810	ATWRKY53,WRKY53	WRKY family transcription factor
AL5G36250	2241.27	2.2416	0.579731	3.86662	0.000110354	0.0115726	AT3G55130	ATWBC19,WBC19	white-brown complex homolog 19
AL7G30210	152.22	2.21549	0.619631	3.5755	0.00034956	0.0273726	AT4G23230	CRK15	cysteine-rich RLK (RECEPTOR-like protein kinase) 15
AL2G33610	386.49	2.1705	0.546199	3.97382	7.07278e-05	0.00846068	AT1G73805		Calmodulin binding protein-like
AL1G53720	93.9175	2.14471	0.499942	4.28991	1.78743e-05	0.00271018	AT1G47480		alpha/beta-Hydrolases superfamily protein
AL6G45720	2354.17	2.14117	0.598123	3.57981	0.000343847	0.0271063	AT4G11320		Papain family cysteine protease
AL6G20880	279.438	2.13925	0.57696	3.7078	0.000209071	0.0187809	AT5G10380	ATRING1,RING1	RING/U-box superfamily protein
AL1G31010	58.7654	2.13587	0.588189	3.63127	0.000282028	0.0236397	AT1G18570	AtMYB51,BW51A,BW51B,HIG1,MYB51	myb domain protein 51
AL2G17270	160.931	2.11966	0.608422	3.48387	0.000494221	0.0356513	AT1G59670	ATGSTU15,GSTU15	glutathione S-transferase TAU 15
AL1G37950	40.8992	2.11477	0.575258	3.67621	0.000236728	0.0208715	AT1G24140		Matrixin family protein
AL6G33560	21.4704	2.11424	0.626092	3.37689	0.000733111	0.0474231	AT5G22550		Plant protein of unknown function (DUF247)
AL4G43250	946.912	2.07521	0.533821	3.88746	0.000101299	0.0109228	AT2G44290		Bifunctional inhibitor/lipid-transfer protein/seed storage 2S albumin superfamily protein
AL6G42570	177.205	2.06431	0.604749	3.4135	0.000641347	0.0430063	AT4G08770		Peroxidase superfamily protein
AL4G13590	58.5579	2.00376	0.534515	3.74874	0.000177725	0.0164621	AT2G23620	ATMES1,MES1	methyl esterase 1
AL1G44780	92.6377	1.96335	0.511516	3.8383	0.00012389	0.0126034	AT1G30720		FAD-binding Berberine family protein
AL7G27060	140.021	1.9471	0.568706	3.42375	0.000617639	0.0417696	AT4G25940		ENTH/ANTH/VHS superfamily protein
AL4G32720	188.207	1.94247	0.54479	3.56553	0.000363122	0.0280653	AT2G36540		Haloacid dehalogenase-like hydrolase (HAD) superfamily protein
AL6G47180	85.969	1.9244	0.402458	4.78162	1.73888e-06	0.000426742	AT2G27190	ATPAP1,ATPAP12,PAP1,PAP12	purple acid phosphatase 12
AL5G44610	355.265	1.91273	0.415101	4.60787	4.0681e-06	0.000842096	AT3G61990		S-adenosyl-L-methionine-dependent methyltransferases superfamily protein
AL6G42680	51009.1	1.9087	0.369706	5.16274	2.43358e-07	9.98817e-05	AT4G08870		Arginase/deacetylase superfamily protein
AL2G23220	119.588	1.89424	0.54832	3.45463	0.000551056	0.0388103	AT1G65845
AL6G42730	27623	1.89236	0.406716	4.65278	3.27483e-06	0.000708704	AT4G08870		Arginase/deacetylase superfamily protein
AL2G30370	53.2498	1.85655	0.522843	3.55087	0.000383953	0.0293891	AT1G70890	MLP43	MLP-like protein 43
AL8G15250	21.4204	1.84348	0.548809	3.35905	0.000782114	0.0498857
AL4G27150	82.0551	1.82996	0.527441	3.46951	0.0005214	0.0370843	AT2G31865	PARG2	poly(ADP-ribose) glycohydrolase 2
AL7G31310	89.599	1.8289	0.528781	3.45871	0.000542773	0.0384409	AT4G22305		alpha/beta-Hydrolases superfamily protein
AL3G42950	17151.3	1.80207	0.503411	3.57971	0.000343977	0.0271063	AT2G05520	ATGRP-3,ATGRP3,GRP-3,GRP3	glycine-rich protein 3
AL7G20210	2596.94	1.78279	0.518023	3.44153	0.00057844	0.0396823	AT4G31800	ATWRKY18,WRKY18	WRKY DNA-binding protein 18
AL7G51740	917.335	1.7678	0.45825	3.85771	0.000114456	0.0118979	AT5G38710		Methylenetetrahydrofolate reductase family protein
AL6G48150	91.1475	1.73898	0.492743	3.52918	0.000416842	0.0313026
AL5G18150	212.001	1.71258	0.43041	3.97896	6.92187e-05	0.00833326	AT3G28540		P-loop containing nucleoside triphosphate hydrolases superfamily protein
AL3G27660	76.5186	1.70431	0.448439	3.80053	0.000144386	0.0144417	AT3G15270	SPL5	squamosa promoter binding protein-like 5
AL5G38080	506.427	1.68708	0.491086	3.43541	0.000591653	0.0401262	AT3G56710	SIB1	sigma factor binding protein 1
AL3G28150	144.876	1.67024	0.387192	4.31374	1.60518e-05	0.00251389	AT1G52857
AL3G21060	795.924	1.6624	0.439084	3.78605	0.000153058	0.0147772	AT3G09830		Protein kinase superfamily protein
AL3G47580	202.576	1.66075	0.423362	3.92276	8.75413e-05	0.00978367
AL8G15540	125.583	1.65619	0.48074	3.44509	0.000570872	0.0393901	AT5G44350		ethylene-responsive nuclear protein -related
AL4G25100	547.674	1.649	0.482121	3.42031	0.000625506	0.0421818	AT2G30250	ATWRKY25,WRKY25	WRKY DNA-binding protein 25
AL1G40600	50.7588	1.64832	0.477559	3.45155	0.000557378	0.0390247	AT1G24320		Six-hairpin glycosidases superfamily protein
AL3G20670	15.4643	1.64518	0.468739	3.5098	0.000448437	0.0333595	AT3G09490		Tetratricopeptide repeat (TPR)-like superfamily protein
AL6G34780	237.363	1.64108	0.435722	3.76635	0.000165652	0.0157734	AT5G23510
AL5G14930	1623.78	1.61612	0.46191	3.49878	0.000467388	0.0344464	AT3G26170	CYP71B19	cytochrome P450, family 71, subfamily B, polypeptide 19
AL1G61520	431.749	1.57452	0.423238	3.72017	0.000199089	0.0180202	AT1G53160	SPL4	squamosa promoter binding protein-like 4
AL5G39210	128.567	1.56458	0.441778	3.54155	0.000397787	0.0302534	AT3G57630		exostosin family protein
AL7G48940	650.181	1.51581	0.439033	3.45262	0.000555165	0.0389844	AT5G40780	LHT1	lysine histidine transporter 1
AL2G31890	59.9234	1.50341	0.431889	3.48102	0.0004995	0.0359232	AT1G72220		RING/U-box superfamily protein
AL7G10430	545.101	1.48953	0.442966	3.36263	0.00077203	0.0495369	AT4G38540		FAD/NAD(P)-binding oxidoreductase family protein
AL4G35380	187.993	1.47541	0.403639	3.65528	0.000256905	0.0221581	AT2G38290	AMT2,AMT2
AL5G16340	502.182	1.45211	0.396298	3.6642	0.000248117	0.0217148	AT3G27210
AL1G56310	63.9114	1.44351	0.398738	3.62021	0.000294365	0.0245872	AT1G49350		pfkB-like carbohydrate kinase family protein
AL5G14960	884.071	1.39586	0.368669	3.78621	0.000152964	0.0147772	AT3G26210	CYP71B23	cytochrome P450, family 71, subfamily B, polypeptide 23
AL8G29310	1593.46	1.38766	0.3811	3.64119	0.00027138	0.0229901	AT5G54160	ATOMT1,OMT1	O-methyltransferase 1
AL1G63450	296.196	1.351	0.391939	3.44695	0.000566943	0.0392328	AT1G55450		S-adenosyl-L-methionine-dependent methyltransferases superfamily protein
AL3G29430	314.529	1.24272	0.367882	3.37803	0.000730082	0.0473559	AT3G16565		alanine-tRNA ligases
AL5G18770	3729.54	1.17091	0.325626	3.59588	0.000323301	0.0260615	AT3G28940		AIG2-like (avirulence induced gene) family protein
AL1G37980	133.924	1.15046	0.339609	3.38761	0.000705039	0.0462354	AT1G24150	ATFH4,FH4	formin homologue 4
AL6G11550	353.401	1.01455	0.245675	4.12963	3.63343e-05	0.0049625	AT5G02290	NAK	Protein kinase superfamily protein
AL7G43770	1291.92	0.994941	0.287721	3.458	0.000544196	0.0384409	AT5G33290	XGD1	xylogalacturonan deficient 1
AL4G43110	179.14	0.978275	0.257699	3.79619	0.000146935	0.0146351	AT2G44180	MAP2A	methionine aminopeptidase 2A
AL3G20600	123.622	0.756437	0.205676	3.67781	0.000235244	0.0208178	AT3G09410		Pectinacetylesterase family protein
AL4G30440	733.99	0.752326	0.222408	3.38263	0.000717941	0.0466956	AT2G34470	PSKF109,UREG	urease accessory protein G
AL1G54740	113.673	0.748678	0.173447	4.31646	1.58548e-05	0.00249949	AT1G48170
AL5G36070	564.695	0.746326	0.205417	3.63322	0.00027991	0.0235451	AT3G54960	ATPDI1,ATPDIL1-3,PDI1,PDIL1-3	PDI-like 1-3
AL5G13210	110.37	0.733527	0.182874	4.01112	6.04322e-05	0.00749265	AT2G03450	ATPAP9,PAP9	purple acid phosphatase 9
AL2G29670	65.142	0.642015	0.190236	3.37483	0.000738615	0.0476497	AT1G70360		F-box family protein
AL7G27190	171.41	0.619227	0.13255	4.67163	2.98812e-06	0.000677449	AT4G25840	GPP1	glycerol-3-phosphatase 1
AL2G32940	79.7912	0.606013	0.177818	3.40804	0.000654308	0.0437523	AT1G73177	BNS	bonsai
AL4G17180	176.787	-0.47991	0.142266	-3.37333	0.000742658	0.047781	AT2G25660	emb2410	embryo defective 2410
AL7G30520	384.269	-0.658896	0.186274	-3.53725	0.000404322	0.0305552	AT4G23000		Calcineurin-like metallo-phosphoesterase superfamily protein
AL7G53150	79.9664	-0.678405	0.18602	-3.64694	0.000265381	0.0227245	AT1G06900		Insulinase (Peptidase family M16) family protein
AL5G37460	716.088	-0.690174	0.168309	-4.10065	4.11991e-05	0.00541283	AT3G56140		Protein of unknown function (DUF399 and DUF3411)
AL8G31010	179.316	-0.708976	0.20253	-3.50059	0.000464227	0.0343196	AT5G55480	SVL1	SHV3-like 1
AL2G24770	53.5828	-0.880499	0.258643	-3.40431	0.000663315	0.0442303
AL1G23840	107.039	-1.05989	0.315589	-3.35847	0.000783754	0.0498857	AT1G12480	CDI3,OZS1,RCD3,SLAC1	C4-dicarboxylate transporter/malic acid transport protein
AL2G31920	38.5748	-1.13454	0.334365	-3.39312	0.000691012	0.0455666	AT1G72250		Di-glucose binding protein with Kinesin motor domain
AL1G45880	400.401	-1.26364	0.342144	-3.6933	0.000221363	0.0197361	AT5G07740		actin binding
AL6G11530	773.895	-1.791	0.52079	-3.43901	0.000583837	0.039823	AT5G02270	ATNAP9,NAP9	non-intrinsic ABC protein 9
AL8G29870	228.64	-2.00293	0.580959	-3.44763	0.000565524	0.0392328	AT5G54510	DFL1,GH3.6	Auxin-responsive GH3 family protein
AL3G39840	36.0116	-2.06495	0.578037	-3.57235	0.000353792	0.0274333	AT3G24550	ATPERK1,PERK1	proline extensin-like receptor kinase 1
AL3G16650	133.892	-2.19563	0.614252	-3.57448	0.000350918	0.0273889	AT3G05890	RCI2B	Low temperature and salt responsive protein family
AL1G25450	17.519	-3.44425	0.809452	-4.25503	2.09017e-05	0.00305255	AT1G13670
AL7G17040	19.3161	-3.61789	0.928391	-3.89695	9.74135e-05	0.0106373	AT4G34250	KCS16	3-ketoacyl-CoA synthase 16
AL6G33510	291.049	-3.70427	0.82403	-4.49531	6.94682e-06	0.00127207	AT5G22500	FAR1	fatty acid reductase 1
AL8G40910	263.032	-5.77301	1.60126	-3.6053	0.000311798	0.0255064	AT5G64450
AL7G12520	6.22669	-5.87579	1.56271	-3.75999	0.000169921	0.015988	AT4G21380	ARK3,RK3	receptor kinase 3
AL5G45200	61.14	-22.8421	4.34077	-5.26222	1.42327e-07	6.27425e-05	AT5G61310		Cytochrome c oxidase subunit Vc family protein
AL161U10040	33.9625	-22.978	4.3407	-5.29362	1.19921e-07	5.48986e-05	AT5G57210		Ypt/Rab-GAP domain of gyp1p superfamily protein

## Sheet: THALIANA_E vs. C
Gene	baseMean	log2FoldChange	lfcSE	stat	pvalue	padj	Gene name	GeneModelDescription
AT3G57510	18.2456	13.1722	3.4185	3.8532	0.000116585	0.00459593	ADPG1	Encodes ADPG1, a polygalacturonase protein involved in silique and anther dihiscence. Loss of function mutations have reduced seed set, indehiscent fruit and reduced pollen shedding.
AT1G73260	2614.7	9.03427	1.4731	6.13282	8.63333e-10	3.02523e-07	KTI1	Encodes a trypsin inhibitor involved in modulating programmed cell death in plant-pathogen interactions.
AT2G42360	98.0642	8.22369	1.25882	6.53287	6.452e-11	2.90682e-08	ATL41	RING/U-box superfamily protein
AT3G21500	1054.32	8.10067	1.24648	6.49886	8.093e-11	3.37096e-08	DXPS1	Encodes a protein postulated to have 1-deoxy-D-xylulose 5-phosphate synthase activity.
AT2G44240	30.1412	7.87638	1.35148	5.82794	5.61144e-09	1.37642e-06		NEP-interacting protein (DUF239)
AT2G34500	128.889	7.65902	1.41866	5.39876	6.71029e-08	1.08129e-05	CYP710A1	Encodes a protein with C22-sterol desaturase activity. The enzyme was shown to catalyze in the presence of NADPH the conversion of &beta
AT2G45685	37.542	7.54576	2.22426	3.39249	0.000692612	0.0176424		Natural antisense transcript overlaps with AT2G45680
AT1G44130	18.3694	7.49268	1.39547	5.36929	7.90452e-08	1.24643e-05		Eukaryotic aspartyl protease family protein
AT5G19880	11.5554	7.45062	1.39658	5.33492	9.55891e-08	1.46547e-05	PER58	Peroxidase superfamily protein
AT3G44560	48.7536	7.32955	1.03789	7.06196	1.64172e-12	1.09826e-09	FAR8	fatty acid reductase 8
AT1G18860	96.5267	7.0027	1.26677	5.528	3.23895e-08	6.05959e-06	WRKY61	member of WRKY Transcription Factor
AT1G26390	418.648	6.95801	0.892719	7.79417	6.4831e-15	8.94506e-12	FOX2	FAD-binding Berberine family protein
AT3G13433	17.3493	6.77062	1.23425	5.4856	4.12062e-08	7.45629e-06		transmembrane protein
AT4G12545	19.1307	6.76582	1.36602	4.95295	7.30962e-07	7.87157e-05	AIR1B	Bifunctional inhibitor/lipid-transfer protein/seed storage 2S albumin superfamily protein
AT4G10860	10.1463	6.67643	1.29732	5.14635	2.6561e-07	3.35063e-05		hypothetical protein
AT4G11650	133.403	6.67212	1.01502	6.57336	4.91907e-11	2.36072e-08	OSM34	osmotin-like protein
AT3G44300	2470.54	6.64655	0.831815	7.99041	1.34487e-15	2.28379e-12	NIT2	Encodes an enzyme that catalyzes the hydrolysis of indole-3-acetonitrile (IAN) to indole-3-acetic acid (IAA) (nitrile aminohydrolase, EC 3.5.5.1) and IAN to indole-3-acetamide (IAM) at lower levels. Mutants have reduced sensitivity to IAN and are sensitive to IAA. This enzyme likely participates in other non-auxin-related metabolic pathways. The mRNA is cell-to-cell mobile.
AT1G68765	17.9253	6.58278	1.12022	5.87634	4.19446e-09	1.06433e-06	IDA	Encodes a small protein of 77 amino acids. Loss of function mutations are defective in the process of ethylene independent floral organ abscission. Although the mutants have a normal appearing abscission zone, the floral organs do not abscisce. The peptide appears to be secreted and may function as a ligand. Arabidopsis 35S:IDA lines constitutively overexpressing IDA exhibit earlier abscission of…
AT3G46700	272.847	6.55653	1.0045	6.52714	6.70386e-11	2.90885e-08	UGT76E3	UDP-Glycosyltransferase superfamily protein
AT4G14630	26.1318	6.54894	1.19741	5.46924	4.51966e-08	8.11188e-06	GLP9	germin-like protein with N-terminal signal sequence that may target it to the vacuole, plasma membrane and/or outside the cell. The mRNA is cell-to-cell mobile.
AT4G11170	20.1564	6.43376	1.38387	4.6491	3.33385e-06	0.000296461		Encodes RMG1 (Resistance Methylated Gene 1), a NB-LRR disease resistance protein with a Toll/interleukin-1 receptor (TIR) domain at its N terminus. RMG1 is expressed at high levels in response to flg22 and in naive met1/nrpd2 relative to wild-type plants. Expression of this gene is controlled by DNA methylation in its promoter region. The RMG1 promoter region is constitutively demethylated by act…
AT1G55775	5.09334	6.35701	1.49978	4.23861	2.24906e-05	0.00131698		heavy metal-associated domain protein
AT1G61110	133.903	6.33087	1.11608	5.67242	1.40791e-08	3.00019e-06	NAC025	NAC transcription regulator. Regulates endosperm cell expansion during germination.
AT1G32350	565.791	6.3103	1.14953	5.48947	4.0313e-08	7.39761e-06	AOX3	alternative oxidase 1D
AT1G18980	7.07536	6.28358	1.40914	4.45917	8.22774e-06	0.000601442		RmlC-like cupins superfamily protein
AT3G53150	37.7323	6.22385	1.14789	5.42198	5.89423e-08	9.9329e-06	UGT73D1	UDP-glucosyl transferase 73D1
AT5G38030	42.6481	6.18043	1.09897	5.62382	1.86779e-08	3.78426e-06	DTX30	MATE transporter involved in auxin homeostasis in roots.
AT5G39520	614.205	6.14793	1.02943	5.97214	2.34162e-09	6.62737e-07		hypothetical protein (DUF1997)
AT4G13890	25.9407	6.10665	1.19051	5.12945	2.9059e-07	3.52476e-05	SHM5	Pyridoxal phosphate (PLP)-dependent transferases superfamily protein
AT1G69930	66.6117	6.07595	1.17464	5.1726	2.30863e-07	2.99796e-05	GSTU11	Encodes glutathione transferase belonging to the tau class of GSTs. Naming convention according to Wagner et al. (2002).
AT3G44540	22.0953	6.02018	1.10323	5.45688	4.84571e-08	8.62693e-06	FAR4	Encodes a member of the eight-member gene family encoding alcohol-forming fatty acyl-CoA reductases (FARs) identified in Arabidopsis thaliana. Three of the FARs, FAR1 (At5g22500), FAR4 (At3g44540) and FAR5 (At3g44550), are shown to generate the fatty alcohols found in root, seed coat, and wound-induced leaf tissue. The mRNA is cell-to-cell mobile.
AT3G22560	66.4406	5.99785	1.21796	4.92453	8.45654e-07	9.06245e-05		Acyl-CoA N-acyltransferases (NAT) superfamily protein
AT3G45330	7.4642	5.97607	1.53996	3.88067	0.000104167	0.00421944	LECRK11	Concanavalin A-like lectin protein kinase family protein
AT4G22230	36.5859	5.96687	1.22478	4.8718	1.10589e-06	0.000113026		Encodes a defensin-like (DEFL) family protein.
AT5G63560	6.55293	5.95579	1.37838	4.32087	1.55418e-05	0.000977495	FACT	HXXXD-type acyl-transferase family protein
AT5G48400	84.3552	5.94914	1.06005	5.61213	1.99856e-08	3.93931e-06	GLR1.2	member of Putative ligand-gated ion channel subunit family
AT3G59850	22.2028	5.91593	1.05229	5.62196	1.888e-08	3.78905e-06		Pectin lyase-like superfamily protein
AT4G11070	6.91949	5.90761	1.59695	3.69932	0.000216181	0.00748706	WRKY41	member of WRKY Transcription Factor
AT3G10320	180.377	5.84153	1.03872	5.62376	1.86847e-08	3.78426e-06		MUCI21 is a GT61 protein required for the production of highly branched xylan in seed coat mucilage. MUCI21 likely decorates xylan with xylose side chains that seem to be necessary for pectin attachment to the seed surface.
AT5G48000	9.20952	5.83931	1.12357	5.19711	2.02407e-07	2.75823e-05	CYP708A2	Encodes a member of the CYP708A family of cytochrome P450 enzymes. THAH appears to add a hydroxyl group to the triterpene thalianol. thah1 mutants have an elevated accumulation of thalianol. thah1-1 mutants have longer roots than wild type plants. Thalian-diol and desaturated thalian-diol are lost from the root extracts of thah1-1 mutants. Overexpression of the sequence from At5g48000.1 rescues t…
AT4G37990	4754.03	5.82969	0.806339	7.22983	4.83589e-13	3.55857e-10	CAD8	Encodes an aromatic alcohol:NADP+ oxidoreductase whose mRNA levels are increased in response to treatment with a variety of phytopathogenic bacteria. Though similar to mannitol dehydrogenases, this enzyme does not have mannitol dehydrogenase activity.
AT4G37160	21.1164	5.79494	1.08893	5.3217	1.028e-07	1.54382e-05	sks15	SKU5 similar 15
AT1G67980	109.396	5.7672	0.996052	5.79006	7.03632e-09	1.65249e-06	CCOAMT	Encodes S-adenosyl-L-methionine: transcaffeoyl Coenzyme A 3-O-methyltransferase. Methyltransferase in the lignin biosynthetic pathway.
AT3G62730	7.34927	5.75877	1.36532	4.21788	2.46611e-05	0.00141776		desiccation-like protein
AT2G26400	143.924	5.7446	1.6132	3.56099	0.00036946	0.0111729	ARD	Encodes a protein predicted to belong to the acireductone dioxygenase (ARD/ARD?)family.
AT2G45220	654.589	5.73141	0.775356	7.39198	1.4466e-13	1.30233e-10	PME17	Plant invertase/pectin methylesterase inhibitor superfamily
AT3G28510	242.965	5.72691	1.1105	5.15704	2.50885e-07	3.22008e-05		P-loop containing nucleoside triphosphate hydrolases superfamily protein
AT5G11210	44.2835	5.70203	1.16872	4.87888	1.0669e-06	0.000109548	GLR2.5	member of Putative ligand-gated ion channel subunit family
AT1G13480	4.06424	5.63048	1.2392	4.54362	5.52958e-06	0.000437531		hypothetical protein (DUF1262)
AT3G45130	1529.9	5.6116	0.821407	6.8317	8.39167e-12	5.00688e-09	LAS1	lanosterol synthase 1
AT1G51860	58.0581	5.59426	0.998286	5.60387	2.09618e-08	4.09516e-06		Leucine-rich repeat protein kinase family protein
AT1G65970	53.9468	5.53255	1.19813	4.61765	3.88114e-06	0.000333385	PRXIIC	thioredoxin-dependent peroxidase 2
AT3G44550	601.772	5.49389	0.571709	9.60961	7.28277e-22	1.60774e-17	FAR5	Encodes a member of the eight-member gene family encoding alcohol-forming fatty acyl-CoA reductases (FARs) identified in Arabidopsis thaliana. Three of the FARs, FAR1 (At5g22500), FAR4 (At3g44540) and FAR5 (At3g44550), are shown to generate the fatty alcohols found in root, seed coat, and wound-induced leaf tissue. The mRNA is cell-to-cell mobile.
AT2G30770	398.962	5.49291	0.946699	5.80217	6.54631e-09	1.57083e-06	CYP71A13	putative cytochrome P450
AT5G54230	18.3982	5.49228	1.27069	4.32229	1.5442e-05	0.000973995	MYB49	MYB49 transcription factor. Binds to and promotes expression of genes involved in cadmium accumulation. Interacts with ABI5 which acts as a repressor preventing MYB49 induced expression of target genes.
AT4G31970	22.0865	5.47835	1.3061	4.19442	2.73565e-05	0.00152505	CYP82C2	Functions in the biosynthesis of 4-hydroxy indole-3-carbonyl nitrile (4-OH-ICN), a cyanogenic phytoalexin in Arabidopsis. CYP82C2 acts as a hydroxylase on indole-3-carbonyl nitrile to generate 4-OH-ICN.
AT2G37440	6.66599	5.47263	1.17156	4.67121	2.99431e-06	0.000272026	IP5P8	DNAse I-like superfamily protein
AT1G23110	11.3875	5.47025	1.37124	3.98926	6.62799e-05	0.00308178		fold protein
AT5G26260	222.628	5.46497	0.713323	7.66129	1.84078e-14	2.39042e-11		TRAF-like family protein
AT2G41800	693.654	5.45085	0.645217	8.4481	2.96086e-17	8.17049e-14		Encodes a DUF642 cell wall protein that is highly induced during the M/G1 phases of the cell cycle and is involved in hypocotyl cell elongation.
AT3G51860	2408.62	5.41391	0.903922	5.98935	2.10681e-09	6.11972e-07	CAX3	cation exchanger 3
AT5G45090	2.91776	5.38948	1.45838	3.69553	0.000219426	0.00753121	PP2A7	phloem protein 2-A7
AT2G24195	39.7654	5.37885	0.994136	5.41058	6.28205e-08	1.02728e-05		transmembrane protein
AT5G23190	24.9413	5.37676	1.27209	4.2267	2.37143e-05	0.00137768	CYP86B1	cytochrome P450 CYP86B1, nuclear gene for chloroplast product. CYP86B1 is a very long chain fatty acid hydroxylase specifically involved in polyester monomer biosynthesis during the course of plant development.
AT2G29470	322.021	5.36271	1.55405	3.45079	0.00055895	0.0151033	GSTU3	Encodes glutathione transferase belonging to the tau class of GSTs. Naming convention according to Wagner et al. (2002).
AT5G06730	13.9304	5.33013	1.13075	4.7138	2.43143e-06	0.000224587	PER54	Peroxidase superfamily protein
AT3G46660	1172.5	5.31825	1.25301	4.24437	2.19206e-05	0.0012939	UGT76E12	UDP-glucosyl transferase 76E12
AT3G11430	99.7037	5.31466	1.26556	4.19946	2.67557e-05	0.00150624	GPAT5	sn-glycerol-3-phosphate 2-O-acyltransferas, involved in the biosynthesis of suberin polyester.
AT4G11655	6.56159	5.26144	1.46935	3.5808	0.000342539	0.0105613		Uncharacterized protein family (UPF0497)
AT5G66890	4.71944	5.23843	1.5719	3.33255	0.000860529	0.0206042		RPW8 -CNL gene.
AT2G29350	5327.84	5.23551	0.669296	7.82242	5.18166e-15	7.62602e-12	SAG13	senescence-associated gene SAG13 encoding a short-chain alcohol dehydrogenase
AT1G13520	66.7098	5.23503	1.31743	3.97366	7.07752e-05	0.00323485		hypothetical protein (DUF1262)
AT5G44990	18.8826	5.22734	1.19425	4.3771	1.20268e-05	0.000803239		Glutathione S-transferase family protein
AT2G14610	3433.59	5.22586	0.912283	5.72833	1.01426e-08	2.23908e-06	PR1	PR1 gene expression is induced in response to a variety of pathogens. It is a useful molecular marker for the SAR response. Though the Genbank record for the cDNA associated to this gene is called 'PR-1-like', the sequence actually corresponds to PR1. Expression of this gene is salicylic-acid responsive.
AT2G25440	79.3718	5.18271	0.835806	6.20085	5.61594e-10	2.03242e-07	AtRLP20	receptor like protein 20
AT2G33020	106.331	5.17893	0.679617	7.62036	2.52974e-14	2.75908e-11	AtRLP24	receptor like protein 24
AT2G41260	5.23315	5.14775	1.58702	3.24365	0.00118007	0.0255906	M17	Late-embryogenesis-abundant gene. Involved in the acquisition of desiccation tolerance during late phase of embryogenesis.
AT3G49340	301.261	5.12077	0.648321	7.89852	2.82243e-15	4.45056e-12		Cysteine proteinases superfamily protein
AT4G21840	171.972	5.11006	0.97323	5.25062	1.51587e-07	2.14514e-05	MSRB8	methionine sulfoxide reductase B8
AT2G38390	4.89564	5.10544	1.07267	4.75955	1.94025e-06	0.000186087	PER23	Peroxidase superfamily protein
AT3G09960	18.3711	5.09749	1.05218	4.8447	1.26805e-06	0.000126097		Calcineurin-like metallo-phosphoesterase superfamily protein
AT4G05030	3.01107	5.09422	1.41546	3.59898	0.000319468	0.00998949		Copper transport protein family
AT4G32810	111.018	5.07912	1.53878	3.30074	0.000964306	0.0221981	CCD8	Encodes a protein with similarity to carotenoid cleaving deoxygenases, the enzymes that cleave beta-carotene. Involved in the production of a graft transmissable signal to suppress axillary branching. Protein is localized to chloroplast stroma and expressed primarily in root tip. Mutants in the gene exhibit increased shoot branching, and light-dependent defects in hook opening and hypocotyl/root …
AT5G52390	745.138	5.05832	0.661778	7.64352	2.11357e-14	2.45574e-11		PAR1 protein
AT5G50260	20.9604	5.05798	1.18257	4.2771	1.89341e-05	0.00114518	CEP1	Encodes a papain-like cysteine protease involved in tapetal programmed cell death and pollen development.CEP1 is expressed specifically in the tapetum from stages 5 to 11 of anther development. The CEP1 protein first appears as a proenzyme in precursor protease vesicles, and is then transported to the vacuole and transformed into the mature enzyme before rupture of the vacuole. CEP1 was also rele…
AT5G19410	18.711	5.05771	1.16685	4.33448	1.46102e-05	0.000933979		ABC-2 type transporter family protein
AT1G05450	25.4488	5.05062	1.26923	3.97929	6.91225e-05	0.0031914		Encodes a Protease inhibitor/seed storage/LTP family protein
AT3G25180	1003.7	5.04208	0.531789	9.48135	2.51022e-21	2.77078e-17	CYP82G1	Encodes a cytochrome P450 monooxygenase (CYP82G1) that catalyzes the production of two volatile homoterpenes, TMTT and DMNT, although it is only likely to produce TMTT in planta. TMTT can be involved in attracting predatory insects to protect Arabidopsis plants from herbivorous pests. Homoterpene synthesis is also stimulated by fungal elicitors which increase the transcript levels of CYP82G1.
AT1G07900	100.043	5.00825	0.71157	7.0383	1.94599e-12	1.26352e-09	LBD1	LOB domain-containing protein 1
AT2G26480	7.64817	4.9893	1.19015	4.19214	2.7633e-05	0.00153659	UGT76D1	UDP-glucosyl transferase 76D1
AT2G18370	11.113	4.9713	1.35365	3.67251	0.000240179	0.00804451	LTP8	Predicted to encode a PR (pathogenesis-related) protein. Belongs to the lipid transfer protein (PR-14) family with the following members: At2g38540/LTP1, At2g38530/LTP2, At5g59320/LTP3, At5g59310/LTP4, At3g51600/LTP5, At3g08770/LTP6, At2g15050/LTP7, At2g18370/LTP8, At2g15325/LTP9, At5g01870/LTP10, At4g33355/LTP11, At3g51590/LTP12, At5g44265/LTP13, At5g62065/LTP14, At4g08530/LTP15.
AT3G02885	143.642	4.97001	0.650089	7.64513	2.08732e-14	2.45574e-11	GASA5	GASA5, is involved in the regulation of seedling thermotolerance.
AT5G03204	102.201	4.96043	1.17521	4.22088	2.43354e-05	0.00140268		This gene encodes a small protein and has either evidence of transcription or purifying selection.
AT1G10586	39.1765	4.93847	1.22154	4.04282	5.28115e-05	0.00258633	BHLH168	basic helix-loop-helix (bHLH) DNA-binding superfamily protein
AT2G30660	3.03508	4.93365	1.44527	3.41366	0.000640963	0.0166665		ATP-dependent caseinolytic (Clp) protease/crotonase family protein
AT2G19970	13.5861	4.91903	0.992353	4.95693	7.16153e-07	7.7499e-05		CAP (Cysteine-rich secretory proteins, Antigen 5, and Pathogenesis-related 1 protein) superfamily protein
AT3G18250	117.647	4.91879	0.805847	6.10387	1.0353e-09	3.49362e-07		Putative membrane lipoprotein
AT2G23830	5.83172	4.90761	1.60922	3.04967	0.00229089	0.0403622	PVA31	PapD-like superfamily protein
AT3G22600	1730.83	4.90241	0.815593	6.01085	1.84551e-09	5.49873e-07		Bifunctional inhibitor/lipid-transfer protein/seed storage 2S albumin superfamily protein
AT4G21680	368.917	4.90152	1.2315	3.98013	6.88788e-05	0.00318778	NPF7.2	Encodes a nitrate transporter (NRT1.8). Functions in nitrate removal from the xylem sap. Mediates cadmium tolerance.
AT2G21930	4.02227	4.88634	1.32125	3.69828	0.000217064	0.00748706		A paternally expressed imprinted gene.
AT5G59490	10.3379	4.85429	1.36686	3.55143	0.000383147	0.0114612		Haloacid dehalogenase-like hydrolase (HAD) superfamily protein
AT2G35980	129.152	4.83954	1.04659	4.62409	3.76254e-06	0.00032446	NHL10	Encodes a protein whose sequence is similar to tobacco hairpin-induced gene (HIN1) and Arabidopsis non-race specific disease resistance gene (NDR1). Expression of this gene is induced by cucumber mosaic virus, spermine and during senescence. The gene product is localized to the chloroplast. The mRNA is cell-to-cell mobile.
AT5G43580	68.3349	4.8267	1.11135	4.3431	1.40489e-05	0.000909539		Predicted to encode a PR (pathogenesis-related) peptide that belongs to the PR-6 proteinase inhibitor family. Functions in resistance to necrotrophic fungi and insect herbivory. Six putative PR-6-type protein encoding genes are found in Arabidopsis: At2g38900, At2g38870, At5g43570, At5g43580, At3g50020 and At3g46860.
AT4G03620	6.5364	4.82263	0.990366	4.86954	1.1186e-06	0.000113798		myosin heavy chain-like protein
AT1G60470	20.2194	4.81096	0.999228	4.81467	1.47441e-06	0.000145309	GOLS4	Predicted to encode a galactinol synthase.
AT3G58550	16.0376	4.79893	0.936229	5.12581	2.96264e-07	3.57395e-05		Bifunctional inhibitor/lipid-transfer protein/seed storage 2S albumin superfamily protein
AT4G39610	6.00789	4.78959	1.47779	3.24105	0.00119092	0.02575		MIZU-KUSSEI-like protein (Protein of unknown function, DUF617)
AT5G13080	256.148	4.77142	0.919452	5.18941	2.10956e-07	2.82246e-05	WRKY75	WRKY75 is one of several transcription factors induced during Pi deprivation. It is nuclear localized and regulated differentially during Pi starvation. RNAi mediated suppression of WRKY75 made the plants more susceptible to Pi stress as indicated by the higher accumulation of anthocyanin during Pi starvation.
AT1G17615	5.38941	4.75138	1.4856	3.19829	0.00138245	0.0286832		TN2 is an atypical TIR-NBS protein that lacks the LRR domain common in typical NLR receptors. It interacts with EXO70B1, a subunit of the exocyst complex. Loss of function mutants in TN2 can suppress EXO70B1 mutants suggesting that EXO70B1 acts through TN2.
AT4G12490	926.981	4.74732	0.900044	5.27454	1.33087e-07	1.92028e-05		Encodes a member of the AZI family of lipid transfer proteins. Contains a PRR domain that appears to be required for localization to the chloroplast.
AT3G21800	7.66683	4.74329	1.38677	3.42038	0.000625339	0.016376	UGT71B8	UDP-glucosyl transferase 71B8
AT3G08860	1706.48	4.74319	0.809191	5.86164	4.58309e-09	1.14973e-06	PYD4	Encodes a protein that is predicted to have beta-alanine aminotransferase activity.
AT3G60920	11.4014	4.73303	1.07632	4.39742	1.09546e-05	0.000756417		beige/BEACH domain protein
AT5G40990	2.31644	4.71313	1.34405	3.50667	0.000453749	0.0129707	GLIP1	Component of plant resistance. Contains lipase signature motif and GDSL domain. Directly interferes with the fungal infection process by acting on fungal cell walls through its action as a antimicrobial compound. Critical component for both local and systemic resistance responses in the incompatible interaction with Alternaria brassicicola in the ethylene-dependent pathway.
AT3G50770	434.908	4.70298	0.75589	6.22178	4.91541e-10	1.8392e-07	CML41	calmodulin-like 41
AT1G65483	8.73758	4.69222	1.01638	4.61662	3.90043e-06	0.000333744		hypothetical protein
AT5G13900	18.6545	4.68388	1.27164	3.68333	0.000230207	0.00781853	VAS	Bifunctional inhibitor/lipid-transfer protein/seed storage 2S albumin superfamily protein
AT1G30700	307.596	4.68169	0.914673	5.11843	3.08087e-07	3.67639e-05		FAD-binding Berberine family protein
AT5G58860	6.95189	4.67618	1.33668	3.49836	0.000468135	0.013165	CYP86A1	Encodes a member of the CYP86A subfamily of cytochrome p450 genes. Expressed significantly only in root tissue.
AT1G61120	5944.26	4.66387	0.57619	8.09433	5.75795e-16	1.05927e-12	GES	Encodes a geranyllinalool synthase that produces a precursor to TMTT, a volatile plant defense C16-homoterpene. GES transcript levels rise in response to alamethicin, a fungal peptide mixture that damages membranes. This transcriptional response is blocked in JA biosynthetic and JA signaling mutants, but GES transcript levels still rise in response to alamethicin in mutants with salicylic acid an…
AT4G10500	617.652	4.66013	0.950096	4.90491	9.34723e-07	9.73346e-05	DLO1	2-oxoglutarate (2OG) and Fe(II)-dependent oxygenase superfamily protein
AT1G51920	4.62462	4.65776	1.15214	4.04271	5.28373e-05	0.00258633		transmembrane protein
AT5G38020	16.3867	4.65663	0.73644	6.32317	2.56247e-10	9.7533e-08		encodes a protein whose sequence is similar to SAM:salicylic acid carboxyl methyltransferase (SAMT) (GI:6002712)(Clarkia breweri) and to SAM:benzoic acid carboxyl methyltransferase (BAMT)(GI:9789277)(Antirrhinum majus). SABATH family methyltransferase.
AT1G53625	44.8564	4.65436	1.03332	4.50427	6.66018e-06	0.000510521		hypothetical protein
AT5G44380	49.3244	4.64154	0.871559	5.32556	1.00645e-07	1.5218e-05		FAD-binding Berberine family protein
AT3G22275	42.2622	4.63937	1.08194	4.28803	1.80265e-05	0.00109932	JAZ13	Encodes a non-TIFY JAsmonate ZIM-domain (JAZ) protein with a Ser-rich C-terminal tail that is a site for phosphorylation that interacts with the bHLH transcription factor MYC2 and the co-repressor TOPLESS and acts as a repressor of JA signaling. JAZ13 is the 13th member of the JAZ family in Arabidopsis, and the only member not classified as a TIFY protein.
AT5G39720	30.5566	4.63909	1.02488	4.52646	5.99801e-06	0.000471217	AIG2LA	avirulence induced protein 2 like protein
AT2G23540	17.4746	4.6258	1.03643	4.4632	8.07453e-06	0.000592203		GDSL-motif esterase/acyltransferase/lipase. Enzyme group with broad substrate specificity that may catalyze acyltransfer or hydrolase reactions with lipid and non-lipid substrates.
AT3G57380	38.3199	4.60856	0.988275	4.66323	3.11282e-06	0.000280484		Glycosyltransferase family 61 protein
AT5G08250	17.1206	4.60702	1.20548	3.82175	0.00013251	0.00513208		Cytochrome P450 superfamily protein
AT3G44326	20.1394	4.60102	1.16577	3.94676	7.92156e-05	0.0034629		Cytokinin induced F-Box protein. Forms a unique F-Box family with AT2G27310 and AT2G36090. It is primarily expressed in the root.
AT1G52110	17.5013	4.59767	1.03899	4.42515	9.63761e-06	0.000679744		Mannose-binding lectin superfamily protein
AT3G09270	167.671	4.59623	0.870393	5.28064	1.28737e-07	1.86973e-05	GSTU8	Encodes glutathione transferase belonging to the tau class of GSTs. Naming convention according to Wagner et al. (2002).
AT1G70170	26.5051	4.59473	1.1248	4.08493	4.40904e-05	0.00226886	2MMP	mutant has Late flowering
AT5G57010	46.6859	4.58202	1.01411	4.51828	6.23444e-06	0.000484618	IQM5	calmodulin-binding family protein
AT3G27400	1674.71	4.58071	0.517829	8.84599	9.07234e-19	5.00702e-15		Encodes a pectate lyase involved in response to nematodes.
AT1G54575	955.014	4.57398	0.670237	6.82442	8.82802e-12	5.07434e-09		hypothetical protein
AT5G07310	101.739	4.56721	0.832149	5.48845	4.05468e-08	7.39761e-06	ERF115	encodes a member of the ERF (ethylene response factor) subfamily B-4 of ERF/AP2 transcription factor family. The protein contains one AP2 domain. There are 7 members in this subfamily.
AT5G13150	1.97098	4.55656	1.45557	3.13043	0.00174553	0.0333055	ATEXO70C1	A member of EXO70 gene family, putative exocyst subunits, conserved in land plants. Arabidopsis thaliana contains 23 putative EXO70 genes, which can be classified into eight clusters on the phylogenetic tree. This particular member is expressed in pollen and, together with EXO70C2, is involved in pollen tube elongation. Found in the cytoplasm and surprisingly, not found in the plasma membrane.
AT3G55550	1.89193	4.54277	1.48456	3.06001	0.00221328	0.0394036	LECRKS4	Concanavalin A-like lectin protein kinase family protein
AT5G38900	381.18	4.53007	0.540832	8.3761	5.47099e-17	1.34197e-13		Thioredoxin superfamily protein
AT3G54800	3.31829	4.51298	1.03468	4.36172	1.29041e-05	0.000847832		Pleckstrin homology (PH) and lipid-binding START domains-containing protein
AT1G19610	57.9207	4.50714	0.693885	6.49551	8.27499e-11	3.38294e-08	PDF1.4	Predicted to encode a PR (pathogenesis-related) protein. Belongs to the plant defensin (PDF) family with the following members: At1g75830/PDF1.1, At5g44420/PDF1.2a, At2g26020/PDF1.2b, At5g44430/PDF1.2c, At2g26010/PDF1.3, At1g19610/PDF1.4, At1g55010/PDF1.5, At2g02120/PDF2.1, At2g02100/PDF2.2, At2g02130/PDF2.3, At1g61070/PDF2.4, At5g63660/PDF2.5, At2g02140/PDF2.6, At5g38330/PDF3.1 and At4g30070/PDF…
AT1G61050	1.8133	4.49499	1.33052	3.37836	0.0007292	0.0182102		alpha 1,4-glycosyltransferase family protein
AT5G59390	11.7203	4.48005	1.30015	3.4458	0.000569373	0.01531		XH/XS domain-containing protein
AT5G43064	5.40809	4.47603	1.06028	4.22157	2.42606e-05	0.00140204		transmembrane protein
AT1G76470	126.214	4.47187	1.25957	3.55032	0.00038476	0.0114939		NAD(P)-binding Rossmann-fold superfamily protein
AT1G15520	1075.11	4.45579	0.968426	4.60107	4.20332e-06	0.00035417	ABCG40	ABC transporter family involved in ABA transport and resistance to lead. Localizes to plasma membrane. Upregulated by lead. Expressed in leaves, flowers, stomata and roots.
AT3G16390	3.89741	4.45262	1.19052	3.74007	0.000183972	0.00660384	NSP3	Encodes a nitrile-specifier protein NSP3. NSP3 is one out of five (At3g16400/NSP1, At2g33070/NSP2, At3g16390/NSP3, At3g16410/NSP4 and At5g48180/NSP5) A. thaliana epithiospecifier protein (ESP) homologues that promote simple nitrile, but not epithionitrile or thiocyanate formation. The mRNA is cell-to-cell mobile.
AT5G66690	8.70087	4.44847	1.03378	4.30311	1.68417e-05	0.0010395	UGT72E2	UGT72E2 is an UDPG:coniferyl alcohol glucosyltransferase which glucosylates sinapyl- and coniferyl aldehydes as well as sinapyl- and coniferyl alcohol. The enzyme is thought to be involved in lignin metabolism. A knockdown mutant line (72E2KD) was obtained using RNAi silencing. A twofold reduction in coniferyl alcohol 4-<i>O</i>-glucoside and sinapyl alcohol 4-<i>O</i>-glucoside was detected in t…
AT2G18470	15.8156	4.44409	0.876114	5.0725	3.92617e-07	4.53792e-05	PERK4	Proline-rich extensin-like receptor kinase 4. Functions at an early stage of ABA signalling inhibiting primary root cell elongation by perturbing Ca2+ homeostasis.
AT4G27654	75.2191	4.44207	1.21576	3.65375	0.000258438	0.00856648		transmembrane protein
AT3G02705	18.0178	4.414	0.828813	5.32569	1.00571e-07	1.5218e-05		None
AT2G31690	2.94124	4.39824	1.1267	3.90365	9.47535e-05	0.00392809		encodes a triacylglycerol lipase located in plastoglobuli and involved in the degradation of triacylglycerol. It also has impact on leaf senescence and maintaining the structural integrity of thylakoids.
AT4G38870	3.94981	4.3938	1.38221	3.17882	0.00147878	0.029786		F-box and associated interaction domains-containing protein
AT4G35170	47.7052	4.38982	0.902041	4.86654	1.13569e-06	0.000114482		Late embryogenesis abundant (LEA) hydroxyproline-rich glycoprotein family
AT5G01900	70.7113	4.38382	1.10596	3.96381	7.37626e-05	0.00333685	WRKY62	member of WRKY Transcription Factor
AT3G14395	25.0176	4.36856	1.16432	3.75204	0.000175402	0.00635825		Protein Involved in the Regulation of Herbivore-Associated Signaling Pathways, affecting the expression of genes involved in biosynthesis and signaling of the jasmonic acid and salicylic acid hormones.
AT5G48770	2.57887	4.36743	1.17231	3.7255	0.000194927	0.00691833		Disease resistance protein (TIR-NBS-LRR class) family
AT5G59320	592.539	4.36689	0.80386	5.4324	5.56024e-08	9.45599e-06	LTP3	Predicted to encode a PR (pathogenesis-related) protein. Belongs to the lipid transfer protein (PR-14) family with the following members: At2g38540/LTP1, At2g38530/LTP2, At5g59320/LTP3, At5g59310/LTP4, At3g51600/LTP5, At3g08770/LTP6, At2g15050/LTP7, At2g18370/LTP8, At2g15325/LTP9, At5g01870/LTP10, At4g33355/LTP11, At3g51590/LTP12, At5g44265/LTP13, At5g62065/LTP14, At4g08530/LTP15. The mRNA is cel…
AT4G37410	1378.71	4.35998	0.858072	5.08113	3.7519e-07	4.35931e-05	CYP81F4	member of CYP81F The mRNA is cell-to-cell mobile.
AT3G47790	7.13017	4.35699	1.26932	3.43253	0.000597979	0.0158666	ABCA8	ABC2 homolog 7
AT1G66600	7.184	4.3505	1.3021	3.34114	0.00083435	0.0201907	WRKY63	A member of WRKY Transcription Factor
AT1G62770	66.6202	4.34414	0.656834	6.61376	3.7469e-11	1.87992e-08	PMEI9	PMEI9 pectin methyleseterase inhibitor. Expressed in many plant tissues.
AT2G06065	1.92637	4.33906	1.17642	3.68835	0.000225711	0.00770138		None
AT1G65610	132.698	4.3385	0.888995	4.88023	1.05964e-06	0.000109311	KOR2	Six-hairpin glycosidases superfamily protein
AT1G52690	644.845	4.32566	1.46361	2.95548	0.0031218	0.0495093	LEA7	Late embryogenesis abundant protein (LEA) family protein
AT3G11340	117.353	4.32377	1.42286	3.03879	0.00237532	0.0412733	UGT76B1	Encodes a glucosyltransferase that conjugates isoleucic acid and modulates plant defense and senescence.
AT2G40370	103.59	4.31892	0.855712	5.04716	4.48421e-07	5.12919e-05	LAC5	putative laccase, a member of laccase family of genes (17 members in Arabidopsis).
AT3G30842	2.2902	4.31674	1.44003	2.99767	0.00272054	0.0449541	ABCG38	pleiotropic drug resistance 10
AT4G21490	18.171	4.30352	1.17684	3.65686	0.000255326	0.00848883	NDB3	NAD(P)H dehydrogenase B3
AT1G02580	5.02185	4.29982	1.38256	3.11004	0.00187063	0.0351755	MEA	Encodes the imprinted gene MEA that belongs to Polycomb Repressive Complex 2 (PRC2) and has a SET domain for methyltransferase activity and is involved in the stable transcriptional silencing of target genes. It negatively regulates seed development in the absence of fertilization. Mutations in this locus result in embryo lethality. MEA is imprinted in the endosperm. The maternal allele is expres…
AT2G02990	541.301	4.28681	0.73861	5.8039	6.47913e-09	1.57083e-06	RNS1	Encodes a member of the ribonuclease T2 family that responds to inorganic phosphate starvation, and inhibits production of anthocyanin. Also involved in wound-induced signaling independent of jasmonic acid. Its expression is responsive to both phosphate (Pi) and phosphite (Phi) in roots.
AT5G44610	3.06199	4.28454	1.30332	3.2874	0.00101119	0.0229424	PCAP2	Encodes a protein with seven repeated VEEKK motifs. RNAi and overexpression experiments suggest that the gene is not involved in cell division but might be consequential for cell shape of epidermal and cortical cells. The protein encoded by this gene binds to cortical microtubules and inhibits tubulin polymerization. Associates to the plasma membrane and interacts with calmodulin and phosphatidyl…
AT5G53320	53.4938	4.27288	0.520237	8.21332	2.15148e-16	4.74962e-13		Leucine-rich repeat protein kinase family protein
AT5G57510	22.3994	4.26587	1.36254	3.13082	0.00174316	0.0333055		cotton fiber protein
AT5G06090	26.9909	4.25326	1.27225	3.34311	0.000828444	0.0201196	GPAT7	putative sn-glycerol-3-phosphate 2-O-acyltransferase
AT5G59310	244.863	4.24476	0.946515	4.48463	7.30422e-06	0.000546603	LTP4	Encodes a member of the lipid transfer protein family. Proteins of this family are generally small (~9 kD), basic, expressed abundantly and contain eight Cys residues. The proteins can bind fatty acids and acylCoA esters and can transfer several different phospholipids. They are localized to the cell wall. The mRNA is present in flowers and siliques, and is strongly up-regulated by abscisic acid.…
AT1G05680	167.66	4.23871	1.3122	3.23022	0.00123695	0.0263835	UGT74E2	Encodes a UDP-glucosyltransferase, UGT74E2, that acts on IBA (indole-3-butyric acid) and affects auxin homeostasis. The transcript and protein levels of this enzyme are strongly induced by H2O2 and may allow integration of ROS (reactive oxygen species) and auxin signaling. This enzyme can also transfer glycosyl groups to several compounds related to the explosive TNT when this synthetic compound …
AT2G17740	53.6791	4.22917	0.64884	6.51805	7.12294e-11	3.02396e-08		VACUOLELESS GAMETOPHYTES (VLG) as a DC1 domain containing protein that is found in the endomembrane system. It is essential for both female and male gametophyte development.
AT4G00700	277.971	4.21854	0.779953	5.40871	6.34792e-08	1.03042e-05		C2 calcium/lipid-binding plant phosphoribosyltransferase family protein
AT1G28480	351.791	4.21681	0.717347	5.87835	4.14382e-09	1.06371e-06	GRXC9	Encodes GRX480, a member of the glutaredoxin family that regulates protein redox state. GRX480 interacts with TGA factors and suppresses JA-responsive PDF1.2 transcription. GRX480 transcription is SA-inducible and requires NPR1. Maybe involved in SA/JA cross-talk. It has also been shown to interact with the transcription factor TGA2 and suppress ORA59 promoter activity.
AT2G24620	2.18862	4.20551	1.39855	3.00706	0.0026379	0.0439835		S-locus glycoprotein family protein
AT1G47890	63.2792	4.20533	0.659398	6.37752	1.79976e-10	7.09492e-08	AtRLP7	receptor like protein 7
AT3G02940	7.37033	4.19898	1.31397	3.19564	0.00139519	0.0288834	MYB107	Encodes a putative transcription factor (MYB107).
AT3G55970	3618.75	4.19075	0.634369	6.60616	3.94407e-11	1.93487e-08	JRG21	One of 4 paralogs encoding a 2-oxoglutarate/Fe(II)-dependent oxygenases that hydroxylates JA to 12-OH-JA.
AT2G43570	2035.21	4.18831	0.693213	6.04189	1.52323e-09	4.80383e-07	CHI	chitinase
AT3G13950	150.951	4.17019	0.784129	5.31825	1.04769e-07	1.56276e-05		ankyrin
AT4G35180	126.525	4.16217	0.818624	5.08435	3.68885e-07	4.30873e-05	LHT7	LYS/HIS transporter 7
AT1G60830	4.17037	4.15003	1.16017	3.5771	0.000347422	0.010682		RNA-binding (RRM/RBD/RNP motifs) family protein
AT3G08115	7.09105	4.14003	1.12638	3.67554	0.00023735	0.00797173		None
AT5G01550	44.1751	4.13758	0.687428	6.01893	1.75579e-09	5.30969e-07	LECRKA4.2	Encodes LecRKA4.2, a member of the lectin receptor kinase subfamily A4 (LecRKA4.1 At5g01540
AT4G17470	3091.36	4.13369	0.59189	6.98389	2.87116e-12	1.76066e-09		alpha/beta-Hydrolases superfamily protein
AT1G29860	12.9129	4.13099	0.758215	5.4483	5.08528e-08	8.90974e-06	WRKY71	member of WRKY Transcription Factor
AT1G61480	3.75797	4.12071	1.1212	3.67526	0.000237606	0.00797173		S-locus lectin protein kinase family protein
AT2G20825	32.3299	4.11701	1.27526	3.22836	0.00124501	0.0264532	ULT2	Developmental regulator, ULTRAPETALA
AT1G33730	6.39368	4.11348	1.12388	3.66009	0.00025213	0.0083952	CYP76C5	cytochrome P450, family 76, subfamily C, polypeptide 5
AT1G03660	8.80977	4.11334	1.14724	3.58543	0.000336527	0.010405		Ankyrin-repeat containing protein
AT3G08790	4.38984	4.11144	1.2748	3.22516	0.00125901	0.0266737	TOL8	ENTH/VHS/GAT family protein
AT4G12480	1309.49	4.08976	0.864042	4.73329	2.20911e-06	0.000209306	EARLI1	Encodes a putative lipid transfer protein, vernalization-responsive and cold-induced. It is involved in priming the SAR and ISR responses, specifically in propagating the cell-to-cell mobile signal.
AT5G41730	21.9509	4.08494	1.07214	3.81008	0.000138919	0.00529669		Protein kinase family protein
AT4G19970	15.8425	4.07168	0.855414	4.7599	1.93691e-06	0.000186087		nucleotide-diphospho-sugar transferase family protein
AT1G51890	243.598	4.06852	0.614745	6.61823	3.63529e-11	1.86634e-08		Leucine-rich repeat protein kinase family protein
AT4G16730	843.154	4.05129	1.18779	3.41077	0.000647788	0.0167761	TPS02	In the Col ecotype, no functional protein is encoded at this locus due to the presence of a two-base (AT) insertion 184 nucleotides downstream of the start codon leading to a frame shift and premature translational termination. However, in the Ws ecotype, a functional terpene synthase that localizes to the chloroplast is encoded at this locus. It can catalyze the synthesis of (E)-beta-ocimene and…
AT1G61810	119.822	4.0505	0.917805	4.41325	1.01831e-05	0.000713658	BGLU45	beta-glucosidase 45
AT4G22235	6.22809	4.04941	1.28308	3.15601	0.00159945	0.0313583		Encodes a defensin-like (DEFL) family protein.
AT2G05510	20.0563	4.04832	1.15119	3.51665	0.000437037	0.0126614		Glycine-rich protein family
AT5G06720	113.183	4.04774	0.747845	5.41254	6.21379e-08	1.0237e-05	PER53	Encodes a peroxidase with diverse roles in the wound response, flower development, and syncytium formation.
AT5G19110	160.064	4.04058	0.743829	5.43213	5.56839e-08	9.45599e-06		Eukaryotic aspartyl protease family protein
AT1G65730	35.6072	4.03893	0.960576	4.20469	2.61435e-05	0.00148748	YSL7	Arabidopsis thaliana metal-nicotianamine transporter YSL4
AT3G46090	58.3151	4.02031	0.952268	4.22182	2.42337e-05	0.00140204	ZAT7	C2H2 and C2HC zinc fingers superfamily protein
AT1G08320	5.12348	4.01584	1.22219	3.28578	0.00101701	0.0230509	TGA9	bZIP transcription factor family protein
AT3G59620	26.3881	4.01129	1.10779	3.621	0.000293472	0.00941669	JAL39	Mannose-binding lectin superfamily protein
AT5G63600	3.43788	4.01104	1.30439	3.07504	0.00210476	0.0383055	FLS5	encodes a protein whose sequence is similar to flavonol synthase
AT4G04500	133.47	4.00536	0.865231	4.62924	3.67012e-06	0.000317732	CRK37	Encodes a cysteine-rich receptor-like protein kinase.
AT1G68620	543.75	4.00305	0.869952	4.60147	4.19528e-06	0.00035417	CXE6	alpha/beta-Hydrolases superfamily protein
AT2G29100	6.73288	3.99895	1.22828	3.25572	0.00113107	0.02487	ATGLR2.9	member of Putative ligand-gated ion channel subunit family
AT2G47770	97.2475	3.99359	1.19849	3.33218	0.000861678	0.0206093	TSPO	Encodes a membrane-bound protein designated AtTSPO (Arabidopsis thaliana TSPO-related). AtTSPO is related to the bacterial outer membrane tryptophan-rich sensory protein (TspO) and the mammalian mitochondrial 18 kDa Translocator Protein (18 kDa TSPO), members of the TspO/MBR domain-containing membrane proteins. Mainly detected in dry seeds, but can be induced in vegetative tissues by osmotic or s…
AT3G46690	35.5313	3.98762	0.895647	4.45222	8.49865e-06	0.000615677	UGT76E4	UDP-Glycosyltransferase superfamily protein
AT4G33610	47.625	3.98659	1.00975	3.94809	7.87764e-05	0.0034599		glycine-rich protein
AT1G52900	33.3818	3.98304	1.33899	2.97466	0.00293318	0.0472304		Toll-Interleukin-Resistance (TIR) domain family protein
AT3G48920	9.54357	3.98074	1.18741	3.35245	0.000800998	0.0195785	AtMYB45	Member of the R2R3 factor gene family.
AT4G16240	35.3909	3.97611	0.539651	7.36794	1.73291e-13	1.41688e-10		hypothetical protein
AT4G05540	8.65897	3.95699	1.27686	3.099	0.00194178	0.0360528		P-loop containing nucleoside triphosphate hydrolases superfamily protein
AT3G11480	4045.24	3.94342	1.31608	2.99635	0.00273234	0.0450479	BSMT1	The gene encodes a SABATH methyltransferase that methylates both salicylic acid and benzoic acid. It is highly expressed in flowers, induced by biotic and abiotic stress and thought to be involved in direct defense mechanism.
AT1G54540	45.7644	3.93448	0.905125	4.34689	1.38081e-05	0.000901372		Late embryogenesis abundant (LEA) hydroxyproline-rich glycoprotein family
AT2G01880	3.40233	3.93363	1.25236	3.14097	0.00168388	0.0326943	PAP7	purple acid phosphatase 7
AT3G11150	45.4346	3.92862	1.2358	3.17902	0.00147774	0.029786		2-oxoglutarate (2OG) and Fe(II)-dependent oxygenase superfamily protein
AT5G13580	62.5333	3.92514	0.894149	4.3898	1.13454e-05	0.00077303	ABCG6	Belongs to a clade of five Arabidopsis thaliana ABCG half-transporters that are required for synthesis of an effective suberin barrier in roots and seed coats (ABCG2, ABCG6, and ABCG20) and for synthesis of an intact pollen wall (ABCG1 and ABCG16).
AT2G42350	32.6947	3.92217	0.798194	4.91381	8.93225e-07	9.4369e-05	ATL40	RING/U-box superfamily protein
AT1G53830	256.54	3.91551	0.587302	6.66696	2.61165e-11	1.44137e-08	PME2	encodes a pectin methylesterase
AT4G04510	43.289	3.9115	0.749567	5.21835	1.80527e-07	2.49082e-05	CRK38	Encodes a cysteine-rich receptor-like protein kinase.
AT2G02310	13.6008	3.90602	1.07999	3.61671	0.000298375	0.00951473	PP2B6	phloem protein 2-B6
AT5G44480	92.8668	3.9028	0.69279	5.63346	1.76634e-08	3.67866e-06	DUR	mutant has Altered lateral root
AT5G46350	391.103	3.8875	0.450759	8.62435	6.44582e-18	2.84596e-14	WRKY8	member of WRKY Transcription Factor
AT5G24540	14.4821	3.88507	1.23018	3.15814	0.00158781	0.0312343	BGLU31	beta glucosidase 31
AT1G72140	11.6621	3.88269	0.834552	4.65242	3.28065e-06	0.000293213	NPF5.12	Tonoplast localized pH dependent, low affinity nitrogen transporter.In shoots, expressed in leaf veins and mesophyll. In roots, GUS activity was detected in root vascular stele. More highly expressed in roots.
AT1G03820	786.035	3.88257	0.453498	8.56138	1.11524e-17	4.10336e-14		E6-like protein
AT5G05125	3.48685	3.88081	1.2158	3.19198	0.001413	0.0289901		None
AT3G55910	53.3795	3.87997	1.14778	3.38042	0.000723751	0.0181563		ADP-ribosylation factor GTPase-activating protein
AT1G54020	2077.16	3.87984	0.74725	5.19215	2.07876e-07	2.81087e-05		GDSL-motif esterase/acyltransferase/lipase. Enzyme group with broad substrate specificity that may catalyze acyltransfer or hydrolase reactions with lipid and non-lipid substrates.
AT1G13340	584.513	3.86201	0.651065	5.93183	2.99572e-09	7.9679e-07		Regulator of Vps4 activity in the MVB pathway protein
AT1G29090	20.7198	3.86005	1.20462	3.20438	0.00135356	0.0283233		Cysteine proteinases superfamily protein
AT5G38820	9.12136	3.85927	0.863425	4.46973	7.832e-06	0.000578258		Encodes a putative amino acid transporter.
AT3G23635	1.552	3.84678	1.25416	3.06722	0.00216062	0.0390147	RTFL13	ROTUNDIFOLIA like 13
AT4G35160	3124.71	3.83782	0.644182	5.95766	2.55871e-09	6.88854e-07	ASMT	Encodes a cytosolic N-acetylserotonin O-methyltransferase that can convert N-acetylserotonin to melatonin and serotonin to 5-methoxytryptamine in the process of melatonin synthesis. It does not have caffeic acid O- methyltransferase activity.
AT3G22620	481.131	3.83166	0.816729	4.69146	2.71256e-06	0.00024951		Bifunctional inhibitor/lipid-transfer protein/seed storage 2S albumin superfamily protein
AT2G06485	8.94332	3.83014	1.23434	3.10298	0.00191583	0.0356911		None
AT5G22380	88.4796	3.82813	0.811923	4.71489	2.41844e-06	0.000224325	NAC090	NAC domain containing protein 90
AT5G13330	431.788	3.82271	0.820279	4.66025	3.15823e-06	0.000283419	ERF113	encodes a member of the ERF (ethylene response factor) subfamily B-4 of ERF/AP2 transcription factor family. The protein contains one AP2 domain. There are 7 members in this subfamily.
AT2G34600	182.95	3.80023	0.738828	5.14359	2.69536e-07	3.38084e-05	TIFY	jasmonate-zim-domain protein 7
AT2G23170	289.016	3.79105	0.874677	4.33423	1.46274e-05	0.000933979	GH3.3	encodes an IAA-amido synthase that conjugates Asp and other amino acids to auxin in vitro.
AT4G37010	136.243	3.78746	0.708235	5.34775	8.90541e-08	1.3943e-05	CEN2	Encodes a member of the Centrin family. Mutants are hypersensitive to UV and prone to UV induced DNA damage. Based on sequence similarity and mutant phenotype CEN2 is thought to be involved in nucelotide excision repair/DNA repair.
AT2G33080	56.1277	3.78199	0.907871	4.16578	3.10297e-05	0.00166669	AtRLP28	receptor like protein 28
AT5G64810	85.399	3.77953	0.711868	5.30931	1.10041e-07	1.63038e-05	WRKY51	member of WRKY Transcription Factor
AT1G65240	21.4286	3.77939	0.968789	3.90115	9.57384e-05	0.00395051		Eukaryotic aspartyl protease family protein
AT5G65510	3.11588	3.77904	1.16666	3.2392	0.00119867	0.0258183	AIL7	Encodes one of three PLETHORA transcription factors required to maintain high levels of PIN1 expression at the periphery of the meristem and modulate local auxin production in the central region of the SAM which underlies phyllotactic transitions.
AT3G10815	47.1197	3.77838	0.981882	3.8481	0.000119038	0.00466763		RING/U-box superfamily protein
AT3G06955	2.62308	3.77673	1.0717	3.52404	0.000425016	0.0123945		None
AT2G03830	2.15303	3.76291	1.18118	3.18573	0.0014439	0.0293304	RGF8	Encodes a root meristem growth factor (RGF). Belongs to a family of functionally redundant homologous peptides that are secreted, tyrosine-sulfated, and expressed mainly in the stem cell area and the innermost layer of central columella cells. RGFs are required for maintenance of the root stem cell niche and transit amplifying cell proliferation. Members of this family include: At5g60810 (RGF1), …
AT5G20860	4.363	3.76271	1.06153	3.5446	0.000393203	0.0116203		Plant invertase/pectin methylesterase inhibitor superfamily
AT5G38350	3.80015	3.75799	1.14046	3.29515	0.00098369	0.0225036		Disease resistance protein (NBS-LRR class) family
AT2G37770	1044.19	3.75712	0.835864	4.49489	6.96048e-06	0.000526232	AKR4C9	Encodes an NADPH-dependent aldo-keto reductase that can act on a wide variety of substrates in vitro including saturated and unsaturated aldehydes, steroids, and sugars. GFP-tagged AKR4C9 localizes to the chloroplast where it may play a role in detoxifying reactive carbonyl compounds that threaten to impair the photosynthetic process. Transcript levels for this gene are up-regulated in response t…
AT3G19663	2.00116	3.75414	1.2425	3.02145	0.0025157	0.0428854		hypothetical protein
AT4G37150	420.929	3.75272	0.692757	5.41707	6.05822e-08	1.01319e-05	MES9	Encodes a protein shown to have carboxylesterase activity, methyl salicylate esterase activity, methyl jasmonate esterase activity, and methyl IAA esterase activity in vitro. MES9 appears to be involved in MeSA hydrolysis in planta. Expression of MES9 can restore systemic acquired resistance in SAR-deficient tobacco plants. This protein does not act on MeGA4, or MEGA9 in vitro.
AT5G51465	41.0841	3.75256	0.856647	4.38052	1.18397e-05	0.000799306		hypothetical protein
AT1G26410	13.6098	3.72832	0.970975	3.83977	0.000123148	0.00479476	FOX4	FAD-binding Berberine family protein
AT5G15130	5.0453	3.72584	1.00146	3.7204	0.000198911	0.00700345	WRKY72	member of WRKY Transcription Factor
AT4G39320	107.574	3.7255	0.530241	7.02605	2.12465e-12	1.34011e-09		microtubule-associated protein-like protein
AT4G34380	9.62061	3.72467	1.13489	3.28198	0.00103082	0.0232209		Transducin/WD40 repeat-like superfamily protein
AT4G18170	430.006	3.70352	0.566791	6.53419	6.39533e-11	2.90682e-08	WRKY28	Member of WRKY Transcription Factor
AT5G24200	166.815	3.698	0.565474	6.53964	6.16656e-11	2.89645e-08		alpha/beta-Hydrolases superfamily protein
AT5G06585	2.01644	3.69385	1.09284	3.38005	0.000724738	0.0181604		None
AT5G12340	39.1963	3.68846	1.14557	3.21975	0.00128301	0.0270523		DUF4228 domain protein
AT4G23680	390.952	3.6804	0.84902	4.33488	1.45837e-05	0.000933979		Polyketide cyclase/dehydrase and lipid transport superfamily protein
AT4G22960	11.773	3.68021	0.803702	4.57907	4.67045e-06	0.00038187		FAM63A-like protein (DUF544)
AT2G31180	24.8539	3.67596	1.0697	3.43643	0.000589431	0.0157153	MYB14	Member of the R2R3 factor gene family.
AT3G21710	21.0909	3.67208	0.764493	4.80329	1.56077e-06	0.00015254	VUP1	transmembrane protein
AT4G24000	1519.46	3.6707	0.776344	4.72819	2.26529e-06	0.000213712	CSLG2	encodes a protein similar to cellulose synthase
AT4G22880	1242.04	3.66548	1.05021	3.49022	0.00048262	0.0134524	LDOX	encodes leucoanthocyanidin dioxygenase, which is involved in proanthocyanin biosynthesis. Mutant analysis suggests that this gene is also involved in vacuole formation.
AT5G48290	17.6977	3.65721	0.736824	4.96348	6.92429e-07	7.53008e-05		Heavy metal transport/detoxification superfamily protein
AT3G01830	158.96	3.65189	0.848198	4.30547	1.66635e-05	0.00103332	CML40	Calcium-binding EF-hand family protein
AT3G15536	174.145	3.63993	0.785624	4.63317	3.60102e-06	0.000314049		Unknown gene The mRNA is cell-to-cell mobile.
AT1G17020	206.648	3.63703	0.830523	4.3792	1.19115e-05	0.000801705	SRG1	Encodes a novel member of the Fe(II)/ascorbate oxidase gene family
AT2G47550	74.3163	3.63192	1.00015	3.63139	0.000281901	0.00917883	PME20	Plant invertase/pectin methylesterase inhibitor superfamily
AT5G02780	67.016	3.62922	0.639876	5.67176	1.41339e-08	3.00019e-06	GSTL1	Encodes a member of the lambda family of glutathione transferases. It has thiol transferase activity and self S-glutathionylation activity in vitro.
AT4G12495	68.1713	3.61935	0.929606	3.89343	9.88381e-05	0.00406322		transmembrane protein
AT2G30750	414.911	3.61337	0.652913	5.53423	3.12607e-08	5.89839e-06	CYP71A12	putative cytochrome P450
AT5G48410	80.909	3.59524	0.948251	3.79144	0.000149778	0.00560191	GLR1.3	member of Putative ligand-gated ion channel subunit family
AT4G36610	51.5242	3.59507	0.935504	3.84293	0.000121576	0.00475027		alpha/beta-Hydrolases superfamily protein
AT3G02840	64.0077	3.5837	0.880891	4.06827	4.73633e-05	0.00236025		ARM repeat superfamily protein
AT1G76930	2318	3.58319	0.48411	7.40161	1.34546e-13	1.29141e-10	ATEXT4	Encodes an Arabidopsis extensin gene that belongs to cell-wall hydroxyproline-rich glycoproteins. The cross-link of extensins enforces cell wall strength. Transgenic plants overexpressing this gene show an increase in stem thickness.
AT5G61890	272.083	3.57875	0.540617	6.61974	3.59822e-11	1.86634e-08	ERF114	encodes a member of the ERF (ethylene response factor) subfamily B-4 of ERF/AP2 transcription factor family. The protein contains one AP2 domain. There are 7 members in this subfamily.
AT4G22070	31.4758	3.57808	0.943805	3.79112	0.00014997	0.00560191	WRKY31	member of WRKY Transcription Factor
AT5G46360	6.26796	3.57278	1.18623	3.01189	0.00259629	0.0437859	KCO3	Encodes AtKCO3, a member of the Arabidopsis thaliana K+ channel family of AtTPK/KCO proteins. AtKCO3 is targeted to the vacuolar membrane. Forms homomeric ion channels in vivo.
AT2G29440	573.924	3.56136	0.592684	6.00888	1.86811e-09	5.49873e-07	GSTU6	Encodes glutathione transferase belonging to the tau class of GSTs. Naming convention according to Wagner et al. (2002).
AT5G57260	8.62016	3.55646	1.11297	3.19547	0.00139602	0.0288834	CYP71B10	putative cytochrome P450
AT4G02320	88.1252	3.54758	0.908837	3.90343	9.48393e-05	0.00392809	PME40	Plant invertase/pectin methylesterase inhibitor superfamily
AT3G61198	2.98821	3.54586	1.13176	3.13304	0.00173006	0.0331534		other_RNA
AT5G05340	637.043	3.54574	0.687877	5.15462	2.5415e-07	3.24313e-05	PER52	Encodes a protein with sequence similarity to peroxidases that is involved in lignin biosynthesis. Loss of function mutations show abnormal development of xylem fibers and reduced levels of lignin biosynthetic enxymes.
AT3G60966	47.1536	3.52732	0.893077	3.94962	7.82738e-05	0.00344905		RING/U-box superfamily protein
AT4G11910	438.341	3.52559	0.794835	4.43562	9.18077e-06	0.000653789	SGR2	Acts antagonistically with SGR1 to balance chlorophyll catabolism in chloroplasts with the dismantling and remobilizing of other cellular components in senescing leaf cells.
AT1G14120	248.409	3.52097	1.12139	3.13984	0.00169042	0.0327636		DAO2 is an IAA oxidase expressed in root caps. it is a member of a family of dioxygenase and 2OG Fe(II) oxygenase domain and DAO domain containing proteins. It is expressed specifically in root cap cells and does not appear to be the major IAA oxidase in planta.
AT4G13860	236.27	3.50945	0.568314	6.17519	6.60843e-10	2.35303e-07		RNA-binding (RRM/RBD/RNP motifs) family protein
AT4G28110	39.0811	3.50607	1.1306	3.10106	0.00192829	0.0358324	AtMYB41	Member of the R2R3 factor gene family. Expression is induced in response to desiccation, ABA and salt treatment. Overexpression of Myb41 results in abnormal cuticle development and decreased cell expansion.
AT3G57260	16499.7	3.50114	0.540068	6.48278	9.00495e-11	3.61442e-08	BGL2	beta 1,3-glucanase
AT2G19190	94.7287	3.49959	0.622795	5.61917	1.91881e-08	3.81619e-06	SIRK	Encodes a receptor-like protein kinase that is involved in early defense signaling. Expression of this gene is strongly induced during leaf senescence. It is a target of the transcription factor AtWRKY6.
AT5G18270	55.4962	3.49218	0.858225	4.06908	4.71996e-05	0.00235742	ANAC087	NAC domain containing protein 87
AT5G09520	56.708	3.48906	0.914036	3.8172	0.000134974	0.00518207	PELPK2	hydroxyproline-rich glycoprotein family protein
AT5G27060	414.361	3.48016	0.471466	7.38159	1.56412e-13	1.32806e-10	AtRLP53	receptor like protein 53
AT4G04490	456.705	3.48001	0.623542	5.58103	2.39092e-08	4.62999e-06	CRK36	Encodes a cysteine-rich receptor-like protein kinase.
AT1G52890	4178.46	3.47928	0.68359	5.08972	3.58596e-07	4.23335e-05	NAC019	encodes a NAC transcription factor whose expression is induced by drought, high salt, and abscisic acid. This gene binds to ERD1 promoter in vitro.
AT1G04577	1.7673	3.47059	1.16647	2.97529	0.00292715	0.0471867		Natural antisense transcript overlaps with AT1G07470
AT4G23150	359.603	3.45496	0.719305	4.80319	1.56161e-06	0.00015254	CRK7	Encodes a cysteine-rich receptor-like protein kinase.
AT5G42800	1986.57	3.45356	1.08913	3.17094	0.00151948	0.0303291	DFRA	dihydroflavonol reductase. Catalyzes the conversion of dihydroquercetin to leucocyanidin in the biosynthesis of anthocyanins. Not expressed in roots (qRT-PCR). The mRNA is cell-to-cell mobile.
AT2G29110	60.1947	3.44778	0.654685	5.26632	1.39187e-07	1.99525e-05	ATGLR2.8	member of Putative ligand-gated ion channel subunit family
AT1G74460	7.72948	3.4367	1.06982	3.2124	0.00131633	0.0276229		GDSL-motif esterase/acyltransferase/lipase. Enzyme group with broad substrate specificity that may catalyze acyltransfer or hydrolase reactions with lipid and non-lipid substrates.
AT1G35230	221.177	3.43266	0.666125	5.15319	2.56098e-07	3.24921e-05	AGP5	Encodes arabinogalactan-protein (AGP5). The mRNA is cell-to-cell mobile.
AT2G48140	13.8522	3.40589	0.979254	3.47804	0.000505087	0.0139455	EDA4	Bifunctional inhibitor/lipid-transfer protein/seed storage 2S albumin superfamily protein
AT4G18360	76.4542	3.39814	0.661298	5.13859	2.76808e-07	3.41386e-05	GLO5	Encodes a glycolate oxidase that modulates reactive oxygen species-mediated signal transduction during nonhost resistance.
AT4G17660	10.3518	3.37782	0.976498	3.45911	0.000541954	0.0147027	PBL20	Protein kinase superfamily protein
AT5G09530	930.885	3.37009	0.685846	4.91377	8.93419e-07	9.4369e-05	PELPK1	The gene encodes a unique protein which contains 36 repeats of a unique pentapeptide (Pro-Glu-Leu|Ile|Val-Pro-Lys). It has been shown tobe involved in growth and development.
AT4G02330	535.281	3.36307	0.548984	6.12598	9.0125e-10	3.10875e-07	PME41	Encodes a pectin methylesterase that is sensitive to chilling stress and brassinosteroid regulation.
AT4G14450	7.83837	3.36103	0.928061	3.62156	0.000292828	0.0094132		A member of a small family of proline/serine rich proteins of unknown function. It interacts with defense related MAP kinase MPK6. It's expression is induced by PAMP elicitors. May play a role in response to pathogens.
AT1G21240	345.031	3.3471	0.584603	5.72543	1.03173e-08	2.2551e-06	WAK3	encodes a wall-associated kinase The mRNA is cell-to-cell mobile.
AT1G32960	201.541	3.34447	0.757806	4.41336	1.0178e-05	0.000713658	SBT3.3	Subtilase family protein
AT1G13830	47.9055	3.3388	0.4894	6.82222	8.96445e-12	5.07434e-09		Carbohydrate-binding X8 domain superfamily protein
AT4G28790	28.2637	3.33833	0.726123	4.59748	4.27636e-06	0.000356245	BHLH23	basic helix-loop-helix (bHLH) DNA-binding superfamily protein
AT2G47190	237.189	3.33789	0.64617	5.16565	2.39611e-07	3.09336e-05	ATMYB2	Encodes a MYB transcription factor that possesses an R2R3 MYB DNA binding domain and is known to regulate the expression of salt- and dehydration-responsive genes. Has been shown to bind calmodulin.
AT2G01610	203.916	3.33677	0.451561	7.38941	1.47483e-13	1.30233e-10		Plant invertase/pectin methylesterase inhibitor superfamily protein
AT3G57950	9.4573	3.33421	0.624979	5.33491	9.55916e-08	1.46547e-05		cotton fiber protein
AT5G63450	505.829	3.33164	0.883835	3.76953	0.000163552	0.00601764	CYP94B1	cytochrome P450, family 94, subfamily B, polypeptide 1
AT5G38780	65.7421	3.3207	0.770235	4.31128	1.62312e-05	0.00100935		SABATH methyltransferase.
AT4G03540	51.3084	3.31959	0.928715	3.57439	0.000351047	0.0107679		Uncharacterized protein family (UPF0497)
AT2G40740	12.988	3.31752	1.02351	3.24133	0.00118974	0.0257496	WRKY55	member of WRKY Transcription Factor
AT2G46400	386.539	3.31081	0.836254	3.95909	7.52347e-05	0.00338265	WRKY46	Encodes a WRKY transcription factor that contributes to the feedforward inhibition of osmotic/salt stress-dependent LR inhibition via regulation of ABA signaling and auxin homeostasis.
AT4G06065	3.10731	3.30842	0.962944	3.43574	0.000590941	0.0157366		None
AT2G04050	45.3516	3.29537	1.05893	3.112	0.00185826	0.0350025	DTX3	MATE efflux family protein
AT2G22510	26.792	3.28071	1.04064	3.1526	0.00161826	0.0316989		hydroxyproline-rich glycoprotein family protein
AT4G25810	160.021	3.27473	0.869837	3.76476	0.000166708	0.00610159	XTH23	xyloglucan endotransglycosylase-related protein (XTR6)
AT2G38690	2.67283	3.26937	1.07321	3.04635	0.00231636	0.0406887		gem-associated-like protein
AT2G38240	931.336	3.26697	0.877099	3.72475	0.00019551	0.0069279	ANS	One of 4 paralogs encoding a 2-oxoglutarate/Fe(II)-dependent oxygenases that hydroxylates JA to 12-OH-JA.
AT3G04070	319.205	3.26327	0.82133	3.97315	7.0928e-05	0.00323514	NAC047	NAC domain containing protein 47
AT5G25910	61.2887	3.26053	0.740163	4.40515	1.05711e-05	0.000736174	AtRLP52	putative disease resistance protein induced by chitin oligomers.
AT1G33030	168.373	3.26026	0.52575	6.20116	5.6049e-10	2.03242e-07		O-methyltransferase family protein
AT1G55990	20.6581	3.25515	1.07272	3.0345	0.00240938	0.0415545		glycine-rich protein
AT2G29460	1873.79	3.25427	0.689732	4.71817	2.37981e-06	0.000221742	GSTU4	Encodes glutathione transferase belonging to the tau class of GSTs. Naming convention according to Wagner et al. (2002). Role in the degradation of H2O2 to water using glutathione as electron donor
AT5G22520	53.7487	3.23917	0.697156	4.64627	3.37998e-06	0.000298465		hypothetical protein
AT2G44450	42.0069	3.22984	0.846252	3.81664	0.000135282	0.00518489	BGLU15	beta glucosidase 15
AT1G69880	207.91	3.228	0.990543	3.25882	0.00111878	0.0246983	TRX8	thioredoxin H-type 8
AT2G44370	13.8296	3.22522	0.733674	4.39599	1.1027e-05	0.000758353		Cysteine/Histidine-rich C1 domain family protein
AT5G24080	371.515	3.21334	0.755202	4.25494	2.09109e-05	0.00124094		Protein kinase superfamily protein
AT3G55890	94.5682	3.21313	0.857028	3.74915	0.000177431	0.00641076		Yippee family putative zinc-binding protein
AT5G40010	13.5929	3.20906	0.885372	3.62453	0.000289485	0.00938635	AATP1	Encodes a mitochondrial ATPase involved in seed and silique development.
AT4G12500	345.345	3.20652	0.942295	3.40288	0.000666785	0.0171361		Bifunctional inhibitor/lipid-transfer protein/seed storage 2S albumin superfamily protein
AT2G28755	4.30623	3.20307	0.898838	3.56357	0.000365846	0.0111187		UDP-D-glucuronate carboxy-lyase-like protein
AT1G10540	27.6412	3.19069	0.720658	4.42747	9.53458e-06	0.000674633	NAT8	nucleobase-ascorbate transporter 8
AT4G04540	33.5239	3.18256	0.820213	3.88016	0.000104386	0.00422057	CRK39	Encodes a cysteine-rich receptor-like protein kinase.
AT3G21080	39.2502	3.17685	0.673305	4.71829	2.37831e-06	0.000221742		ABC transporter-like protein
AT2G22930	55.576	3.17573	0.624485	5.08536	3.66926e-07	4.30865e-05	UGT79B8	UDP-Glycosyltransferase superfamily protein
AT2G04100	187.934	3.17552	0.548371	5.79083	7.00414e-09	1.65249e-06	DTX6	MATE efflux family protein
AT2G43510	2467.83	3.16784	0.554305	5.71498	1.09717e-08	2.37462e-06	ATTI1	Member of the defensin-like (DEFL) family. Encodes putative trypsin inhibitor protein which may function in defense against herbivory.
AT5G47850	26.088	3.16375	0.685679	4.61404	3.94908e-06	0.000336602	CCR4	CRINKLY4 related 4
AT4G38560	127.929	3.15428	0.803366	3.92632	8.6254e-05	0.00366887		phospholipase-like protein (PEARLI 4) family protein
AT5G67310	52.6016	3.1432	1.02408	3.06928	0.00214575	0.0388275	CYP81G1	member of CYP81G
AT4G23310	114.961	3.13886	0.800908	3.91913	8.88706e-05	0.00375126	CRK23	Encodes a cysteine-rich receptor-like protein kinase.
AT1G48000	169.038	3.13321	0.626408	5.00186	5.67798e-07	6.36279e-05	MYB112	Encodes a putative transcription factor (MYB112).
AT2G45360	26.2552	3.13183	1.01988	3.07079	0.00213494	0.0386637		ankyrin repeat/KH domain protein (DUF1442)
AT3G12910	8.21568	3.12853	1.01581	3.07985	0.00207106	0.0378892		NAC (No Apical Meristem) domain transcriptional regulator superfamily protein
AT5G11920	39.0733	3.12313	0.775593	4.02677	5.65494e-05	0.00272929	CWINV6	Encodes a protein with fructan exohydrolase (FEH) activity acting on both inulin and levan-type fructans (1- and 6-FEH). The enzyme does not have invertase activity.
AT2G41810	39.2789	3.12304	0.771748	4.04671	5.19422e-05	0.00255384		imidazolonepropionase (Protein of unknown function, DUF642)
AT4G13660	15.4174	3.11929	0.616139	5.06265	4.13467e-07	4.75401e-05	PRR2	Encodes a pinoresinol reductase involved in lignan biosynthesis. Expressed strongly in roots and less strongly in stems. Shows preference for pinoresinol and not lariciresinol. The mRNA is cell-to-cell mobile.
AT1G65690	493.352	3.11838	0.516849	6.03344	1.60503e-09	4.99051e-07	NHL6	Encodes NHL6 (NDR1/HIN1-like 6). Plays an important role in the abiotic stresses-induced ABA signaling and biosynthesis, particularly during seed germination and early seedling development.
AT5G24110	44.0101	3.11753	0.706877	4.41028	1.03236e-05	0.000721218	WRKY30	member of WRKY Transcription Factor
AT5G24240	5.01233	3.1122	0.862137	3.60987	0.000306352	0.00968916	PI4KG3	Encodes PI4Kc3, localizes to the nucleus and has autophosphorylation activity, but no lipid kinase activity. Overexpression mutants display late-flowering phenotype.
AT2G38870	876.004	3.09824	0.42789	7.24075	4.4621e-13	3.39673e-10		Predicted to encode a PR (pathogenesis-related) peptide that belongs to the PR-6 proteinase inhibitor family. Six putative PR-6-type protein encoding genes are found in Arabidopsis: At2g38900, At2g38870, At5g43570, At5g43580, At3g50020 and At3g46860.
AT2G39518	59.6391	3.09692	1.0384	2.98239	0.00286011	0.0465262		Uncharacterized protein family (UPF0497)
AT2G15490	42.3437	3.086	1.0017	3.08075	0.00206481	0.0378279	UGT73B4	UDP-glycosyltransferase 73B4
AT1G65510	41.0456	3.08197	0.96304	3.20025	0.00137308	0.0285424		Secreted peptide which functions in plant growth and pathogen defense.
AT2G27660	56.8089	3.07554	0.682438	4.5067	6.58441e-06	0.000506472		Cysteine/Histidine-rich C1 domain family protein
AT2G25470	12.2119	3.06577	0.675571	4.53805	5.67767e-06	0.000447644	AtRLP21	receptor like protein 21
AT2G18660	188.622	3.05167	0.685234	4.45348	8.44908e-06	0.000615583	EGC2	Encodes PNP-A (Plant Natriuretic Peptide A). PNPs are a class of systemically mobile molecules distantly related to expansins
AT5G22570	144.737	3.05159	0.773302	3.94618	7.94095e-05	0.00346451	WRKY38	member of WRKY Transcription Factor
AT1G36622	98.1945	3.04727	0.907496	3.35789	0.000785404	0.0192703		transmembrane protein
AT3G46720	8.37464	3.03404	0.677343	4.47933	7.48791e-06	0.000558456	UGT76E5	UDP-Glycosyltransferase superfamily protein
AT4G25000	455.489	3.02745	0.751888	4.02646	5.66233e-05	0.00272929	AMY1	Predicted to be secreted protein based on signalP prediction. Involved in starch mobilization. Mutants are defective in alpha-amylase activity. (Note: AMY1 has been found in the literature to be referred to as AMY3, which is not to be confused with AMY3/At1g69830).
AT5G39670	264.92	3.02081	0.58878	5.13063	2.88774e-07	3.52209e-05	CML46	Calmodulin like protein involved in negative regulation of pattern triggered immunity.
AT5G26270	18.3759	3.01897	0.536597	5.62613	1.84296e-08	3.78426e-06		transmembrane protein
AT5G38710	863.708	3.01681	0.522315	5.77583	7.65738e-09	1.76088e-06	POX2	Methylenetetrahydrofolate reductase family protein
AT5G53110	61.9776	3.01138	0.543409	5.54164	2.99654e-08	5.75231e-06		RING/U-box superfamily protein
AT3G48020	92.534	3.01106	0.82658	3.64279	0.000269697	0.00883357		hypothetical protein
AT5G57480	156.722	2.98878	0.576756	5.18205	2.19466e-07	2.91863e-05		P-loop containing nucleoside triphosphate hydrolases superfamily protein
AT4G18630	173.05	2.98825	0.411541	7.26112	3.83888e-13	3.02668e-10		hypothetical protein (DUF688)
AT5G52760	170.116	2.97936	0.697886	4.26912	1.96245e-05	0.00117726	HIPP14	Copper transport protein family
AT5G13320	730.681	2.97748	0.889713	3.34656	0.000818203	0.0199147	PBS3	Encodes an enzyme capable of conjugating amino acids to 4-substituted benzoates. 4-HBA (4-hydroxybenzoic acid) and pABA (4-aminobenzoate) may be targets of the enzyme in Arabidopsis, leading to the production of pABA-Glu, 4HBA-Glu, or other related compounds. This enzyme is involved in disease-resistance signaling. It is required for the accumulation of salicylic acid, activation of defense respo…
AT5G24780	26042.7	2.97465	0.709109	4.19492	2.72972e-05	0.00152505	VSP1	encodes an acid phosphatase similar to soybean vegetative storage proteins. Gene expression is induced by wounding and jasmonic acid.
AT1G16420	32.9914	2.97369	0.770949	3.85718	0.000114704	0.00454616	AMC8	Encodes a metacaspase (cysteine-type endopeptidase) that is involved in promoting programmed cell death in response to hydrogen peroxide (H2O2), UV light, and methyl viologen (MV). Transcript levels rise in response to UV-C, H2O2, and MV. In vitro assays demonstrate that this enzyme has a preference for cleaving after an arginine residue, and it has a pH optimum of 8.0.
AT1G65481	6.78586	2.96493	0.884473	3.3522	0.000801727	0.0195785		transmembrane protein
AT2G08650	45.0262	2.96463	0.933186	3.17689	0.00148866	0.0299305		Natural antisense transcript overlaps with AT2G34080
AT4G36820	33.6627	2.96461	0.718924	4.12368	3.72862e-05	0.00195518		Mitochondrial calcium channel.
AT3G14060	128.363	2.96392	0.80587	3.67791	0.000235156	0.00794992		hypothetical protein
AT3G26470	24.0146	2.96242	0.707372	4.18793	2.8151e-05	0.00155338		Powdery mildew resistance protein, RPW8 domain-containing protein
AT5G59530	11.5468	2.96144	0.655761	4.51603	6.30089e-06	0.000486358		2-oxoglutarate (2OG) and Fe(II)-dependent oxygenase superfamily protein
AT1G02470	193.461	2.96001	0.717546	4.12518	3.70448e-05	0.00194715		Polyketide cyclase/dehydrase and lipid transport superfamily protein
AT2G30840	58.2625	2.9598	0.727114	4.07062	4.68879e-05	0.00235742		encodes a protein whose sequence is similar to 2-oxoglutarate-dependent dioxygenase
AT2G28110	117.697	2.95862	0.784772	3.77003	0.000163228	0.00601573	IRX7	Homolog to AT5G22940, a member of glycosyltransferase family 47 that is involved in secondary cell wall biosynthesis. It exhibits high sequence similarity to tobacco (Nicotiana plumbaginifolia) pectin glucuronyltransferase. Protein has a domain that shares significant similarity with the pfam03016 domain. It is expressed specifically in developing vessels and fiber cells, and FRA8 is targeted to …
AT4G22467	43.9218	2.95054	0.958116	3.07953	0.0020733	0.0378892		hypothetical protein
AT3G60961	20.2041	2.9457	0.758668	3.88273	0.000103292	0.00420092		P-loop containing nucleoside triphosphate hydrolases superfamily protein
AT1G21550	200.557	2.93951	0.678331	4.33345	1.46792e-05	0.000933979	CML44	Calcium-binding EF-hand family protein
AT2G34080	57.7055	2.93783	0.910178	3.22776	0.00124765	0.0264837		Cysteine proteinases superfamily protein
AT3G08040	19.7838	2.93151	0.772862	3.79306	0.000148801	0.00557836	DTX43	Encodes a member of the MATE (multidrug and toxin efflux family), expressed in roots but not shoots. Mutants accumulate excess iron, manganese and zinc, and express root Fe(III) chelatase activity even under iron sufficiency conditions. FRD3 is likely to function in root xylem loading of an iron chelator or other factor necessary for efficient iron uptake out of the xylem or apoplastic space and …
AT1G09080	163.582	2.92982	0.829331	3.53275	0.000411261	0.0120411	MED37B	Heat shock protein 70 (Hsp 70) family protein
AT2G18690	1048.05	2.9285	0.636936	4.5978	4.26983e-06	0.000356245		transmembrane protein
AT1G74010	265.944	2.9261	0.71432	4.09635	4.19712e-05	0.00218013		Calcium-dependent phosphotriesterase superfamily protein
AT3G57270	12.8735	2.92222	0.9696	3.01384	0.0025796	0.0436026	BG1	encodes a member of glycosyl hydrolase family 17
AT5G38250	36.8033	2.9216	0.657898	4.44081	8.96211e-06	0.000642362	LRK10L-2.3	Protein kinase family protein
AT4G36430	46.2114	2.91563	0.718338	4.05886	4.93122e-05	0.00244085	PER49	Peroxidase superfamily protein
AT4G21830	1627.25	2.91541	0.94505	3.08493	0.002036	0.0374557	MSRB7	methionine sulfoxide reductase B7
AT5G44574	17.4756	2.91275	0.577387	5.04471	4.54217e-07	5.1422e-05		transmembrane protein
AT2G36750	9.97632	2.91009	0.931151	3.12526	0.00177645	0.0338077	UGT73C1	UDP-glucosyl transferase 73C1
AT2G26290	36.0881	2.90653	0.790437	3.67711	0.000235887	0.00795029	PBL12	root-specific kinase 1
AT1G07901	3.16097	2.89836	0.856166	3.38528	0.000711056	0.0179097		hypothetical protein
AT3G27660	7.91873	2.88708	0.837405	3.44766	0.000565474	0.0152422	OL2	Encodes oleosin4 (Plant Cell, 2006, 18:1961), a protein found in oil bodies, involved in seed lipid accumulation. Functions in freezing tolerance of seeds. Note: also referred to as OLE3 in Plant Journal 2008, 55:798.
AT1G77380	173.524	2.8762	0.719171	3.99933	6.35228e-05	0.00297724	AAP3	Amino acid permease which transports basic amino acids.
AT3G24900	59.8776	2.87521	0.781121	3.68087	0.000232436	0.00788213	AtRLP39	receptor like protein 39
AT4G23210	153.379	2.87362	0.592535	4.8497	1.23649e-06	0.000123731	CRK13	Encodes a Cysteine-rich receptor-like kinase (CRK13). Overexpression of CRK13 leads to hypersensitive response cell death, and induces defense against pathogens by causing increased accumulation of salicylic acid.
AT4G24340	876.799	2.87339	0.881957	3.25797	0.00112212	0.0247212		Phosphorylase superfamily protein
AT1G15210	9.3325	2.8611	0.912397	3.1358	0.00171384	0.0330334	ABCG35	pleiotropic drug resistance 7
AT5G62480	29.5708	2.85859	0.81015	3.52847	0.000417968	0.0122051	GSTU9	Encodes glutathione transferase belonging to the tau class of GSTs. Naming convention according to Wagner et al. (2002).
AT3G14280	341.007	2.85652	0.534857	5.34072	9.25794e-08	1.43928e-05		LL-diaminopimelate aminotransferase
AT5G02490	950.999	2.85499	0.833443	3.42554	0.000613575	0.0161831	MED37D	Heat shock protein 70 (Hsp 70) family protein
AT5G10625	377.473	2.85293	0.580967	4.91066	9.077e-07	9.54209e-05	FLP2	flowering-promoting factor-like protein
AT1G68290	54.4335	2.85265	0.664127	4.29533	1.74434e-05	0.00106967	ENDO2	Encodes an endonuclease ENDO2. ENDO2 purified from transgenic Arabidopsis digests RNA, ssDNA, and dsDNA, with a substrate preference for ssDNA and RNA. ENDO2 produced and purified from Nicotiana benthamiana expression showed no demonstrable endonuclease activity, either towards single stranded DNA or mismatches, in vitro.
AT1G78410	156.626	2.85095	0.750926	3.79658	0.000146703	0.00552665	VQ10	VQ motif-containing protein
AT2G04515	9.41795	2.84924	0.834445	3.41453	0.000638917	0.0166457		transmembrane protein
AT5G64120	649.733	2.84761	0.578418	4.9231	8.5186e-07	9.08487e-05	PER71	Encodes a cell wall bound peroxidase that is induced by hypo-osmolarity and is involved in the lignification of cell walls.
AT4G22680	6.88041	2.84753	0.7334	3.88264	0.000103329	0.00420092	MYB85	Encodes a putative transcription factor (MYB85).
AT5G09480	8.31268	2.84064	0.940475	3.02043	0.00252413	0.0429627		hydroxyproline-rich glycoprotein family protein
AT2G25000	468.994	2.83968	0.347073	8.18178	2.79688e-16	5.61308e-13	WRKY60	Pathogen-induced transcription factor. Forms protein complexes with itself and with WRKY40. Coexpression with WRKY18 or WRKY40 made plants more susceptible to both P. syringae and B. cinerea. WRKY18, WRKY40, and WRKY60 have partially redundant roles in response to the hemibiotrophic bacterial pathogen Pseudomonas syringae and the necrotrophic fungal pathogen Botrytis cinerea, with WRKY18 playing …
AT4G11890	726.962	2.83711	0.731858	3.87658	0.000105935	0.0042598		Encodes a receptor-like cytosolic kinase ARCK1. Negatively controls abscisic acid and osmotic stress signal transduction.
AT2G24850	8680.71	2.83258	0.667927	4.24085	2.22675e-05	0.00131087	TAT3	Encodes a tyrosine aminotransferase that is responsive to treatment with jasmonic acid.
AT3G03530	30.715	2.82877	0.899445	3.14501	0.00166079	0.0323884	NPC4	PHOSPHOESTERASE FAMILY PROTEIN, NPC4 is significantly induced upon phosphate starvation and plays an important role in the supply of inorganic phosphate and diacylglycerol from membrane-phospholipids during phosphate deprivation.
AT4G18430	10.3178	2.82869	0.732884	3.85966	0.000113543	0.00452449	RABA1E	RAB GTPase homolog A1E
AT1G68850	28.5511	2.82823	0.815981	3.46605	0.000528172	0.0144128	PER11	Peroxidase superfamily protein
AT2G02010	431.641	2.82143	0.653485	4.31751	1.57797e-05	0.000989637	GAD4	glutamate decarboxylase 4
AT2G43620	116.626	2.81173	0.397025	7.082	1.42093e-12	9.80267e-10		Chitinase family protein
AT4G20320	561.385	2.80816	0.800036	3.51004	0.000448041	0.0128821		Cytidine triphosphate synthase.
AT3G50400	64.0001	2.8061	0.878677	3.19355	0.00140534	0.0288867		GDSL-motif esterase/acyltransferase/lipase. Enzyme group with broad substrate specificity that may catalyze acyltransfer or hydrolase reactions with lipid and non-lipid substrates.
AT3G24982	515.117	2.80424	0.476784	5.88156	4.06408e-09	1.05551e-06	ATRLP40	receptor like protein 40
AT3G48450	62.7018	2.80401	0.707948	3.96076	7.47131e-05	0.00336605		RPM1-interacting protein 4 (RIN4) family protein
AT4G37140	55.0894	2.80181	0.859096	3.26135	0.00110883	0.0245522	MES20	Encodes a protein with similarity to SABP2, a methyl salicylate esterase from tobacco. However, this protein is truncated and lacks two of the residues of the predicted catalytic triad, suggesting that it does not have this enzymatic activity.
AT3G47480	367.312	2.80092	0.460767	6.07881	1.21075e-09	3.93065e-07	CML47	Calcium-binding EF-hand family protein
AT5G64000	191.538	2.79864	0.614476	4.55452	5.25065e-06	0.000419976	SAL2	3'(2'),5'-bisphosphate nucleotidase
AT5G07010	4246.1	2.78751	0.52699	5.28949	1.2266e-07	1.80523e-05	SOT15	Encodes a sulfotransferase that acts specifically on 11- and 12-hydroxyjasmonic acid. Transcript levels for this enzyme are increased by treatments with jasmonic acid (JA), 12-hydroxyJA, JA-isoleucine, and 12-oxyphytodienoic acid (a JA precursor).
AT1G66960	110.681	2.78244	0.715104	3.89096	9.98493e-05	0.00409716		Terpenoid cyclases family protein
AT1G10070	761.591	2.78011	0.789173	3.52282	0.000426988	0.0124356	BCAT2	Encodes a chloroplast branched-chain amino acid aminotransferase. Complements the yeast leu/iso-leu/val auxotrophy mutant. Involved in cell wall development.
AT1G58420	64.614	2.77796	0.641055	4.33343	1.46807e-05	0.000933979		Uncharacterized conserved protein UCP031279
AT3G26830	1367.46	2.77507	0.800893	3.46496	0.000530301	0.014453	CYP71B15	Mutations in pad3 are defective in biosynthesis of the indole derived phytoalexin camalexin. Encodes a cytochrome P450 enzyme that catalyzes the conversion of dihydrocamalexic acid to camalexin. The mRNA is cell-to-cell mobile.
AT2G04495	84.2597	2.76972	0.590772	4.68831	2.75464e-06	0.00025233		transmembrane protein
AT2G28500	110.194	2.76662	0.436345	6.34043	2.29122e-10	8.87385e-08	LBD11	LOB domain-containing protein 11
AT2G38530	237.085	2.76465	0.502689	5.49972	3.804e-08	7.0569e-06	LTP2	Involved in lipid transfer between membranes and plays a role in maintaining the integrity of the cuticle-cell wall interface. Belongs to a family of Lipid transfer proteins. Sequence similarity to other plant/Arabidopsis LPT genes but highest similarity to LPT1. Stress and pathogen-inducible motifs found in the upstream region. Expressed in flower, leaves and siliques but absent in roots. Predic…
AT3G23250	338.06	2.76039	0.774953	3.56201	0.000368021	0.0111446	MYB15	Member of the R2R3 factor gene family.
AT2G25810	45.736	2.75752	0.63214	4.3622	1.28758e-05	0.000847832	TIP4-1	tonoplast intrinsic protein 4
AT4G12735	62.0037	2.74505	0.805773	3.40673	0.000657457	0.0169358		Encodes a peroxisomal protein.
AT2G46150	31.2895	2.73497	0.589146	4.64226	3.44611e-06	0.000303093		Late embryogenesis abundant (LEA) hydroxyproline-rich glycoprotein family
AT5G64080	231.298	2.73231	0.457366	5.97401	2.31498e-09	6.62737e-07		Bifunctional inhibitor/lipid-transfer protein/seed storage 2S albumin superfamily protein
AT4G31800	1209.49	2.72668	0.457098	5.96519	2.44343e-09	6.73013e-07	WRKY18	Pathogen-induced transcription factor. Binds W-box sequences in vitro. Forms protein complexes with itself and with WRKY40 and WRKY60. Constitutive expression of WRKY18 enhanced resistance to P. syringae, but its coexpression with WRKY40 or WRKY60 made plants more susceptible to both P. syringae and B. cinerea. WRKY18, WRKY40, and WRKY60 have partially redundant roles in response to the hemibiotr…
AT3G15534	16.1259	2.72498	0.785336	3.46983	0.000520793	0.0142643		hypothetical protein
AT1G06620	846.563	2.71765	0.4697	5.78592	7.21145e-09	1.67579e-06		encodes a protein whose sequence is similar to a 2-oxoglutarate-dependent dioxygenase The mRNA is cell-to-cell mobile.
AT1G75040	3292.97	2.71664	0.545298	4.98194	6.29496e-07	7.01856e-05	PR5	Thaumatin-like protein involved in response to pathogens. mRNA level of the PR-5 gene (At1g75040)is significantly changed after cutting the inflorescence stem indicating the existence of a network of signal transducing pathways as other stress-regulated genes (At5g01410, At3g17800, At1g29930)do not response to the treatment. The mRNA is cell-to-cell mobile.
AT2G35930	206.335	2.71302	0.319934	8.47996	2.25272e-17	7.10444e-14	PUB23	Encodes a cytoplasmically localized U-box domain containing E3 ubiquitin ligase that is involved in the response to water stress and acts as a negative regulator of PAMP-triggered immunity.
AT3G49780	326.05	2.70988	0.462982	5.85311	4.82477e-09	1.19676e-06	PSK3	Phytosulfokine 3 precursor, coding for a unique plant peptide growth factor. Plants overexpressing this gene (under a 35S promoter), develop normal cotyledons and hypocotyls but their growth, in particular that of their roots, was faster than that of wildtype.
AT1G49000	36.2002	2.69959	0.614768	4.39123	1.12709e-05	0.000770332		transmembrane protein
AT1G12940	3.69535	2.69518	0.675628	3.98915	6.63095e-05	0.00308178	NRT2.5	member of High affinity nitrate transporter family
AT4G15610	409.817	2.69125	0.739655	3.63851	0.000274215	0.008955		Uncharacterized protein family (UPF0497)
AT5G44575	33.6515	2.68113	0.449592	5.96347	2.46938e-09	6.73013e-07		hypothetical protein
AT4G20000	11.6961	2.67459	0.684509	3.90731	9.33311e-05	0.0038906		VQ motif-containing protein
AT4G15417	8.56037	2.66114	0.644195	4.13095	3.61262e-05	0.00190795	ATRTL1	RNAse II-like 1
AT1G43910	131.114	2.65531	0.836543	3.17414	0.00150281	0.0300779		P-loop containing nucleoside triphosphate hydrolases superfamily protein
AT3G01970	296.214	2.65479	0.435037	6.10246	1.04448e-09	3.49362e-07	WRKY45	member of WRKY Transcription Factor
AT2G21100	33.0006	2.64737	0.730703	3.62305	0.000291154	0.00939816	DIR23	Disease resistance-responsive (dirigent-like protein) family protein
AT3G04220	64.0911	2.64401	0.657293	4.02257	5.75657e-05	0.00276265		Target of miR825/825. Mutants have decreased resistance to fungal pathogens.
AT1G26420	98.8721	2.64203	0.590425	4.47479	7.64867e-06	0.000566618	FOX5	FAD-binding Berberine family protein
AT5G44567	30.3428	2.63998	0.743948	3.54861	0.000387268	0.0115289		hypothetical protein
AT3G13790	641.322	2.63809	0.484186	5.4485	5.0796e-08	8.90974e-06	CWINV1	Encodes a protein with invertase activity.
AT1G45616	107.681	2.62742	0.667994	3.93329	8.37895e-05	0.00359444	AtRLP6	receptor like protein 6
AT1G02770	26.7536	2.62713	0.831226	3.16055	0.00157471	0.0310941		hypothetical protein
AT2G48130	26.9538	2.61713	0.881948	2.96745	0.00300286	0.0480022		Encodes a plasma membrane-localized glycosylphosphatidylinositol-anchored lipid transfer protein expressed in root endodermis and seed coats that is involved in very long chain fatty acid (and their derivatives) transport.
AT4G22470	371.032	2.61258	0.807304	3.23617	0.00121144	0.0259647		Encodes a hybrid proline-rich protein that contains two tandem PRD-8CMs (proline-rich domain-eight cysteine motif) that is involved in systemic acquired resistance.
AT1G79680	282.901	2.61212	0.686769	3.8035	0.000142668	0.00542089	WAKL10	Encodes a twin-domain, kinase-GC signaling molecule that may function in biotic stress responses that is critically dependent on the second messenger cGMP.
AT3G03480	398.406	2.6066	0.854868	3.04913	0.00229508	0.0404037	CHAT	acetyl CoA:(Z)-3-hexen-1-ol acetyltransferase
AT5G26690	50.0154	2.60247	0.642957	4.04766	5.17315e-05	0.00254916	HIPP02	Heavy metal transport/detoxification superfamily protein
AT4G21120	134.348	2.59697	0.665646	3.90143	9.56278e-05	0.00395051	CAT1	Encodes a member of the cationic amino acid transporter (CAT) subfamily of amino acid polyamine choline transporters. Mediates efficient uptake of Lys, Arg and Glu in a yeast system. The mRNA is cell-to-cell mobile.
AT3G19550	182.627	2.59371	0.786047	3.2997	0.000967898	0.0222345		glutamate racemase
AT4G23810	376.407	2.59248	0.588672	4.40395	1.06297e-05	0.000737925	WRKY53	member of WRKY Transcription Factor
AT3G25010	777.46	2.58073	0.609013	4.23755	2.25968e-05	0.00131729	AtRLP41	receptor like protein 41
AT1G30220	53.7396	2.57374	0.572324	4.49701	6.89169e-06	0.000524624	INT2	Inositol transporter presenting conserved extracellular loop domains homologs of plexins/semaphorin/integrin (PSI) domains from animal type I receptors.
AT2G39350	143.405	2.56934	0.448435	5.72956	1.00694e-08	2.23908e-06	ABCG1	Belongs to a clade of five Arabidopsis thaliana ABCG half-transporters that are required for synthesis of an effective suberin barrier in roots and seed coats (ABCG2, ABCG6, and ABCG20) and for synthesis of an intact pollen wall (ABCG1 and ABCG16).
AT3G12977	4.41544	2.5684	0.774393	3.31666	0.000911003	0.0213454		NAC transcription regulator. Regulates endosperm cell expansion during germination.
AT1G20350	72.1077	2.56734	0.485978	5.28283	1.272e-07	1.85965e-05	TIM17-1	mitochondrial inner membrane translocase
AT1G57560	80.0388	2.56617	0.68968	3.72081	0.000198586	0.00700316	AtMYB50	Member of the R2R3 factor gene family.
AT5G59820	556.716	2.56465	0.648477	3.95489	7.65708e-05	0.00340802	ZAT12	Encodes a zinc finger protein involved in high light and cold acclimation. Overexpression of this putative transcription factor increases the expression level of 9 cold-responsive genes and represses the expression level of 15 cold-responsive genes, including CBF genes. Also, lines overexpressing this gene exhibits a small but reproducible increase in freeze tolerance. Because of the repression o…
AT1G15670	357.185	2.56136	0.570295	4.49129	7.07918e-06	0.000533379		Encodes a member of a family of F-box proteins, called the KISS ME DEADLY (KMD) family, that targets type-B ARR proteins for degradation and is involved in the negative regulation of the cytokinin response. Also named as KFB1, a member of a group of Kelch repeat F-box proteins that negatively regulate phenylpropanoid biosynthesis by targeting the phenypropanoid biosynthesis enzyme phenylalanine a…
AT5G52300	165.255	2.56018	0.824254	3.10606	0.00189601	0.0354715	LTI65	Encodes a protein that is induced in expression in response to water deprivation such as cold, high-salt, and desiccation. The response appears to be via abscisic acid. The promoter region contains two ABA-responsive elements (ABREs) that are required for the dehydration-responsive expression of rd29B as cis-acting elements. Protein is a member of a gene family with other members found plants, an…
AT5G22545	67.2292	2.5555	0.593901	4.30291	1.68572e-05	0.0010395		hypothetical protein
AT5G03210	1203.49	2.55545	0.72693	3.51539	0.000439102	0.012688		Encodes a small polypeptide contributing to resistance to potyvirus.
AT4G25845	5.14983	2.54596	0.684409	3.71994	0.000199266	0.00700478		oxysterol-binding 4B-like protein
AT2G15760	214.569	2.54149	0.467665	5.43443	5.49713e-08	9.45599e-06		calmodulin-binding protein (DUF1645)
AT2G38380	127.904	2.54022	0.851778	2.98226	0.00286131	0.0465262	PER22	Peroxidase superfamily protein
AT1G76960	4229.74	2.53813	0.60778	4.17606	2.96606e-05	0.00160882		Unknown protein, contains WRKY40 binding motifs.
AT3G61190	197.173	2.53726	0.711654	3.56531	0.000363431	0.0110816	BAP1	Encodes a protein with a C2 domain that binds to BON1 in yeast two hybrid analyses. Its ability to bind to phospholipids is enhanced by calcium ions. Involved in maintaining cell homeostasis.
AT3G25250	81.7834	2.52657	0.830502	3.04222	0.00234841	0.0409183	OXI1	Arabidopsis protein kinase The mRNA is cell-to-cell mobile.
AT2G38060	18.2003	2.52445	0.7566	3.33657	0.000848189	0.0204194	PHT42	Encodes an inorganic phosphate transporter (PHT4
AT1G63245	19.7338	2.52149	0.622189	4.05261	5.06504e-05	0.00250147	CLE14	Member of a large family of putative ligands homologous to the Clavata3 gene. Consists of a single exon. Can not replace CLV3 function in vivo.
AT1G09932	440.581	2.5186	0.616654	4.0843	4.42108e-05	0.00226976		Phosphoglycerate mutase family protein
AT1G67920	215.3	2.50639	0.586474	4.27367	1.92285e-05	0.00115714		hypothetical protein
AT4G21850	1293.48	2.50497	0.71738	3.49184	0.000479708	0.0133882	MSRB9	methionine sulfoxide reductase B9
AT2G36080	251.651	2.50371	0.644472	3.88489	0.000102375	0.0041775	ARF31	Encodes a plant-specific B3 DNA-binding domain transcription factor. Has transcription repressor activity.
AT5G03545	41.4748	2.49916	0.740261	3.37605	0.00073534	0.0183221	AT4	Expressed in response to phosphate starvation, this response is enhanced by the presence of IAA. Additionally, its expression is responsive to both phosphate (Pi) and phosphite (Phi) in shoots. The mRNA is cell-to-cell mobile.
AT4G17160	5.86411	2.49779	0.702898	3.55356	0.000380057	0.0113842	RABB1A	RAB GTPase homolog B1A
AT2G35000	10.9401	2.49647	0.781931	3.1927	0.00140948	0.0289448	ATL9	ATL9 is an E3 ligase-like protein that is induced by chitin oligomers and contributes to fungal resistance.It differs from other members of the ATL family in that it has a PEST domain. It is a short lived protein that is subject to proteosome mediated degradation. It is expressed in many aerial tissues in a pattern that varies with developmental stage.
AT2G41190	1234.83	2.48826	0.781144	3.1854	0.00144553	0.0293304	AVT1A	Transmembrane amino acid transporter family protein
AT5G46050	119.797	2.48088	0.629502	3.94102	8.11342e-05	0.003512	NPF5.2	Encodes a di- and tri-peptide transporter involved in responses to wounding, virulent bacterial pathogens, and high NaCl concentrations. The protein is predicted to have 12 transmembrane helicies.
AT4G34860	162.513	2.47644	0.539076	4.59387	4.35096e-06	0.000361097	INVB	Plant neutral invertase family protein
AT1G17744	18.5488	2.47421	0.824088	3.00237	0.0026789	0.0444323		hypothetical protein
AT4G15280	130.971	2.4619	0.487995	5.04493	4.53697e-07	5.1422e-05	UGT71B5	UDP-glucosyl transferase 71B5
AT5G62150	76.2003	2.45324	0.587192	4.17791	2.94194e-05	0.00160758		peptidoglycan-binding LysM domain-containing protein
AT3G61900	49.3386	2.44883	0.626956	3.90591	9.38717e-05	0.00390266		SAUR-like auxin-responsive protein family
AT5G59760	14.17	2.44344	0.80106	3.05026	0.00228641	0.0403153		hypothetical protein (DUF1635)
AT4G36950	486.47	2.44019	0.725629	3.36286	0.000771403	0.0189757	MAPKKK21	member of MEKK subfamily
AT1G34180	61.2644	2.43903	0.467622	5.21582	1.83004e-07	2.50932e-05	anac016	NAC domain containing protein 16
AT4G34131	177.088	2.43828	0.668783	3.64585	0.000266507	0.00880749	UGT73B3	UDP-glucosyl transferase 73B3
AT2G38940	223.813	2.43768	0.471136	5.17405	2.29073e-07	2.99231e-05	PHT1-4	Encodes Pht1
AT5G06230	154.571	2.43634	0.695272	3.50415	0.000458071	0.0130004	TBL9	Encodes a member of the TBL (TRICHOME BIREFRINGENCE-LIKE) gene family containing a plant-specific DUF231 (domain of unknown function) domain. TBL gene family has 46 members, two of which (TBR/AT5G06700 and TBL3/AT5G01360) have been shown to be involved in the synthesis and deposition of secondary wall cellulose, presumably by influencing the esterification state of pectic polymers. A nomenclature…
AT1G56650	1470.59	2.43193	0.799243	3.0428	0.00234391	0.0409044	MYB75	Encodes a putative MYB domain containing transcription factor involved in anthocyanin metabolism and radical scavenging. Essential for the sucrose-mediated expression of the dihydroflavonol reductase gene. Auxin and ethylene responsiveness of PAP1 transcription is lost in myb12 mutants. Interacts with JAZ proteins to regulate anthocyanin accumulation.
AT1G61440	15.6638	2.43045	0.806243	3.01454	0.00257367	0.0435374		S-locus lectin protein kinase family protein
AT1G75580	43.7958	2.42526	0.665441	3.6446	0.000267811	0.00881199		SAUR-like auxin-responsive protein family
AT4G16600	18.3957	2.41454	0.816519	2.95711	0.00310533	0.0493189	PGSIP7	Nucleotide-diphospho-sugar transferases superfamily protein
AT5G10300	667.565	2.41367	0.462315	5.22084	1.78112e-07	2.47296e-05	HNL	Encodes a protein with R-selective hydroxynitrile lyase activity. It has similarity to the SABP2 methyl salicylate esterase from tobacco. This protein does not act on methyl IAA, methyl JA, MeSA, MeGA4, or MEGA9 in vitro.
AT2G39030	26977.9	2.41357	0.785097	3.07423	0.00211044	0.0383599	NATA1	Encodes a protein that acts as an ornithine N-delta-acetyltransferase, leading to the formation of N-delta-actetylornithine. This compound is likely used in plant defense and levels of it are increased in Arabidopsis plants in response to MeJA and ABA. The mRNA is cell-to-cell mobile.
AT5G41040	290.236	2.41302	0.662221	3.64383	0.000268612	0.0088232	HHT1	Encodes a feruloyl-CoA transferase required for suberin synthesis. Has feruloyl-CoA-dependent feruloyl transferase activity towards substrates with a primary alcohol.
AT4G23140	845.493	2.41246	0.743555	3.2445	0.00117658	0.0255893	CRK6	Arabidopsis thaliana receptor-like protein kinase. Naming convention from Chen et al 2003 (PMID 14756307)
AT5G54400	16.2966	2.39038	0.713994	3.3479	0.000814278	0.019863		S-adenosyl-L-methionine-dependent methyltransferases superfamily protein
AT2G32680	911.173	2.36373	0.661317	3.57428	0.00035119	0.0107679	AtRLP23	receptor like protein 23
AT5G13220	1762.03	2.36244	0.557524	4.23737	2.26151e-05	0.00131729	JAZ10	Plants overexpressing At5g13220.3, but not At5g13220.1 showed enhanced insensitivity to MeJa.
AT2G19990	43.5998	2.34711	0.492116	4.76943	1.8475e-06	0.000178884	PR-1-LIKE	Encodes a PR-1-like protein homolog that is differentially expressed in resistant compared to susceptible cultivars by powdery mildew infection. The deduced amino acid sequence has 24 amino acids comprising the signal peptide and 140 amino acids of the mature peptide (15 kDa). Northern blot analysis showed accumulation of the corresponding mRNA 12 h after inoculation of resistant barley cultivars…
AT4G32650	105.947	2.34649	0.325155	7.21652	5.33365e-13	3.79825e-10	KAT3	Encodes KAT3, a member of the Shaker family of voltage-gated potassium channel subunits. Does not form functional potassium channel on its own. Involved in down-regulating AKT1 and KAT1 channel activity by forming heteromers with AKT1 or KAT1. The Shaker family K+ ion channels include five groups based on phylogenetic analysis (FEBS Letters (2007) 581: 2357): I (inwardly rectifying conductance): …
AT5G23000	16.1153	2.33968	0.748501	3.12582	0.00177312	0.0337733	RAX1	Putative homolog of the Blind gene in tomato. Together with RAX2 and RAX3 belong to the class R2R3 MYB genes
AT2G32140	121.998	2.33392	0.655046	3.56299	0.000366662	0.0111187		transmembrane receptor
AT1G78780	33.2749	2.3277	0.563568	4.1303	3.62288e-05	0.0019088		pathogenesis-related family protein
AT1G68360	13.723	2.32049	0.677673	3.42419	0.000616625	0.016229	GIS3	Encodes a nuclear localized member of the C2H2 family of TFIIIA transcription factors.GIS3 is involved in trichome initiation and development downstream of GA and cytokinin signaling. GIS regulates the expression GIS and GIS2.
AT2G25820	128.787	2.31385	0.576475	4.01379	5.97526e-05	0.00284288	ERF042	encodes a member of the DREB subfamily A-4 of ERF/AP2 transcription factor family. The protein contains one AP2 domain. There are 17 members in this subfamily including TINY.
AT3G28580	88.0171	2.31325	0.645947	3.58118	0.000342047	0.0105609		P-loop containing nucleoside triphosphate hydrolases superfamily protein
AT5G18180	16.9028	2.31276	0.54865	4.21536	2.49381e-05	0.00142995		H/ACA ribonucleoprotein complex, subunit Gar1/Naf1 protein
AT4G25070	73.9375	2.29309	0.57885	3.96146	7.44938e-05	0.00336304		caldesmon-like protein
AT5G05600	5652.68	2.28868	0.46014	4.97387	6.56288e-07	7.20806e-05		Encodes a protein with similarity to flavonol synthases that is involved in the detoxifcation polycyclic aromatic hydrocarbons.One of 4 paralogs encoding a 2-oxoglutarate/Fe(II)-dependent oxygenases that hydroxylates JA to 12-OH-JA.
AT1G20310	34.8714	2.28755	0.718115	3.18549	0.00144508	0.0293304		syringolide-induced protein
AT1G05000	113.454	2.28643	0.58248	3.92534	8.66071e-05	0.0036768		Encodes an atypical dual-speci&#64257
AT5G01540	301.05	2.28553	0.677361	3.37417	0.000740393	0.0183651	LECRK62	Encodes LecRKA4.1, a member of the lectin receptor kinase subfamily A4 (LecRKA4.1 At5g01540
AT1G14780	45.2054	2.28479	0.498097	4.58705	4.49554e-06	0.000370311		MAC/Perforin domain-containing protein
AT5G44570	32.7006	2.27372	0.564282	4.0294	5.59183e-05	0.00271308		Encodes a PPR protein involved in mitochondrial functioning. Mutants suppress cell wall defects caused by C17 chemical inhibitor. Mutants are defective in cytochrome c maturation and activation of mitochondrial retrograde signalling.
AT5G09290	34.0249	2.27274	0.574654	3.95498	7.65425e-05	0.00340802	SAL4	Inositol monophosphatase family protein
AT3G25882	158.34	2.2701	0.627688	3.61661	0.000298491	0.00951473	NIMIN-2	encodes a kinase that physically interacts with NPR1/NIM1
AT2G29090	71.3643	2.26787	0.678994	3.34004	0.000837663	0.0202322	CYP707A2	Encodes a protein with ABA 8'-hydroxylase activity, involved in ABA catabolism. Member of the CYP707A gene family. This gene predominantly accumulates in dry seeds and is up-regulated immediately following imbibition. CYP707A2 appears to play a major role in the rapid decrease in ABA levels during early seed imbibition.
AT3G02040	308.683	2.26556	0.685511	3.30492	0.000950026	0.021984	GDPD1	Encodes a member of the glycerophosphodiester phosphodiesterase (GDPD) family. Has glycerophosphodiester phosphodiesterase activity. Functions in maintaining cellular phosphate homeostasis under phosphate starvation. The mRNA is cell-to-cell mobile.
AT2G35070	234.612	2.26437	0.508615	4.45203	8.50614e-06	0.000615677		transmembrane protein
AT3G50280	425.08	2.25709	0.540396	4.17674	2.95717e-05	0.00160851		HXXXD-type acyl-transferase family protein
AT4G39030	596.052	2.25292	0.536396	4.20011	2.66781e-05	0.00150624	DTX47	Encodes an orphan multidrug and toxin extrusion transporter. Essential component of salicylic acid-dependent signaling for disease resistance. Member of the MATE-transporter family. Expression induced by salicylic acid. Mutants are salicylic acid-deficient.
AT1G80840	772.512	2.24924	0.636354	3.53457	0.000408436	0.0119743	WRKY40	Pathogen-induced transcription factor. Binds W-box sequences in vitro. Forms protein complexes with itself and with WRKY40 and WRKY60. Coexpression with WRKY18 or WRKY60 made plants more susceptible to both P. syringae and B. cinerea. WRKY18, WRKY40, and WRKY60 have partially redundant roles in response to the hemibiotrophic bacterial pathogen Pseudomonas syringae and the necrotrophic fungal path…
AT1G54010	1876	2.24211	0.709309	3.16098	0.00157238	0.0310802	GLL23	GDSL-motif esterase/acyltransferase/lipase. Enzyme group with broad substrate specificity that may catalyze acyltransfer or hydrolase reactions with lipid and non-lipid substrates.
AT1G29290	81.4308	2.24201	0.622385	3.60228	0.000315436	0.00990295	CEP14	B-cell lymphoma 6 protein
AT3G50930	867.765	2.24061	0.550163	4.07263	4.64856e-05	0.00234832	HSR4	Encodes a protein that is present in a homo-multimeric protein complex on the outer mitochondrial membrane and plays a role in cell death and amplifying salicylic acid signalling. The mRNA is cell-to-cell mobile.
AT4G14090	1054.19	2.24048	0.744724	3.00847	0.00262565	0.0439034	UGT75C1	The At4g14090 encodes a anthocyanidin 5-O-glucosyltransferase specifically glucosylating the 5-position of the flavonoid A-ring.
AT1G52040	12616.2	2.23374	0.588911	3.79301	0.000148834	0.00557836	MBP1	Encodes myrosinase-binding protein expressed in flowers.
AT5G67210	481.736	2.21064	0.504487	4.38196	1.17614e-05	0.000796459	IRX15-L	Encode a DUF579 (domain of unknown function 579) containing protein essential for normal xylan synthesis and deposition in the secondary cell wall.
AT1G08310	13.9092	2.20983	0.74607	2.96196	0.00305689	0.0486546		alpha/beta-Hydrolases superfamily protein
AT3G22930	14.9227	2.20886	0.484549	4.55858	5.15001e-06	0.000414933	CML11	Encodes a calmodulin-like protein.
AT4G21920	78.7667	2.20605	0.5641	3.91075	9.20112e-05	0.00386108		hypothetical protein
AT4G14365	913.75	2.19863	0.610394	3.60198	0.000315804	0.00990295	XBAT34	hypothetical protein
AT1G76980	268.144	2.19654	0.516107	4.25597	2.08145e-05	0.00123855		patatin-like phospholipase domain protein
AT1G08050	178.158	2.19429	0.554709	3.95574	7.62971e-05	0.00340802		Zinc finger (C3HC4-type RING finger) family protein
AT2G05540	110.14	2.18612	0.739482	2.95629	0.00311364	0.0494153		Glycine-rich protein family
AT5G44572	128.757	2.18041	0.558061	3.90711	9.34055e-05	0.0038906		transmembrane protein
AT5G49520	193.501	2.17789	0.536405	4.06017	4.90376e-05	0.00243271	WRKY48	Encodes WRKY48, a member of the WRKY Transcription Factor. WRKY48 is a stress- and pathogen-induced transcriptional activator that represses plant basal defense. The mRNA is cell-to-cell mobile.
AT1G14185	13.4207	2.17456	0.475449	4.57371	4.7917e-06	0.000390338		Glucose-methanol-choline (GMC) oxidoreductase family protein
AT1G28400	1959.4	2.1737	0.285427	7.6156	2.6246e-14	2.75908e-11		GATA zinc finger protein
AT1G58225	257.378	2.17096	0.528928	4.10446	4.0526e-05	0.00211025		hypothetical protein
AT3G22160	426.94	2.16788	0.41351	5.24263	1.58303e-07	2.22592e-05	VQ22	JAV1 is a repressor of jasmonate-mediated defense responses.
AT1G03940	391.297	2.16722	0.624967	3.46773	0.000524874	0.0143583	3AT1	HXXXD-type acyl-transferase family protein
AT2G05914	4.27161	2.16686	0.688853	3.14561	0.00165741	0.032351		Potential natural antisense gene, locus overlaps with AT2G05915
AT3G23240	89.8182	2.16403	0.59428	3.64144	0.00027112	0.00886702	ERF1B	encodes a member of the ERF (ethylene response factor) subfamily B-3 of ERF/AP2 transcription factor family (ERF1). The protein contains one AP2 domain. There are 18 members in this subfamily including ATERF-1, ATERF-2, AND ATERF-5. EREBP like protein that binds GCC box of ethylene regulated promoters such as basic chitinases. Constitutive expression of ERF1 phenocopies ethylene over production. …
AT5G17330	23.4064	2.15395	0.674443	3.19367	0.00140475	0.0288867	GAD1	Encodes one of two isoforms of glutamate decarboxylase. The mRNA is cell-to-cell mobile.
AT3G59880	79.6968	2.15325	0.517731	4.159	3.19641e-05	0.00170034		hypothetical protein
AT3G26500	159.328	2.15312	0.585225	3.67914	0.000234021	0.0079237	PIRL2	Encodes PIRL2, a member of the Plant Intracellular Ras-group-related LRRs (Leucine rich repeat proteins). PIRLs are a distinct, plant-specific class of intracellular LRRs that likely mediate protein interactions, possibly in the context of signal transduction.
AT4G29850	37.3639	2.15042	0.51508	4.17492	2.98092e-05	0.00161291		transmembrane protein (DUF872)
AT2G32210	172.396	2.14932	0.644885	3.33288	0.000859515	0.0206022		cysteine-rich/transmembrane domain A-like protein
AT4G30280	278.557	2.148	0.685548	3.13326	0.00172879	0.0331534	XTH18	Encodes a xyloglucan endotransglucosylase/hydrolase with only only the endotransglucosylase (XET
AT1G26380	172.08	2.14136	0.698674	3.06489	0.00217748	0.0391819	FOX1	Functions in the biosynthesis of 4-hydroxy indole-3-carbonyl nitrile (4-OH-ICN), a cyanogenic phytoalexin in Arabidopsis. FOX1 acts as a dehydrogenase on indole cyanohydrin to form indole carbonyl nitrile.
AT5G26170	67.6	2.14085	0.616261	3.47392	0.000512906	0.0141008	WRKY50	member of WRKY Transcription Factor
AT1G14870	192.663	2.14049	0.629254	3.40163	0.000669856	0.017195	PCR2	PCR2 encodes a membrane protein involved in zinc transport and detoxification.
AT1G16510	154.666	2.136	0.525378	4.06564	4.79014e-05	0.00238169	SAUR41	Encodes a clade III SAUR gene with a distinctive expression pattern in root meristems. It is normally expressed in the quiescent center and cortex/endodermis initials and upon auxin stimulation, the expression is found in the endodermal layer. Overexpression studies suggest roles in cell expansion and auxin transport.
AT2G01008	319.803	2.13219	0.539734	3.95045	7.80033e-05	0.003444		maternal effect embryo arrest protein
AT1G10340	112.62	2.12998	0.637221	3.34261	0.000829941	0.0201248		Ankyrin repeat family protein
AT2G20142	136.533	2.10924	0.496006	4.25246	2.11439e-05	0.0012514		Toll-Interleukin-Resistance (TIR) domain family protein
AT5G48657	155.308	2.10617	0.514838	4.09094	4.29634e-05	0.00222643		defense protein-like protein
AT1G06520	155.862	2.10108	0.557868	3.76627	0.000165706	0.00608673	GPAT1	sn-glycerol-3-phosphate 2-O-acyltransferase. Expressed in flower buds and siliques. Homozygous mutant plants are male sterile.
AT5G53048	85.0767	2.09873	0.545388	3.84815	0.000119012	0.00466763		Natural antisense transcript overlaps with AT5G53050
AT3G10930	69.6989	2.0966	0.615293	3.40749	0.000655639	0.016927		Encodes a small secreted signaling peptide that processed both N- and C-terminally after translation and is rapidly induced in response to ROS and flg22-induced stress and may act as a negative modulator of stress-induced ROS signalling.
AT4G17480	21.4009	2.09001	0.574756	3.63635	0.000276524	0.00901704		alpha/beta-Hydrolases superfamily protein
AT1G24145	289.158	2.08978	0.502098	4.1621	3.15335e-05	0.00168964		transmembrane protein
AT3G23630	48.6142	2.08894	0.598008	3.49317	0.000477318	0.0133552	IPT7	Encodes an isopentenyl transferase involved in cytokinin biosynthesis.
AT5G26920	691.679	2.08192	0.518092	4.01843	5.85866e-05	0.00279948	CBP60G	Encodes a calmodulin-binding protein CBP60g (calmodulin binding protein 60-like.g). The calmodulin-binding domain is located near the N-terminus
AT3G07600	10.0874	2.07514	0.661568	3.13671	0.00170857	0.0329989	HIPP16	Heavy metal transport/detoxification superfamily protein
AT5G12420	139.504	2.07383	0.416716	4.97661	6.4709e-07	7.14258e-05		WSD7 can function in vitro as wax ester synthase but does not appear to be essential for cuticular wax biosynthesis.
AT2G18210	98.3102	2.07337	0.553641	3.74497	0.000180412	0.00649323		hypothetical protein
AT3G28890	241.883	2.07151	0.590307	3.50921	0.000449439	0.0128855	AtRLP43	receptor like protein 43
AT2G32830	27.2908	2.06238	0.569258	3.62293	0.000291285	0.00939816	PHT1-5	Encodes Pht1
AT1G24140	233.34	2.05533	0.516627	3.97837	6.93908e-05	0.0031914	3MMP	Matrixin family protein
AT2G42570	109.336	2.05224	0.461521	4.44669	8.72031e-06	0.000627067	TBL39	Encodes a member of the TBL (TRICHOME BIREFRINGENCE-LIKE) gene family containing a plant-specific DUF231 (domain of unknown function) domain. TBL gene family has 46 members, two of which (TBR/AT5G06700 and TBL3/AT5G01360) have been shown to be involved in the synthesis and deposition of secondary wall cellulose, presumably by influencing the esterification state of pectic polymers. A nomenclature…
AT3G26840	2216.99	2.04935	0.273306	7.49839	6.46064e-14	6.48295e-11		Encodes a protein with phytyl ester synthesis and diacylglycerol acyltransferase activities that is involved in the deposition of free phytol and free fatty acids in the form of phytyl esters in chloroplasts, a process involved in maintaining the integrity of the photosynthetic membrane during abiotic stress and senescence.
AT3G28540	1208.49	2.04158	0.486048	4.20038	2.66469e-05	0.00150624		P-loop containing nucleoside triphosphate hydrolases superfamily protein
AT1G30900	383.906	2.04146	0.559712	3.64734	0.000264968	0.00876976	VSR6	VACUOLAR SORTING RECEPTOR 6
AT2G04070	50.3644	2.03098	0.600329	3.38311	0.000716699	0.0179998	DTX4	Expression in rosette leaves is activated by high concentration of boron.
AT3G43270	2748.03	2.03039	0.311086	6.52678	6.72002e-11	2.90885e-08	PME32	Plant invertase/pectin methylesterase inhibitor superfamily
AT3G50480	2113.73	2.02842	0.637797	3.18036	0.00147093	0.0297183	HR4	Homolog of RPW8
AT1G03840	19.9651	2.02715	0.65658	3.08744	0.00201888	0.0372338	MGP	MGP is a nuclear-localized putative transcription factor with three zinc finger domains. MGP can interact with three proteins implicated in root patterning: SCR, SHR, and JKD in Y2H assays, and these interactions depend on the first zinc finger in MGP. MGP appears to be a direct transcriptional target of SHR and SCR, based on promoter binding assays, though it is not expressed in the QC, based on…
AT3G61990	274.058	2.02193	0.435945	4.63805	3.51706e-06	0.000308106	OMTF3	Encodes a protein methyltransferase. Involved in the methylation of plant transmembrane proteins.
AT1G21310	1936.17	2.01825	0.534443	3.77636	0.000159138	0.00590441	EXT3	Encodes extensin 3.
AT3G51440	218.708	2.01537	0.613679	3.28407	0.00102318	0.0230958	SSL6	Calcium-dependent phosphotriesterase superfamily protein
AT1G61610	1084.25	2.01212	0.439287	4.58041	4.64059e-06	0.000380839		S-locus lectin protein kinase family protein
AT5G20960	261.864	2.01069	0.516869	3.89014	0.000100188	0.00410344	AAO1	Encodes aldehyde oxidase AA01.
AT1G52400	71049.4	2.00617	0.539497	3.7186	0.00020033	0.00701981	BGLU18	encodes a member of glycosyl hydrolase family 1, located in inducible ER bodies which were formed after wounding, required in inducible ER body formation The mRNA is cell-to-cell mobile.
AT2G46680	2056.96	2.00464	0.654552	3.06262	0.00219411	0.0392507	ATHB-7	encodes a putative transcription factor that contains a homeodomain closely linked to a leucine zipper motif. Transcript is detected in all tissues examined. Is transcriptionally regulated in an ABA-dependent manner and may act in a signal transduction pathway which mediates a drought response.
AT5G23530	30.4171	2.00244	0.5705	3.50998	0.000448139	0.0128821	CXE18	carboxyesterase 18
AT2G17040	626.967	1.99985	0.540722	3.69848	0.000216893	0.00748706	anac036	Member of the NAC transcription factor family and more specifically, the ONAC022 subfamily. Involved in leaf and inflorescence stem morphogenesis. The mRNA is cell-to-cell mobile.
AT1G09240	596.745	1.99918	0.476957	4.19153	2.77077e-05	0.00153687	NAS3	Encodes a nicotianamine synthase.
AT5G24530	1748.12	1.99808	0.670777	2.97875	0.00289423	0.0468528	DMR6	Encodes a putative 2OG-Fe(II) oxygenase that is defense-associated but required for susceptibility to downy mildew. The mRNA is cell-to-cell mobile.
AT4G12090	10.0967	1.99739	0.54052	3.69531	0.000219615	0.00753121		Cornichon family protein
AT3G08970	96.8059	1.98302	0.459625	4.31442	1.60021e-05	0.000998348	ERDJ3A	J domain protein localized in ER lumen. Can compensate for the growth defect in jem1 scj1 mutant yeast. Also shows similarity to HSP40 proteins and is induced by heat stress. At high temperatures, mutant alleles are not transmitted through the pollen due to defects in pollen tube growth.
AT3G13100	196.064	1.98041	0.600142	3.29991	0.000967169	0.0222345	ABCC7	member of MRP subfamily
AT1G63720	151.644	1.97307	0.55792	3.53648	0.000405495	0.0119039		hydroxyproline-rich glycoprotein family protein
AT1G02930	5403.15	1.96563	0.591895	3.32091	0.000897233	0.021126	GSTF6	Encodes glutathione transferase belonging to the phi class of GSTs. Naming convention according to Wagner et al. (2002).
AT5G64510	101.569	1.96528	0.522986	3.7578	0.000171411	0.00624433	TIN1	Encodes Tunicamycin Induced 1(TIN1), a plant-speci_x001E_c ER stress-inducible protein. TIN1 mutation affects pollen surface morphology. Transcriptionally induced by treatment with the N-linked glyclsylation inhibitor tunicamycin.
AT5G10760	3760.03	1.96509	0.527841	3.72289	0.000196957	0.00696798	AED1	Eukaryotic aspartyl protease family protein
AT4G14640	8.14953	1.96427	0.629647	3.11964	0.00181072	0.0343415	CML8	encodes a divergent member of calmodulin, which is an EF-hand family of Ca2+-binding proteins. This gene is expressed in leaves, flowers and siliques. The gene functionally complements yeast calmodulin 1 (CAM1). Also the protein does not form formed a complex with a basic amphiphilic helical peptide in the presence of Ca2+ in vitro. Authors suggest that this gene may represent a Ca2+-binding sens…
AT4G05775	9.0678	1.96391	0.592152	3.31656	0.00091132	0.0213454		Natural antisense transcript overlaps with AT4G10270
AT1G72540	48.0346	1.96337	0.590916	3.32259	0.000891873	0.0211234		Protein kinase superfamily protein
AT1G23040	358.496	1.95759	0.640512	3.0563	0.00224089	0.0397668		hydroxyproline-rich glycoprotein family protein
AT5G50200	435.845	1.9563	0.447079	4.37573	1.21028e-05	0.000804762	NRT3.1	Wound-responsive gene 3 (WR3). Encodes a high-affinity nitrate transporter. Up-regulated by nitrate. Involved in jasmonic acid-independent wound signal transduction.
AT3G12830	129.535	1.95623	0.569145	3.43713	0.000587904	0.0157092	SAUR72	SAUR-like auxin-responsive protein family
AT2G28710	45.837	1.95556	0.657294	2.97516	0.00292833	0.0471867		C2H2-type zinc finger family protein
AT1G62370	70.7916	1.9504	0.643558	3.03065	0.0024403	0.0418261		RING/U-box superfamily protein
AT1G65500	80.7039	1.94658	0.464865	4.1874	2.82163e-05	0.00155338		Secreted peptide which functions in plant growth and pathogen defense.
AT5G20230	3762.32	1.93732	0.636617	3.04314	0.0023412	0.0408895	BCB	Encodes a Al-stress-induced gene. Along with TCF, it promotes lignin biosynthesis in response to cold stress. The mRNA is cell-to-cell mobile.
AT3G63380	377.764	1.93566	0.651241	2.97226	0.00295615	0.0475309	ACA12	ATPase E1-E2 type family protein / haloacid dehalogenase-like hydrolase family protein
AT5G36920	7.18665	1.93438	0.59463	3.25308	0.00114163	0.0250523		Secreted peptide which functions in plant growth and pathogen defense.
AT1G05710	123.34	1.93408	0.423365	4.56836	4.91554e-06	0.000397492		basic helix-loop-helix (bHLH) DNA-binding superfamily protein
AT5G53290	63.8163	1.92518	0.439336	4.38203	1.17579e-05	0.000796459	CRF3	encodes a member of the ERF (ethylene response factor) subfamily B-5 of ERF/AP2 transcription factor family. The protein contains one AP2 domain. There are 7 members in this subfamily. CRF proteins relocalize to the nucleus in response to cytokinin.
AT1G70690	192.625	1.92416	0.445993	4.31433	1.6009e-05	0.000998348	CRRSP2	Encodes a plasmodesmal protein that may be involved in the intercellular movement of molecules through the plasmodesmata. The protein has two DUF26 domains and a single transmembrane domain.
AT4G25433	50.7236	1.92065	0.63516	3.02388	0.00249553	0.0425745		peptidoglycan-binding LysM domain-containing protein
AT4G10380	123.946	1.91694	0.507141	3.77989	0.000156895	0.00584082	NIP5-1	Boric acid channel. Essential for efficient boron uptake and plant development under boron limitation. Also functions in arsenite transport and tolerance. Localized preferentially in outer membrane domains of root cells.
AT1G14260	15.603	1.8997	0.623437	3.04715	0.00231024	0.0406382		RING/FYVE/PHD zinc finger superfamily protein
AT3G63010	392.731	1.89907	0.349593	5.43224	5.56521e-08	9.45599e-06	GID1B	Encodes a gibberellin (GA) receptor ortholog of the rice GA receptor gene (OsGID1). Has GA-binding activity, showing higher affinity to GA4. Interacts with DELLA proteins in vivo in the presence of GA4. The mRNA is cell-to-cell mobile.
AT1G17170	138.684	1.89107	0.534616	3.53725	0.000404323	0.0118853	GSTU24	Encodes glutathione transferase belonging to the tau class of GSTs. Naming convention according to Wagner et al. (2002). It is involved in the detoxification of the environmental pollutant 2,4,6-trinitrotoluene. Arabidopsis plants over-expressing At1g17170 were more resistant to TNT, removed more TNT from sterile and soil-based media, and had reduced levels of glutathione when grown in the presen…
AT5G65090	60.8406	1.8892	0.341275	5.53572	3.09954e-08	5.89839e-06	IP5P5	Encodes a protein involved in root hair morphogenesis and tip growth. Required for restricting both the size of the root-hair initiation site and the width of the root hairs during the transition to tip growth, but, apparently, is not required for normal subsequent tip growth.
AT2G31865	323.434	1.88365	0.48525	3.88181	0.000103682	0.00420751	PARG2	poly(ADP-ribose) glycohydrolase 2
AT1G04600	88.7111	1.88124	0.590694	3.1848	0.00144853	0.0293374	XI-A	member of Myosin-like proteins
AT2G41640	179.342	1.87736	0.50944	3.68513	0.000228582	0.0077873		Glycosyltransferase family 61 protein
AT3G04420	32.6634	1.86346	0.363767	5.12269	3.01206e-07	3.61382e-05	anac048	NAC domain containing protein 48
AT4G27860	1398.47	1.86277	0.374998	4.9674	6.7856e-07	7.41578e-05		vacuolar iron transporter (VIT) family protein
AT1G71015	25.2134	1.8627	0.57787	3.22339	0.00126683	0.026788		plastid movement impaired protein
AT1G05783	10.3637	1.86213	0.534965	3.48084	0.000499839	0.0138276		hypothetical protein
AT5G43420	112.08	1.86138	0.328325	5.66932	1.43369e-08	3.0143e-06	ATL16	RING/U-box superfamily protein
AT1G17380	1336.52	1.84439	0.552063	3.34091	0.00083503	0.0201907	TIFY11A	jasmonate-zim-domain protein 5
AT5G47330	82.2955	1.8344	0.399425	4.5926	4.37756e-06	0.000361944		alpha/beta-Hydrolases superfamily protein
AT3G05470	22.0923	1.83339	0.398173	4.6045	4.13455e-06	0.000351055	FH11	Actin-binding FH2 (formin homology 2) family protein
AT4G39830	88.5566	1.82664	0.525265	3.47755	0.000506013	0.013946		role in the degradation of ascorbate to (mono)dehydroascorbate
AT2G33580	256.932	1.82386	0.507171	3.59614	0.000322977	0.0100707	LYK5	Encodes a putative LysM-containing receptor-like kinase. LYK5 is a major chitin receptor and forms a chitin-induced complex with related kinase CERK1. Based on protein sequence alignment analysis, it was determined as a pseudo kinase due to a lack of the ATP-binding P-loop in the kinase domain.
AT2G36090	64.1275	1.82166	0.603238	3.0198	0.00252941	0.0429891		F-box family protein
AT5G52860	6.09672	1.82064	0.574831	3.16726	0.00153882	0.0306045	ABCG8	ABC-2 type transporter family protein
AT2G41410	3168.71	1.81809	0.347633	5.22991	1.69592e-07	2.36956e-05	CML35	Calcium-binding EF-hand family protein
AT5G04950	772.662	1.80747	0.598866	3.01815	0.00254324	0.043155	NAS1	Encodes a nicotianamide synthase.
AT5G58570	219.027	1.80632	0.40265	4.48607	7.25486e-06	0.000544756		transmembrane protein
AT1G74810	154.611	1.8022	0.271644	6.63442	3.25786e-11	1.75416e-08	BOR5	HCO3- transporter family
AT2G25260	28.1151	1.80211	0.498964	3.6117	0.000304193	0.00963466	HPAT2	Hyp O-arabinosyltransferase-like protein
AT5G42840	6.9618	1.80082	0.607104	2.96624	0.00301466	0.0481228		Cysteine/Histidine-rich C1 domain family protein
AT1G74590	171.176	1.8008	0.532985	3.37871	0.000728273	0.0182078	GSTU10	Encodes glutathione transferase belonging to the tau class of GSTs. Naming convention according to Wagner et al. (2002).
AT1G09560	1084.84	1.79275	0.428956	4.17934	2.92357e-05	0.00160549	GLP4	Encodes a plasodesmata-located protein involved in regulating primary root growth by controlling phloem-mediated allocation of resources between the primary and lateral root meristems. The mRNA is cell-to-cell mobile.
AT4G34230	2904.61	1.78841	0.345379	5.1781	2.24155e-07	2.94551e-05	CAD5	Encodes a catalytically active cinnamyl alcohol dehydrogenase which uses p-coumaryl aldehyde as a preferred substrate. It can also use sinapyl, caffeyl, coniferyl and d-hydroxyconiferyl aldehydes as substrates.
AT5G22540	75.8646	1.78617	0.417205	4.28128	1.8582e-05	0.00112697		transmembrane protein, putative (DUF247)
AT3G15518	56.4057	1.78318	0.564679	3.15787	0.00158929	0.0312343		hypothetical protein
AT4G28390	437.397	1.78003	0.458971	3.87832	0.000105181	0.00424493	AAC3	Encodes a mitochondrial ADP/ATP carrier protein. Shown in heterologous systems to be located in the plasma membrane. Has comparable affinity for ADP and ATP (in E.coli).
AT1G09480	78.792	1.77934	0.577232	3.08254	0.00205244	0.0376641		similar to Eucalyptus gunnii alcohol dehydrogenase of unknown physiological function (GI:1143445), Vigna unguiculata (gi:1854445), NOT a cinnamyl-alcohol dehydrogenase The mRNA is cell-to-cell mobile.
AT2G34360	50.8484	1.77812	0.467687	3.80196	0.000143557	0.00544529	DTX15	MATE efflux family protein
AT1G23120	23.4153	1.77702	0.536534	3.31204	0.000926187	0.0215453		Polyketide cyclase/dehydrase and lipid transport superfamily protein
AT4G20860	1061.19	1.77564	0.372024	4.77292	1.81578e-06	0.000176586	FAD-OXR	involved in the generation of H2O2 from reduced compounds
AT4G01720	132.052	1.76964	0.29016	6.09886	1.06826e-09	3.51984e-07	WRKY47	member of WRKY Transcription Factor
AT5G22930	99.0005	1.76794	0.39332	4.49492	6.95949e-06	0.000526232		enabled-like protein (DUF1635)
AT3G14700	25.3874	1.75614	0.496459	3.53733	0.000404196	0.0118853		SART-1 family
AT5G45990	31.5043	1.7472	0.498401	3.50561	0.000455565	0.0129768		crooked neck protein, putative / cell cycle protein
AT5G62770	126.219	1.746	0.436627	3.99883	6.36554e-05	0.00297724		membrane-associated kinase regulator, putative (DUF1645)
AT3G25640	70.4559	1.74046	0.44995	3.86812	0.000109678	0.00440227		MIZU-KUSSEI-like protein (Protein of unknown function, DUF617)
AT5G52750	438.26	1.73776	0.414255	4.19491	2.72975e-05	0.00152505	HIPP13	Heavy metal transport/detoxification superfamily protein
AT1G02850	559.116	1.73562	0.290774	5.96898	2.38747e-09	6.67162e-07	BGLU11	beta glucosidase 11
AT4G36110	316.72	1.73448	0.512253	3.38598	0.000709247	0.0179027		SAUR-like auxin-responsive protein family
AT5G10380	1302.83	1.73192	0.453321	3.82052	0.000133169	0.00514859	ATL55	Encodes a RING finger domain protein with E3 ligase activity that is localized to the lipid rafts of the plasma membrane. Expression is increased in response to fungal pathogen. May be involved in regulation of programmed cell death by facilitating degredation of regulation of PDC activators. The mRNA is cell-to-cell mobile.
AT1G23730	229.077	1.72949	0.574641	3.00969	0.00261514	0.043862	BCA3	beta carbonic anhydrase 3
AT5G43910	167.037	1.7235	0.486582	3.54205	0.000397025	0.0117175		pfkB-like carbohydrate kinase family protein
AT1G28390	90.6823	1.71876	0.285197	6.02658	1.67467e-09	5.13471e-07		Protein kinase superfamily protein
AT5G13490	720.81	1.71178	0.47831	3.57881	0.00034516	0.0106273	AAC2	Encodes mitochondrial ADP/ATP carrier
AT3G16470	24179.7	1.70072	0.331211	5.13483	2.82394e-07	3.46341e-05	JAL35	Encodes a JA-responsive gene that coordinates with GRP7 in shaping plant development through the regulation of RNA processing in Arabidopsis. AtJAC1 interacts with RNA binding protein GRP7 specifically in the cytoplasm to regulate its nucleocytoplasmic distribution.
AT2G06255	304.77	1.69985	0.363002	4.68276	2.83041e-06	0.000258199	EFL3	DUF1313 domain containing protein.
AT4G39955	304.644	1.69165	0.367907	4.59804	4.26477e-06	0.000356245		alpha/beta-Hydrolases superfamily protein
AT1G67520	53.9138	1.68988	0.456885	3.6987	0.000216706	0.00748706		lectin protein kinase family protein
AT4G19975	11.0251	1.68644	0.5367	3.14225	0.00167656	0.0326157		nucleotide-diphospho-sugar transferase family protein
AT1G74360	423.207	1.68477	0.56288	2.99313	0.0027613	0.0454574		NILR1 encodes a serine/threonine kinase involved in defense response to nematodes.
AT5G13820	497.342	1.67855	0.563341	2.97964	0.00288591	0.0467763	TRP4	Encodes a protein that specifically binds plant telomeric DNA repeats. It has a single Myb telomeric DNA-binding (SANT) domain in C-terminus that prefers the sequence TTTAGGG. Single Myb Histone (SMH) gene family member.
AT5G09440	1195.39	1.67744	0.436659	3.84153	0.000122271	0.00476902	EXL4	EXORDIUM like 4
AT5G67340	292.172	1.67095	0.476545	3.50638	0.000454239	0.0129707	PUB2	ARM repeat superfamily protein
AT1G67000	230.681	1.66703	0.324379	5.13914	2.75993e-07	3.41386e-05	LRK10L-2.8	Protein kinase superfamily protein
AT3G02610	15.4676	1.64494	0.45134	3.64457	0.00026784	0.00881199		Encodes one of two &#8710
AT1G76705	19.2352	1.64096	0.498646	3.29084	0.000998903	0.0227104		calmodulin binding protein
AT1G02940	8.10511	1.64079	0.545285	3.00905	0.00262068	0.043862	ATGSTF5	Encodes glutathione transferase belonging to the phi class of GSTs. Naming convention according to Wagner et al. (2002).
AT1G07620	313.532	1.64007	0.496329	3.3044	0.000951793	0.0220019	ATOBGM	GTP-binding protein Obg/CgtA
AT4G38080	20.7616	1.63799	0.544603	3.00767	0.00263261	0.0439619		hydroxyproline-rich glycoprotein family protein
AT2G30140	1323.27	1.63547	0.537143	3.04477	0.0023286	0.0407016	UGT87A2	Encodes a putative glycosyltransferase. Regulates flowering time via FLOWERING LOCUS C.
AT2G37430	28.1486	1.63455	0.48565	3.3657	0.000763496	0.0188534	ZAT11	Encodes a member of the zinc finger family of transcriptional regulators. It is expressed in many root tips, primary roots, cotyledons and hypocotyl. The protein is localized to the nucleus. Overexpression of ZAT11 causes increased root growth and increased sensitivity to nickel ions. The mRNA is cell-to-cell mobile.
AT2G22860	275.122	1.63447	0.513942	3.18027	0.00147138	0.0297183	PSK2	Phytosulfokine 2 precursor, coding for a unique plant peptide growth factor. The mRNA is cell-to-cell mobile.
AT4G23190	147.733	1.62888	0.474964	3.42948	0.00060474	0.0160267	CRK11	Encodes putative receptor-like protein kinase that is induced by the soil-borne vascular bacteria, Ralstonia solanacearum. Naming convention from Chen et al 2003 (PMID 14756307)
AT3G25780	1321.57	1.62221	0.420221	3.86038	0.000113211	0.00452449	AOC3	Encodes allene oxide cyclase, one of the enzymes involved in jasmonic acid biosynthesis. One of four genes in Arabidopsis that encode this enzyme. mRNA expression is upregulated in senescing leaves. Note: Nomenclature for Arabidopsis allene oxide cyclase 3 (AOC3, AT3G25780) gene is based on Stenzel et al. 2003 Plant Molecular Biology 51:895-911. AOC3 (AT3G25780) is also referred to as AOC2 in He …
AT4G23160	70.4573	1.61993	0.404187	4.00788	6.12666e-05	0.00290241	CRK8	Encodes a cysteine-rich receptor-like protein kinase.
AT1G45145	4416.17	1.61466	0.410531	3.93311	8.38529e-05	0.00359444	TRX5	encodes a cytosolic thioredoxin that reduces disulfide bridges of target proteins by the reversible formation of a disulfide bridge between two neighboring Cys residues present in the active site. Thioredoxins have been found to regulate a variety of biological reactions in prokaryotic and eukaryotic cells.
AT1G28370	325.816	1.61225	0.448902	3.59155	0.000328713	0.0102207	ERF11	encodes a member of the ERF (ethylene response factor) subfamily B-1 of ERF/AP2 transcription factor family. The protein contains one AP2 domain. There are 15 members in this subfamily including ATERF-3, ATERF-4, ATERF-7, and leafy petiole.
AT5G47960	43.3405	1.60793	0.507614	3.16763	0.00153685	0.0305929	RABA4C	Encodes a small molecular weight g-protein.
AT4G21903	71.9297	1.60783	0.485772	3.30984	0.000933482	0.0216482		MATE efflux family protein
AT3G25760	12133.4	1.60449	0.463288	3.46327	0.00053365	0.0145263	AOC1	encodes allene oxide cyclase. One of four genes in Arabidopsis that encode this enzyme, which catalyzes an essential step in jasmonic acid biosynthesis. Gene expression is induced during senescence, a process that involves jasmonic acid signalling pathway. The mRNA is cell-to-cell mobile.
AT4G36990	1965.02	1.60255	0.464356	3.45113	0.000558244	0.0151027	HSFB1	Encodes a protein whose sequence is similar to heat shock factors that regulate the expression of heat shock proteins. Transcript level is increased in response to heat shock. However, overexpression of this gene did not result in the increase of decrease of heat shock proteins.
AT1G44350	2717.44	1.59692	0.407711	3.9168	8.97335e-05	0.00377691	ILL6	encodes a protein similar to IAA amino acid conjugate hydrolase.
AT5G64570	1775.71	1.59167	0.423827	3.75547	0.000173016	0.00628209	BXL4	Encodes a beta-d-xylosidase that belongs to family 3 of glycoside hydrolases.
AT1G71910	84.4352	1.58961	0.406517	3.91033	9.2172e-05	0.00386108		hypothetical protein
AT3G13380	242.921	1.58725	0.490416	3.23654	0.00120986	0.0259562	BRL3	Similar to BRI, brassinosteroid receptor protein.
AT2G37760	1364.92	1.57653	0.438586	3.59458	0.00032492	0.010117	AKR4C8	Encodes an NADPH-dependent aldo-keto reductase that can act on a wide variety of substrates in vitro including aliphatic and aromatic aldehydes and steroids. Transcript levels for this gene are up-regulated in response to cold, salt, and drought stress.
AT3G06890	51.97	1.57077	0.521692	3.01091	0.00260465	0.0438558		transmembrane protein
AT4G31230	11.2881	1.56974	0.37384	4.19896	2.68143e-05	0.00150624		kinase with adenine nucleotide alpha hydrolases-like domain-containing protein
AT3G04181	16.8508	1.5686	0.518303	3.02642	0.00247472	0.0422848		hypothetical protein
AT5G65870	565.116	1.56555	0.383721	4.07992	4.50514e-05	0.00229689	PSK5	Probable phytosulfokines 5 precursor, coding for a unique plant peptide growth factor.
AT1G65845	114.153	1.55983	0.523279	2.98088	0.00287424	0.0466214		transmembrane protein
AT2G46140	49.688	1.5591	0.376725	4.13857	3.49483e-05	0.00185016		Late embryogenesis abundant protein
AT5G06300	52.5191	1.5527	0.511922	3.03307	0.00242076	0.041653	LOG7	Putative lysine decarboxylase family protein
AT4G20110	651.636	1.54652	0.471424	3.28054	0.0010361	0.0233019	VSR7	VACUOLAR SORTING RECEPTOR 7
AT4G01895	102.553	1.54028	0.410824	3.74925	0.000177365	0.00641076		systemic acquired resistance (SAR) regulator protein NIMIN-1-like protein
AT5G42050	7475.1	1.5389	0.449163	3.42615	0.000612193	0.016166		Stress responsive asparagine-rich protein. Binds to PevD (Verticillium dahliae ) fungal effector protein. NRP interacts with CRY2, leading to increased cytoplasmic accumulation of CRY2 in a blue light-independent manner (PMID:28633330).NRP also binds FyPP3 and recruits it to endosomes and thus targets it for degradation.
AT5G52810	459.534	1.52969	0.477881	3.20098	0.00136962	0.0284974	SARD4	SAR-DEFICIENT4 (SARD4) alias ORNITHINE CYCLODEAMINASE/m-CRYSTALLIN (ORNCD1) is involved in the biosynthesis of pipecolic acid. The reductase converts dehydropipecolic acid intermediates generated from L-Lysine by AGD2-LIKE DEFENSE RESPONSE PROTEIN1 (ALD1) to pipecolic acid (PMID:28330936).
AT3G11080	95.3495	1.52738	0.386409	3.95274	7.72613e-05	0.00342663	AtRLP35	receptor like protein 35
AT5G19230	352.554	1.5262	0.37426	4.0779	4.54444e-05	0.00231159		Glycoprotein membrane precursor GPI-anchored
AT3G03470	2016.94	1.5233	0.482411	3.15768	0.0015903	0.0312343	CYP89A9	member of CYP89A
AT5G42020	3535.48	1.51558	0.426282	3.55533	0.000377502	0.011323	BIP	Luminal binding protein (BiP2) involved in polar nuclei fusion during proliferation of endosperm nuclei.
AT1G64405	10.6745	1.51164	0.454886	3.32313	0.000890142	0.0211234		hypothetical protein
AT1G10040	84.3441	1.50707	0.4545	3.31588	0.000913554	0.0213454		alpha/beta-Hydrolases superfamily protein
AT1G25150	83.4523	1.50655	0.384662	3.91656	8.98204e-05	0.00377691		F-box family protein
AT3G25900	68.5955	1.50378	0.483789	3.10834	0.00188141	0.035284	HMT-1	Homocysteine S-methyltransferase family protein
AT5G38310	15.8109	1.50222	0.459139	3.27183	0.00106856	0.0237797		hypothetical protein
AT1G72280	193.273	1.50212	0.372262	4.03511	5.45774e-05	0.00265386	AERO1	Encodes an oxidoreductin required for oxidative protein folding in the ER and exists in two distinct oxidized isoforms (Ox1 and Ox2), which are determined by the formation or breakage of the putative regulatory disulfide. AtERO1 is mainly present in the Ox1 redox state.
AT1G77810	267.337	1.50071	0.426883	3.5155	0.00043892	0.012688		Galactosyltransferase family protein
AT1G61560	175.742	1.49956	0.462224	3.24423	0.00117769	0.0255893	MLO6	A member of a large family of seven-transmembrane domain proteins specific to plants, homologs of the barley mildew resistance locus o (MLO) protein. The Arabidopsis genome contains 15 genes encoding MLO proteins, with localization in plasma membrane. Phylogenetic analysis revealed four clades of closely-related AtMLO genes. ATMLO6 belongs to the clade IV, with AtMLO2, AtMLO3 and AtMLO12. The gen…
AT3G59700	197.381	1.49227	0.397254	3.75646	0.000172333	0.00626758	LECRK55	Member of Receptor kinase-like protein family. Represses stomatal immunity induced by Pseudomonas syringae pv. tomato DC3000.
AT1G76970	391.294	1.48769	0.446295	3.33342	0.000857846	0.0206022	TOL4	Target of Myb protein 1
AT1G35210	77.8732	1.48533	0.485341	3.06038	0.00221059	0.0393873		hypothetical protein
AT5G55560	185.751	1.47949	0.445771	3.31895	0.000903568	0.0212204	WNK11	Protein kinase superfamily protein
AT3G18610	93.1296	1.47579	0.408452	3.61313	0.000302528	0.0095957	NUCL2	Encodes ATNUC-L2 (NUCLEOLIN LIKE 2).
AT1G52410	10897.9	1.47452	0.457293	3.22446	0.00126211	0.0267137	TSA1	Contains a novel calcium-binding repeat sequence. Binds TSK in vitro. Localizes to small cytoplasmic vesicles in interphase cells. In cells synchronized for cell division, TSA1 and TSK relocalize to ends of spindle microtubules that are ahead of separating chromatids during metaphase and anaphase of mitosis. May be involved in mitosis together with TSK. Expressed preferentially in the flower and …
AT1G77510	1413.83	1.46144	0.449823	3.24892	0.00115843	0.0253203	PDIL1-2	Encodes a protein disulfide isomerase-like (PDIL) protein, a member of a multigene family within the thioredoxin (TRX) superfamily. Transcript levels for this gene are up-regulated in response to three different chemical inducers of ER stress (dithiothreitol, beta-mercaptoethanol, and tunicamycin). AtIRE1-2 does not appear to be required for this response, but the atbzip60 mutant has a diminished…
AT5G41830	22.9353	1.45314	0.469219	3.09694	0.00195531	0.036243		RNI-like superfamily protein
AT2G32990	610.421	1.44339	0.357426	4.03829	5.38424e-05	0.0026239	AtGH9B8	glycosyl hydrolase 9B8
AT4G36380	196.126	1.44313	0.366757	3.93485	8.325e-05	0.00358251	CYP90C1	Encodes a cytochrome P-450 gene that is involved in leaf blade expansion by controlling polar cell expansion in the leaf length direction. Member of the CYP90C CYP450 family. ROT3 was shown to be involved in brassinosteroid biosynthesis, most likely in the conversion step of typhasterol (TY) to castasterone (CS). As 6-deoxo-CS was unable to restore the phenotype of rot3-1, it has been postulated …
AT4G12080	92.6657	1.44125	0.364632	3.95262	7.72993e-05	0.00342663	AHL1	AT-hook motif nuclear-localized protein 1
AT4G13820	27.4505	1.43674	0.402299	3.57131	0.000355199	0.0108606		Leucine-rich repeat (LRR) family protein
AT4G26890	17.0105	1.4353	0.468384	3.06437	0.00218131	0.0391819	MAPKKK16	member of MEKK subfamily
AT3G08720	550.207	1.4351	0.458242	3.13175	0.00173768	0.0332418	ATPK2	Encodes a ribosomal-protein S6 kinase. Gene expression is induced by cold and salt (NaCl). Activation of AtS6k is regulated by 1-naphthylacetic acid and kinetin, at least in part, via a lipid kinase-dependent pathway. Phosphorylates specifically mammalian and plant S6 at 25 degrees C but not at 37 degrees C. Involved in translational up-regulation of ribosomal proteins.
AT4G29520	423.697	1.43466	0.478782	2.99648	0.00273112	0.0450479		SES1 is an ER localized chaperone involved in salt and heat stress response.
AT1G47480	28.828	1.41029	0.409247	3.44607	0.00056881	0.01531	CXE2	alpha/beta-Hydrolases superfamily protein
AT5G45380	574.333	1.39743	0.388349	3.59838	0.000320201	0.00999824	DUR3	urea-proton symporter DEGRADATION OF UREA 3 (DUR3)
AT5G48560	51.8271	1.38932	0.441051	3.15002	0.0016326	0.0318949	BHLH78	basic helix-loop-helix (bHLH) DNA-binding superfamily protein
AT5G06330	10.2474	1.37842	0.461844	2.9846	0.00283953	0.0464089		Late embryogenesis abundant (LEA) hydroxyproline-rich glycoprotein family
AT2G39210	554.036	1.37666	0.415145	3.31608	0.000912894	0.0213454		Major facilitator superfamily protein
AT5G58940	214.264	1.36709	0.289755	4.7181	2.38054e-06	0.000221742	CRCK1	Arabidopsis thaliana calmodulin-binding receptor-like kinase mRNA The mRNA is cell-to-cell mobile.
AT5G17860	716.872	1.36628	0.421861	3.2387	0.00120077	0.0258183	CCX1	calcium exchanger 7
AT2G31880	2875.29	1.3643	0.44803	3.04511	0.00232598	0.0406887	SOBIR1	Encodes a putative leucine rich repeat transmembrane protein that is expressed in response to Pseudomonas syringae. Expression of SRRLK may be required for silencing via lsiRNAs. Regulates cell death and innate immunity.
AT1G66880	1220.02	1.34286	0.4234	3.17161	0.00151597	0.0302865		Protein kinase superfamily protein
AT5G18310	796.999	1.33489	0.247838	5.38616	7.19788e-08	1.15145e-05		ubiquitin hydrolase
AT1G67365	111.87	1.33297	0.418271	3.18687	0.00143822	0.0293304		Natural antisense transcript overlaps with AT1G67370
AT4G23320	140.431	1.32017	0.431057	3.06263	0.00219403	0.0392507	CRK24	Encodes a cysteine-rich receptor-like protein kinase.
AT3G07520	170.754	1.31286	0.414893	3.16432	0.00155443	0.0307764	GLR1.4	member of Putative ligand-gated ion channel subunit family. Contains a functional cation - permeable pore domain. Involved in cellular cation homeostasis.
AT4G01540	192.965	1.31108	0.340947	3.84541	0.000120352	0.0047108	NAC68	Encodes a membrane-bound NAC (for NAM, ATAF1/2, CUC2) transcription factor, designated NTM1 (for NAC with transmembrane motif1). NTM1 regulates cell division in Arabidopsis.
AT1G66830	129.619	1.29486	0.436535	2.96623	0.00301476	0.0481228		Leucine-rich repeat protein kinase family protein
AT1G66920	489.384	1.2901	0.294722	4.37736	1.20127e-05	0.000803239	LRK10L-2.4	Protein kinase superfamily protein
AT5G66630	123.137	1.28293	0.296159	4.33188	1.4784e-05	0.000937852	DAR5	DA1-related protein 5
AT3G16720	400.144	1.27461	0.36525	3.4897	0.00048356	0.0134616	ATL2	RING-H2 protein induced after exposure to chitin or inactivated crude cellulase preparations. The mRNA is cell-to-cell mobile.
AT4G09750	322.708	1.27128	0.37555	3.38511	0.000711486	0.0179097		NAD(P)-binding Rossmann-fold superfamily protein
AT1G31820	342.012	1.27095	0.408994	3.1075	0.00188675	0.0353282		Encodes POLYAMINE UPTAKE TRANSPORTER 1, an amino acid permease family protein.
AT3G26440	576.405	1.2696	0.36734	3.45619	0.000547879	0.0148405		transmembrane protein, putative (DUF707)
AT1G21520	187.935	1.26571	0.365915	3.45903	0.000542127	0.0147027		hypothetical protein
AT3G09480	17.0807	1.26279	0.413638	3.05288	0.00226658	0.0401105		Histone superfamily protein
AT4G36648	5599.89	1.26115	0.242934	5.19131	2.08816e-07	2.81087e-05		other_RNA
AT1G14370	561.104	1.25883	0.340417	3.6979	0.000217395	0.00748706	PBL2	Encodes protein kinase APK2a. Protein is N-myristoylated.
AT5G46230	107.972	1.25182	0.396405	3.15793	0.00158892	0.0312343		hypothetical protein (Protein of unknown function, DUF538)
AT1G27980	453.662	1.24298	0.26832	4.63247	3.61335e-06	0.000314049	DPL1	dihydrosphingosine phosphate lyase
AT1G77920	1004.08	1.2387	0.397896	3.11311	0.00185124	0.0349554	TGA7	bZIP transcription factor family protein
AT1G56150	168.544	1.22441	0.308521	3.96863	7.22856e-05	0.00327675	SAUR71	SAUR-like auxin-responsive protein family
AT3G20960	59.48	1.21337	0.33505	3.62147	0.000292937	0.0094132	CYP705A33	cytochrome P450, family 705, subfamily A, polypeptide 33
AT1G33560	393.549	1.21291	0.307266	3.94744	7.89903e-05	0.0034599	ADR1	Encodes a NBS-LRR disease resistance protein that possesses N-terminal kinase subdomains. Activation tagged mutant of ADR1 showed elevated levels of SA and reactive oxygen species in addition to number of defense gene transcripts. Exhibits resistance to number of microbial pathogens.
AT3G54960	745.25	1.21056	0.381134	3.1762	0.0014922	0.0299744	PDIL1-3	Encodes a protein disulfide isomerase-like (PDIL) protein, a member of a multigene family within the thioredoxin (TRX) superfamily. Transcript levels for this gene are up-regulated in response to three different chemical inducers of ER stress (dithiothreitol, beta-mercaptoethanol, and tunicamycin). Neither AtIRE1-2 nor AtbZIP60 appear to be required for this response.
AT1G07390	122.409	1.20812	0.316379	3.81858	0.000134222	0.0051776	AtRLP1	receptor like protein 1
AT3G13910	341.626	1.20256	0.322392	3.73013	0.000191381	0.00680342		hypothetical protein (DUF3511)
AT4G23880	203.285	1.20167	0.375302	3.20188	0.00136532	0.0284598		hypothetical protein
AT1G55210	2354.48	1.19214	0.301976	3.94779	7.88745e-05	0.0034599	DIR20	Disease resistance-responsive (dirigent-like protein) family protein
AT1G61667	110.743	1.19099	0.357333	3.33299	0.000859192	0.0206022		serine protease, putative (Protein of unknown function, DUF538)
AT1G32640	6330.2	1.19024	0.361254	3.29473	0.000985145	0.0225135	MYC2	Encodes a MYC-related transcriptional activator with a typical DNA binding domain of a basic helix-loop-helix leucine zipper motif. Binds to an extended G-Box promoter motif and interacts with Jasmonate ZIM-domain proteins. MYC2 interacts with EIN3 and EIL1 to repress hook curvature and resistance to Botrytis cinera.Its transcription is induced by dehydration stress, ABA treatment and blue light …
AT3G10190	67.6403	1.18431	0.290137	4.0819	4.46684e-05	0.00228264	CML36	Encodes a protein with sequence similarity to calmodulins. Loss of function mutations have decreased response to chitin elicitors suggesting a role in plant response to fungal pathogens.
AT5G44980	46.8313	1.18361	0.326726	3.62263	0.000291617	0.00939816		F-box/RNI-like/FBD-like domains-containing protein
AT2G16720	236.108	1.17704	0.380135	3.09637	0.00195907	0.0362822	MYB7	Encodes a member of MYB3R- and R2R3- type MYB- encoding gene family that acts as a repressor of flavonol biosynthesis. AtMYB7 gene expression is induced by salt treatment.
AT3G24929	1018.13	1.16405	0.367818	3.16474	0.0015522	0.0307598		hypothetical protein
AT1G55265	411.959	1.15816	0.388815	2.97869	0.00289487	0.0468528		DUF538 family protein, putative (Protein of unknown function, DUF538)
AT1G24530	60.852	1.15512	0.348997	3.30982	0.000933552	0.0216482		Transducin/WD40 repeat-like superfamily protein
AT1G01010	136.476	1.15344	0.320411	3.59989	0.000318353	0.00996873	NAC001	NAC domain containing protein 1
AT2G41780	30.2366	1.14605	0.376808	3.04146	0.00235437	0.0409898		hypothetical protein
AT3G16400	7274.86	1.14576	0.297019	3.85752	0.000114544	0.00454616	NSP1	Encodes a nitrile-specifier protein NSP1 responsible for constitutive and herbivore-induced simple nitrile formation in rosette leaves. NSP1 is one out of five (At3g16400/NSP1, At2g33070/NSP2, At3g16390/NSP3, At3g16410/NSP4 and At5g48180/NSP5) A. thaliana epithiospecifier protein (ESP) homologues that promote simple nitrile, but not epithionitrile or thiocyanate formation. The mRNA is cell-to-cel…
AT1G17250	64.8239	1.14393	0.359068	3.18583	0.0014434	0.0293304	AtRLP3	receptor like protein 3
AT4G36120	78.3878	1.1419	0.37044	3.08255	0.00205235	0.0376641	FPP5	filament-like protein (DUF869)
AT1G34420	193.801	1.13692	0.342168	3.3227	0.000891493	0.0211234		leucine-rich repeat transmembrane protein kinase family protein
AT4G01010	304.544	1.12703	0.276958	4.0693	4.71541e-05	0.00235742	CNGC13	member of Cyclic nucleotide gated channel family
AT5G58620	456.135	1.12624	0.323152	3.48518	0.000491815	0.0136227		zinc finger (CCCH-type) family protein
AT2G46600	2211.26	1.12523	0.269408	4.17666	2.95822e-05	0.00160851	KIC	Calcium-binding EF-hand family protein
AT5G15870	232.245	1.11625	0.356669	3.12964	0.00175019	0.0333654		glycosyl hydrolase family 81 protein
AT1G51660	597.004	1.11231	0.372984	2.98218	0.00286205	0.0465262	MKK4	Encodes a mitogen-activated map kinase kinase (there are nine in Arabidopsis) involved in innate immunity. This protein activates MPK3/MPK6 and early-defense genes redundantly with MKK5. In plants with both MKK5 and MKK4 levels reduced by RNAi plants, floral organs do not abscise suggestion a role for both proteins in mediating floral organ abscission. The mRNA is cell-to-cell mobile.
AT2G31990	104.96	1.11045	0.298608	3.71876	0.000200203	0.00701981		Exostosin family protein
AT1G62660	2408.9	1.10536	0.316888	3.48819	0.000486299	0.0135038	BFRUCT3	Glycosyl hydrolases family 32 protein
AT3G03640	566.308	1.10412	0.3569	3.09365	0.00197711	0.0365551	BGLU25	Encodes beta-glucosidase (GLUC).
AT1G17420	7108.1	1.10134	0.354827	3.10389	0.00190996	0.0356418	LOX3	LOX3 encode a Lipoxygenase. Lipoxygenases (LOXs) catalyze the oxygenation of fatty acids (FAs).
AT5G60440	23.3862	1.09907	0.360896	3.0454	0.00232371	0.0406887	AGL62	AGL62 encodes a Type I MADS domain protein that likely functions as a transcription factor. It is expressed AGL62 is expressed exclusively in the endosperm. AGL62 supresses suppresses cellularization during the syncytial phase of endosperm development.
AT5G17000	1498.34	1.09213	0.288125	3.79048	0.000150357	0.00560688		Zinc-binding dehydrogenase family protein
AT1G62810	738.42	1.09042	0.274597	3.97098	7.15765e-05	0.00325798		Encodes COPPER AMINE OXIDASE1 (CuAO1). Contributes to abscisic acid- and polyamine-induced nitric oxide biosynthesis and abscisic acid signal transduction.
AT5G57150	662.546	1.08261	0.362055	2.99017	0.0027882	0.0457979		basic helix-loop-helix (bHLH) DNA-binding superfamily protein
AT2G39420	2258.3	1.07863	0.345743	3.11974	0.00181012	0.0343415		alpha/beta-Hydrolases superfamily protein
AT2G29990	383.348	1.07614	0.336516	3.19787	0.00138446	0.0286979	NDA2	alternative NAD(P)H dehydrogenase 2
AT4G23010	1384.3	1.07432	0.258211	4.16063	3.17367e-05	0.00169232	UTR2	UDP-galactose transporter 2
AT4G18210	325.739	1.06493	0.35361	3.01158	0.0025989	0.0437964	PUP10	Member of a family of proteins related to PUP1, a purine transporter. May be involved in the transport of purine and purine derivatives such as cytokinins, across the plasma membrane. The mRNA is cell-to-cell mobile.
AT2G18000	28.992	1.05631	0.338657	3.11911	0.00181401	0.0343743	TAF14	TBP-associated factor 14
AT1G70140	104.088	1.05627	0.328772	3.21276	0.00131468	0.0276145	FH8	Encodes a group I formin. Binds to F-actin barbed ends. Has severing actin filaments activity. Binds profilin. Involved in the initiation and tip growth of root hairs through regulation of actin cytoskeleton.
AT3G06755	32.416	1.0484	0.289323	3.62363	0.000290502	0.00939816		None
AT2G36580	925.661	1.04618	0.325494	3.21414	0.00130835	0.0275078		Pyruvate kinase family protein
AT3G51450	2760.36	1.04518	0.351958	2.9696	0.00298185	0.0477097	SSL7	Calcium-dependent phosphotriesterase superfamily protein
AT1G17745	4782.56	1.04485	0.314522	3.32202	0.000893681	0.0211234	PGDH	encodes a 3-Phosphoglycerate dehydrogenase The mRNA is cell-to-cell mobile.
AT4G26060	329.286	1.04115	0.304121	3.42348	0.000618256	0.016229		Ribosomal protein L18ae family
AT3G60690	663.852	1.03886	0.341121	3.04542	0.00232354	0.0406887		SAUR-like auxin-responsive protein family
AT3G47950	81.5871	1.03598	0.314088	3.29837	0.000972462	0.0223161	AHA4	mutant has Slight reduction in root and shoot growth
AT1G79530	120.744	1.03566	0.262083	3.95165	7.76147e-05	0.00343371	GAPCP1	Encodes one of the chloroplast/plastid localized GAPDH isoforms (GAPCp1/At1g79530 and GAPCp2/At1g16300). gapcp double mutants display a drastic phenotype of arrested root development, dwarfism and sterility. GAPCps are important for the synthesis of serine in roots.
AT3G23570	1513.49	1.03177	0.191894	5.37676	7.58395e-08	1.20448e-05		alpha/beta-Hydrolases superfamily protein
AT1G80830	610.301	1.03106	0.289584	3.56049	0.000370167	0.011179	NRAMP1	Thought to be involved in iron homeostasis. Induced in leaves in response to iron deficiency. Transgenic plants accumulate toxic levels of iron. Gene complements yeast iron uptake mutants.
AT4G15765	642.62	1.02548	0.331793	3.09072	0.00199674	0.0368562		FAD/NAD(P)-binding oxidoreductase family protein
AT4G33050	2793.85	1.02243	0.333458	3.06615	0.00216833	0.039076	EDA39	Encodes a calmodulin-binding protein involved in stomatal movement.
AT3G17280	31.4078	1.02097	0.340514	2.99832	0.00271476	0.0449259		F-box and associated interaction domains-containing protein
AT5G61640	478.96	1.0063	0.258879	3.88715	0.000101429	0.00414657	PMSR1	ubiquitous enzyme that repairs oxidatively damaged proteins
AT3G10500	455.544	0.993788	0.322004	3.08626	0.00202691	0.0373506	NAC053	Encodes a transcriptional activator that is associated with the plasma membrane in a dormant form and is proteolytically cleaved to create a form that can enter the nucleus. It is thought to promote ROS production by binding directly to the promoters of genes encoding ROS biosynthetic enzymes during drought-induced leaf senescence. The mRNA is cell-to-cell mobile.
AT2G39050	1227.16	0.991882	0.303632	3.26672	0.001088	0.0241394	EULS3	Encodes a nucleocytoplasmic lectin that is capable of binding carbohydrates. It is involved in ABA mediated stomatal movement and increased expression is correlated with increased resistance to Pseudomonas syringae.
AT1G18890	798.855	0.979947	0.299831	3.26833	0.00108185	0.0240514	CPK10	encodes a calcium-dependent protein kinase whose gene expression is induced by dehydration and high salt. Kinase activity could not be detected in vitro.
AT5G62680	2290.74	0.975406	0.279099	3.49484	0.000474342	0.0132888	NPF2.11	Encodes a high-affinity, proton-dependent glucosinolate-specific transporter that is crucial for the transport of both methionine- and tryptophan-derived glucosinolates to seeds.
AT1G51760	4234.03	0.974899	0.296852	3.28413	0.00102298	0.0230958	ILL4	encodes a member of the six Arabidopsis IAA-amino acid conjugate hydrolase subfamily and conjugates and conjugates IAA-Ala in vitro. Gene is expressed most strongly in roots, stems, and flowers. The mRNA is cell-to-cell mobile.
AT1G52880	576.25	0.974826	0.324614	3.00303	0.00267302	0.0443812	NAC018	Transcription factor with a NAC domain. Homologous to the petunia gene NAM which is required for the development of the shoot. Expressed in the embryo.
AT4G18890	160.357	0.973853	0.284216	3.42645	0.000611525	0.016166	BEH3	BES1/BZR1 homolog 3
AT2G31390	936.8	0.973543	0.269439	3.61322	0.000302421	0.0095957		Encodes a member of the fructokinase gene family. Nomenclature according to Riggs 2017 has been adopted for the family by the community (personal communication, Boernke, Callis, Granot, Boernke, and Smeekens).
AT1G10690	57.5449	0.969239	0.29339	3.30359	0.000954548	0.0220194	SMR8	cyclin-dependent kinase inhibitor
AT1G13970	72.9199	0.962726	0.280063	3.43753	0.000587036	0.0157092		beta-hexosaminidase (DUF1336)
AT1G23140	210.317	0.954268	0.27241	3.50306	0.000459952	0.0130178	CAR8	Expression is upregulated in the shoot of cax1/cax3 mutant.
AT1G42990	943.017	0.953618	0.31509	3.0265	0.00247404	0.0422848	BZIP60	bZIP60 consists of a bZIP DNA binding domain followed by a putative transmembrane domain. bZIP60 mRNA is upregulated by the addition of ER stress inducers, tunicamycin (inhibitor of N-linked glycosylation), DTT (inhibitor of disulfide bond formation) and azetin-2-carboxylate (proline analog perturbing protein structure). Upon ER stress, bZIP60 mRNA is spliced by IRE1A and IRE1B to produce bZIP60-…
AT5G01610	58.5125	0.943536	0.234674	4.02062	5.8045e-05	0.00277961		hypothetical protein (Protein of unknown function, DUF538)
AT4G23260	1252.78	0.938713	0.282599	3.32172	0.000894653	0.0211234	CRK18	Encodes a cysteine-rich receptor-like protein kinase.
AT2G39700	713.771	0.934744	0.27105	3.44861	0.000563484	0.0152072	EXPA4	putative expansin. Naming convention from the Expansin Working Group (Kende et al, 2004. Plant Mol Bio). Involved in the formation of nematode-induced syncytia in roots of Arabidopsis thaliana.
AT5G05110	605.759	0.934217	0.281383	3.32009	0.000899871	0.0211561	CYS7	Cystatin/monellin family protein
AT5G23850	510.681	0.930114	0.227439	4.08951	4.32292e-05	0.00223496		O-glucosyltransferase rumi-like protein (DUF821)
AT1G12210	76.9304	0.928702	0.288326	3.22102	0.00127737	0.0269849	RFL1	RFL1 has high sequence similarity to the adjacent disease resistance (R) gene RPS5.
AT1G77400	79.3729	0.92759	0.257012	3.60913	0.00030723	0.00970301		extensin-like protein
AT5G11230	308.599	0.921872	0.277386	3.32343	0.000889187	0.0211234		Nucleotide-sugar transporter family protein
AT4G13920	247.315	0.916816	0.302586	3.02993	0.00244609	0.0418929	AtRLP50	receptor like protein 50
AT5G63760	232.927	0.916326	0.186652	4.90928	9.14118e-07	9.56401e-05	ARI15	RING/U-box superfamily protein
AT4G05590	316.895	0.908343	0.200812	4.52335	6.08694e-06	0.000474824		Encodes NRGA1, a putative mitochondrial pyruvate carrier that mediates ABA regulation of guard cell ion channels and drought stress responses.
AT5G04720	929.258	0.904297	0.258242	3.50174	0.000462223	0.0130638	ADR1-L2	Encodes a member of the ADR1 family nucleotide-binding leucine-rich repeat (NB-LRR) immune receptors. The mRNA is cell-to-cell mobile.
AT1G27770	1517.01	0.880408	0.251211	3.50466	0.000457199	0.0130004	ACA1	Encodes a chloroplast envelope Ca2+-ATPase with an N-terminal autoinhibitor.
AT5G65020	902.564	0.87534	0.246752	3.54745	0.000388975	0.0115289	ANN2	Annexins are calcium binding proteins that are localized in the cytoplasm. When cytosolic Ca2+ increases, they relocate to the plasma membrane. They may be involved in the Golgi-mediated secretion of polysaccharides.
AT5G16450	952.348	0.871477	0.270718	3.21914	0.00128578	0.0270847		Ribonuclease E inhibitor RraA/Dimethylmenaquinone methyltransferase
AT2G02390	1052.05	0.868164	0.27498	3.15718	0.00159301	0.0312597	ATGSTZ1	Encodes glutathione transferase belonging to the zeta class of GSTs. Naming convention according to Wagner et al. (2002). The protein undergoes spontaneous thiolation following treatment with the oxidant tert-butylhydroperoxide. It functions in vitro as a maleylacetoacetate isomerase and is likely to be involved in tyrosine catabolism.
AT3G60180	326.659	0.862191	0.193758	4.44985	8.59318e-06	0.000619945	UMK1	P-loop containing nucleoside triphosphate hydrolases superfamily protein
AT2G06050	6962.34	0.856766	0.28244	3.03345	0.00241777	0.0416339	OPR3	Encodes a 12-oxophytodienoate reductase that is required for jasmonate biosynthesis. Mutants are male sterile and defective in pollen dehiscence. Shows activity towards 2,4,6-trinitrotoluene. CFA-Ile, CFA-Leu, CFA-Val, CFA-Met and CFA-Ala can restore the fertility of opr3 plants by inducing filament elongation and anther dehiscence.
AT5G53420	1883.51	0.856358	0.284235	3.01286	0.00258802	0.0436797		Member of ASML2 family of CCT domain proteins.There is a preferential accumulation of RNA isoforms CCT101.1 and CCT101.2 in response to N-treatment, each isoform has different targets.
AT3G10660	44.8271	0.842504	0.249658	3.37463	0.000739157	0.018355	CPK2	predicted to encode calcium-dependent protein kinase and is localized to the ER. Protein is myristoylated in a cell-free extract. Changing the proposed myristoylated site, G residue in the amino terminal, to A prevented the meristoylation . The G to A mutation decreased AtCPK2 membrane association by approximately 50%.
AT4G21570	2638.06	0.838314	0.279617	2.99808	0.00271685	0.0449268		organic solute transporter ostalpha protein (DUF300)
AT3G07410	121.929	0.832057	0.20585	4.04205	5.29855e-05	0.00258785	RABA5B	RAB GTPase homolog A5B
AT5G10650	567.814	0.825703	0.260069	3.17493	0.00149871	0.0300358		JUL1 encode a RING-type E3 ubiquitin ligase that is involved in JA responses. It ubiquitinates the JAV1 jasmonic acid response repressor which is then degraded by the proteosome.
AT3G20250	997.39	0.823813	0.251273	3.27856	0.00104338	0.0234008	APUM5	Encodes a member of the Arabidopsis Pumilio (APUM) proteins containing PUF domain (eight repeats of approximately 36 amino acids each). PUF proteins regulate both mRNA stability and translation through sequence-specific binding to the 3' UTR of target mRNA transcripts. APUM5 is involved in susceptibility to CMV and is not required for bacterial or fungal pathogen resistance although its expressio…
AT1G73680	868.952	0.820668	0.273288	3.00295	0.00267381	0.0443812	ALPHA	Encodes an alpha dioxygenase. Recombinant protein catalyzes the conversion of a wide range of fatty acids into 2(R)-hydroperoxy derivatives.
AT5G63680	808.375	0.815826	0.225538	3.61725	0.000297751	0.00951473		Pyruvate kinase family protein
AT4G02050	485.412	0.810294	0.210111	3.85651	0.000115019	0.00455048	STP7	STP7 is a monosaccharide/H+ symporter that transports arabinose and xylose.
AT1G77370	731.362	0.806349	0.236511	3.40935	0.000651172	0.0168329		Glutaredoxin family protein
AT4G03420	2260.55	0.802436	0.238976	3.35781	0.000785618	0.0192703		hypothetical protein (DUF789)
AT2G40950	614.096	0.802365	0.148203	5.41397	6.16429e-08	1.02318e-05	BZIP17	bZIP17 appears to regulate transcription as part of a salt and osmotic stress response. zip17 mutants show enhanced inhibition of primary root elongation in response to NaCl. Several salt-responsive genes, such as ATHB-7 show a reduced transcriptional response to a salt treatment in zip17 mutant seedlings. myc:bZIP17 undergoes proteolytic processing in salt-treated wild type seedlings, but not in…
AT5G46180	1213.06	0.801842	0.255779	3.1349	0.00171911	0.0330872	DELTA-OAT	Encodes an ornithine delta-aminotransferase that is transcriptionally up-regulated in young seedlings and in response to salt stress. It is unlikely to play a role in salt-stress-induced proline accumulation, however, it appears to participate in arginine and ornithine catabolism.
AT5G19200	83.3998	0.795626	0.239147	3.32694	0.000878056	0.020933	TSC10B	Encodes one of the Arabidopsis proteins (At3g06060/TSC10A and At5g19200/TSC10B) with significant similarity to the yeast 3-ketodihydrosphinganine (3-KDS) reductase, Tsc10p. Both TSC10A and TSC10B are bona fide 3-KDS reductase as shown by complementation experiment in yeast.
AT1G21900	700.693	0.791372	0.238308	3.32079	0.000897635	0.021126		Encodes an ER-localized p24 protein. Interacts with p24beta2 at ER export sites for ER exit and coupled transport to the Golgi apparatus. Once in the Golgi, p24delta5 interacts very efficiently with the COPI machinery for retrograde transport back to the ER.
AT3G52710	659.083	0.787624	0.136958	5.75086	8.87929e-09	2.0002e-06		hypothetical protein
AT1G74210	506.806	0.778249	0.179739	4.32987	1.49194e-05	0.00094373	GDPD5	Encodes a member of the glycerophosphodiester phosphodiesterase (GDPD) family.
AT5G36220	1801.25	0.771937	0.233636	3.30402	0.000953088	0.0220088	CYP81D1	member of CYP81D family of cytochrome p450s. This gene was originally called CYP91A1, but was later renamed to CYP81D1.
AT1G10865	276.092	0.769221	0.255915	3.00577	0.00264914	0.0441376		cytochrome C oxidase assembly factor
AT5G14930	399.154	0.766491	0.247094	3.10202	0.00192202	0.0357762	SAG101	encodes an acyl hydrolase involved in senescence .
AT1G06760	2270.93	0.764709	0.251679	3.03843	0.00237813	0.0412733		winged-helix DNA-binding transcription factor family protein
AT1G64810	666	0.741874	0.176395	4.20577	2.60197e-05	0.00148427	APO1	Encodes a chloroplast localized RNA binding protein that is involved in group II intron splicing. Splicing defects can account for the loss of photosynthetic complexes in apo1 mutants.
AT4G04920	539.276	0.737662	0.143449	5.14234	2.71345e-07	3.3843e-05	MED16	Encodes a nuclear targeted protein that plays a role in the CBF pathway -downstream of CBF translation. Mutants have impaired cold responses, reduced levels of cold induced RNA transcripts, are sensitive to osmotic stress. Required for expression of CBF-controlled cold-upregulated genes and some, but not all, other cold up-regulated genes. Required for recruitment of the Mediator complex and RNA …
AT1G07630	533.536	0.736172	0.223904	3.28789	0.00100941	0.0229258	PLL5	Encodes a protein phosphatase 2C like gene, similar to POL. Involved in leaf development. Knockout mutants have abnormally shaped leaves.
AT4G17720	771.025	0.733467	0.242119	3.02937	0.00245067	0.0419388		RNA-binding (RRM/RBD/RNP motifs) family protein
AT1G07380	261.626	0.73151	0.206335	3.54525	0.000392247	0.0116076		Encodes a neutral ceramidase that is involved in sphingolipid homeostasis and responses to oxidative stress.
AT4G22780	407.921	0.729802	0.238326	3.0622	0.0021972	0.0392507	ACR7	Member of a family of ACT domain containing proteins . ACT domains are involved in amino acid binding .
AT5G26030	1852.23	0.728329	0.192931	3.77507	0.000159962	0.00592436	FC1	encodes ferrochelatase I located in plastids. Involved in heme biosynthesis in non-photosynthetic tissues and induced by oxidative stress in photosynthetic tissues to supply heme for defensive hemoproteins The mRNA is cell-to-cell mobile.
AT5G15490	1551.28	0.713845	0.215599	3.31099	0.000929658	0.0216033	UGD3	Encodes one of four UDP-glucose dehydrogenase UGD) genes. Mutation of this gene in combination with UGD2 leads to swollen plant cell walls and severe developmental defects associated with changes in pectic polysaccharides.
AT3G62830	1096.08	0.70125	0.204995	3.42082	0.000624329	0.016369	UXS2	encodes an isoform of UDP-glucuronic acid decarboxylase, which is predicted to be membrane-bound by PSORT. This enzyme produces UDP-xylose, which is a substrate for many cell wall carbohydrates including hemicellulose and pectin. UDP-xylose is also known to feedback regulate several cell wall biosynthetic enzymes.
AT2G17290	696.281	0.697456	0.23397	2.98096	0.00287345	0.0466214	CPK6	Encodes calcium dependent protein kinase 6 (CPK6), a member of the Arabidopsis CDPK gene family. CDPKs contain an intrinsic Ca2+-activation domain with four EF hand Ca2+-binding sites. CDPKs protein kinases have been proposed to function in multiple plant signal transduction pathways downstream of [Ca2+]cyt elevations, thus transducing various physiological responses. CPK6 is expressed in both gu…
AT1G26690	353.4	0.696787	0.226782	3.0725	0.00212274	0.0385058		emp24/gp25L/p24 family/GOLD family protein
AT5G12890	687.549	0.694859	0.170423	4.07726	4.55687e-05	0.00231258	UGT92A1	UDP-Glycosyltransferase superfamily protein
AT4G19950	94.3872	0.69194	0.229826	3.01071	0.0026064	0.0438558		polyadenylate-binding protein 1-B-binding protein
AT1G79610	458.123	0.679216	0.209009	3.24969	0.00115529	0.0253004	NHX6	Encodes an endosomal Na(+)/H(+) antiporter: AT1G54370 (NHX5), AT1G79610 (NHX6). Double knockout nhx5 nhx6 showed reduced growth, with smaller and fewer cells and increased sensitivity to salinity.
AT1G16500	255.386	0.669416	0.213621	3.13366	0.00172642	0.0331413		filamentous hemagglutinin transporter
AT3G08690	707.034	0.656872	0.193226	3.3995	0.000675086	0.0172891	UBC11	ubiquitin-conjugating enzyme 11
AT3G51000	1451.09	0.647921	0.189223	3.42411	0.000616809	0.016229		alpha/beta-Hydrolases superfamily protein
AT2G27190	827.188	0.647363	0.202198	3.20163	0.00136652	0.0284598	PAP12	Encodes a root-secreted purple acid phosphatase involved in extracellular phosphate-scavenging.
AT5G60360	17145.9	0.641903	0.185141	3.46711	0.000526077	0.0143734	AALP	Encodes a senescence-associated thiol protease. The mRNA is cell-to-cell mobile.
AT3G56800	3734.74	0.641782	0.189548	3.38585	0.000709588	0.0179027	CAM5	encodes a calmodulin
AT5G13800	4100.59	0.640063	0.174136	3.67565	0.000237245	0.00797173	PPH	Encodes a pheophytinase that is involved in chlorophyll breakdown. Its transcript levels increase during senescence and pph-1 mutants have a stay-green phenotype.
AT1G21370	289.979	0.63561	0.210711	3.0165	0.0025571	0.0433235		transmembrane protein
AT2G35020	410.148	0.635481	0.192172	3.30683	0.000943583	0.0218579	GLCNAC1PUT2	Encodes a protein that functions as an N-acetylglucosamine-1-phosphate uridylyltransferase that catalyzes the formation of UDP-N-acetylglucosamine (UDP-GlcNAc). This is an essential precursor for glycolipid and glycoprotein synthesis and is also used for regulatory protein modification in signaling pathways. The enzyme can also catalyze the reverse reaction using both UDP-GlcNAc and the less comm…
AT5G09590	1554.35	0.634928	0.13093	4.84935	1.23865e-06	0.000123731	HSP70-10	heat shock protein 70 (Hsc70-5)
AT4G08230	435.274	0.626239	0.176454	3.54902	0.000386674	0.0115289		glycine-rich protein
AT5G08139	238.426	0.625258	0.146586	4.26548	1.9947e-05	0.00119336		RING/U-box superfamily protein
AT5G04750	872.208	0.619836	0.184328	3.36268	0.000771886	0.0189757		F1F0-ATPase inhibitor protein
AT1G29060	160.057	0.601303	0.180189	3.33707	0.000846675	0.0204052		Encodes a golgi localized QcSNARE involved in response to salt and osmotic stress. Overexpression confers increased resistance to NaCl, mannitol and LiCl. SFT12 may act by mediating vacuolar sequestration of NaCl and other ions.
AT1G25520	639.591	0.598668	0.191855	3.12042	0.00180593	0.0343096		Uncharacterized protein family (UPF0016)
AT3G27570	1008.25	0.593882	0.181152	3.27836	0.00104411	0.0234008		Sucrase/ferredoxin-like family protein
AT4G14110	233.022	0.585459	0.179362	3.26412	0.00109803	0.0243375	CSN8	Represses photomorphogenesis and induces skotomorphogenesis in the dark. A component of the COP9 signalosome complex.
AT2G37890	73.9168	0.577057	0.188037	3.06886	0.0021488	0.0388509		Mitochondrial substrate carrier family protein
AT4G15955	202.989	0.575385	0.184635	3.11634	0.00183113	0.0346392		alpha/beta-Hydrolases superfamily protein
AT1G52600	519.518	0.571752	0.189967	3.00974	0.00261469	0.043862		Peptidase S24/S26A/S26B/S26C family protein
AT3G22845	980.124	0.565792	0.190531	2.96955	0.0029824	0.0477097		emp24/gp25L/p24 family/GOLD family protein
AT5G63030	639.611	0.564086	0.184172	3.06282	0.00219259	0.0392507	GRXC1	Thioredoxin superfamily protein
AT5G19550	1767.13	0.562801	0.189112	2.97601	0.00292022	0.0471867	ASP2	Nitrogen metabolism. Major cytosolic isoenzyme controlling aspartate biosynthesis in the light. The mRNA is cell-to-cell mobile.
AT3G04120	9654.56	0.562255	0.164675	3.41432	0.000639409	0.0166457	GAPC1	encodes cytosolic GADPH (C subunit) involved in the glycolytic pathway but also interacts with H2O2 potentially placing it in a signalling cascade induced by ROS. The mRNA is cell-to-cell mobile.
AT3G62580	1573.61	0.558395	0.159679	3.49698	0.000470552	0.0131994		Late embryogenesis abundant protein (LEA) family protein
AT1G74280	120.802	0.55839	0.166009	3.36361	0.000769309	0.0189545		alpha/beta-Hydrolases superfamily protein
AT3G56950	374.69	0.548401	0.180914	3.03128	0.00243522	0.0418039	SIP21	One of the Major Intrinsic Proteins(MIPs) which facilitate the passive transport of small molecules across membranes.Belongs to a family of plant aquaporins.Similar to yeast and radish aquaporins. Located on ER. Probably involved in the alleviation of ER stress
AT1G53310	3623.27	0.547118	0.16779	3.26072	0.0011113	0.0245823	PPC1	Encodes one of four Arabidopsis phosphoenolpyruvate carboxylase proteins.Plays an important role in carbon and nitrogen metabolism.
AT1G65980	2769.6	0.537895	0.159895	3.36406	0.000768058	0.0189448	PRXIIB	thioredoxin-dependent peroxidase
AT1G75270	427.205	0.532734	0.177339	3.00404	0.0026642	0.0443552	DHAR2	dehydroascorbate reductase 2
AT3G11220	142.193	0.528668	0.120228	4.39722	1.09646e-05	0.000756417	ELP4	A subunit of Elongator, a histone acetyl transferase complex, consisting of six subunits (ELP1?ELP6), that copurifies with the elongating RNAPII in yeast and humans. Three Arabidopsis thaliana genes, encoding homologs of the yeast Elongator subunits ELP1, ELP3 (histone acetyl transferase), and ELP4 are responsible for the narrow leaf phenotype in elongata mutants and for reduced root growth that …
AT1G10730	179.545	0.526326	0.155256	3.39004	0.000698815	0.0177687	AP1M1	Clathrin adaptor complexes medium subunit family protein
AT3G48120	160.484	0.524101	0.176064	2.97676	0.00291308	0.047113		serine/arginine-rich splicing factor
AT5G47580	179.905	0.515087	0.161509	3.18922	0.00142657	0.0291872		transmembrane protein
AT5G18900	405.829	0.502621	0.127729	3.93505	8.31801e-05	0.00358251	P4H4	2-oxoglutarate (2OG) and Fe(II)-dependent oxygenase superfamily protein
AT2G22490	317.039	0.496379	0.132909	3.73473	0.000187914	0.00672347	CYCD21	encodes a D-type cyclin whose transcription level is regulated by sucrose but not phytohormones or nitrate. Protein physically interacts with CDC2A. CycD2 kinase activity is regulated by sequestration of CycD2 protein in a form inaccessible to immunoprecipitation and probably not complexed to CDC2A.
AT3G26380	657.939	0.489952	0.138774	3.53058	0.00041465	0.0121243		APSE is a member of the Glycoside Hydrolase (GH27) family that functions as a &#946
AT1G21190	356.861	0.484571	0.161601	2.99856	0.00271254	0.0449228	LSM3A	Small nuclear ribonucleoprotein family protein
AT4G14147	139.88	0.484478	0.160991	3.00935	0.00261805	0.043862	ARPC4	actin-related protein 2/3 complex 34kDa subunit family / arp2/3 complex 34kDa subunit family
AT1G60420	704.518	0.47925	0.148395	3.22956	0.00123979	0.026393		Reduce transmission through pollen. The mRNA is cell-to-cell mobile.
AT1G48440	1303.82	0.475052	0.124415	3.81827	0.000134389	0.0051776		B-cell receptor-associated 31-like protein
AT5G12190	269.123	0.471964	0.156402	3.01764	0.00254752	0.0431943		RNA-binding (RRM/RBD/RNP motifs) family protein
AT1G70980	449.523	0.460572	0.141777	3.24856	0.0011599	0.0253274	SYNC3	Class II aminoacyl-tRNA and biotin synthetases superfamily protein
AT2G39840	443.364	0.458329	0.151956	3.01619	0.00255969	0.0433341	TOPP4	Encodes the catalytic subunit of a Type 1 phosphoprotein Ser/Thr phosphatase, expressed in roots, shoots and flowers. The mRNA is cell-to-cell mobile.
AT2G01140	1916.94	0.457804	0.0940351	4.86844	1.12483e-06	0.000113907	FBA3	Aldolase superfamily protein
AT1G17330	253.623	0.435372	0.143557	3.03275	0.00242337	0.0416654		Metal-dependent phosphohydrolase
AT5G42850	835.244	0.429006	0.117746	3.64348	0.00026898	0.0088232		Thioredoxin superfamily protein
AT3G16110	420.978	0.424453	0.126107	3.3658	0.000763215	0.0188534	PDIL1-6	Encodes a protein disulfide isomerase-like (PDIL) protein, a member of a multigene family within the thioredoxin (TRX) superfamily. Unlike several other PDI family members, transcript levels for this gene are not up-regulated in response to three different chemical inducers of ER stress (dithiothreitol, beta-mercaptoethanol, and tunicamycin).
AT4G34540	393.282	0.414713	0.132258	3.13564	0.00171482	0.0330334	PLR3	Encodes a protein whose sequence is similar to pinoresinol-lariciresinol reductase from pine. Plays a positive role in developmental and dark -induced leaf senescence.
AT4G05000	222.507	0.408569	0.112845	3.62061	0.000293904	0.00941688	VPS28-2	Vacuolar protein sorting-associated protein VPS28 family protein
AT5G11390	248.583	0.402762	0.124511	3.23475	0.00121748	0.0260689	WIT1	Encodes one of the WPP domain-interacting proteins (WIT1/AT5G11390, WIT2/AT1G68910) required for RanGAP nuclear envelope association in root tip cells. Ran GTPase plays essential roles in multiple cellular processes, including nucleocytoplasmic transport, spindle formation, and postmitotic nuclear envelope reassembly. The cytoplasmic Ran GTPase activating protein RanGAP is critical to establish a…
AT1G75510	526.504	0.400765	0.125476	3.19395	0.0014034	0.0288867		Transcription initiation factor IIF, beta subunit
AT4G05530	893.574	0.385344	0.128025	3.00992	0.00261316	0.043862	SDRA	Encodes a peroxisomal member of the short-chain dehydrogenase/reductase (SDR) family of enzymes. Loss of IBR1 function causes increased resistance to indole-3-butyric acid without affecting plant responses to IAA, NAA, and 2,4-D. This enzyme may be responsible for catalyzing a dehydrogenation step in the beta-oxidation-like conversion of IBA to IAA. The mRNA is cell-to-cell mobile.
AT1G27930	1234.84	0.385103	0.113615	3.38954	0.000700102	0.0177687		Arabinogalactan methylesterase,involved in arabinogalactan glucuronic acid methylation. Interacts with eIF3.
AT5G54430	1169.56	0.37715	0.115429	3.26739	0.00108545	0.024107	ATPHOS32	Contains a universal stress protein domain. Protein is phosphorylated in response to Phytophthora infestans zoospores and xylanase.
AT2G22780	1507.45	0.374896	0.120544	3.11004	0.00187059	0.0351755	PMDH1	encodes an peroxisomal NAD-malate dehydrogenase that is involved in fatty acid beta-oxidation through providing NAD to the process of converting fatty acyl CoA to acetyl CoA.
AT1G64350	293.628	0.36881	0.0955476	3.85996	0.000113405	0.00452449	SEH1	seh1-like protein
AT1G60620	148.101	0.367508	0.12244	3.00153	0.00268623	0.0445205	ATRPAC43	RNA polymerase I subunit 43
AT5G28220	199.17	0.366829	0.110251	3.32722	0.000877171	0.020933		Protein prenylyltransferase superfamily protein
AT2G39960	752.842	0.362314	0.103076	3.51502	0.000439727	0.0126894		Microsomal signal peptidase 25 kDa subunit (SPC25)
AT4G17570	834.36	0.361025	0.0896219	4.02831	5.61787e-05	0.00271974	GATA26	Encodes a member of the GATA factor family of zinc finger transcription factors.
AT1G79200	147.079	0.360242	0.11886	3.0308	0.00243905	0.0418261	SCI1	Encodes a nuclear localized protein involved in auxin-dependent control of cell proliferation in pistil development. Loss of function mutations have increased cell proliferation in the stigma.
AT3G03950	535.014	0.351314	0.110977	3.16564	0.00154745	0.0307166	ECT1	Physically interacts with CIPK1. Located in the nucleus.
AT3G51050	839.383	0.347705	0.0816802	4.25691	2.07275e-05	0.0012367		NERD1 is a single copy locus encoding a protein of unknown function that is localized to the nucleus. Single mutants show defects in root hair growth, root meristem function, cell elongation. NERD1 appears to act synergistically with the exocyst in root development.
AT3G04090	1041.89	0.333199	0.100936	3.30108	0.000963131	0.0221942	SIP1-1	Belongs to a family of plant aquaporins. Similar to yeast and radish aquaporins. Located on ER.
AT5G48870	236.81	0.326435	0.106043	3.07832	0.00208172	0.0380116	LSM5	SAD1 encodes a polypeptide similar to multifunctional Sm-like snRNP proteins that are required for mRNA splicing, export, and degradation. Mutation in this gene increases plant sensitivity to drought stress and ABA in seed germination, root growth, and the expression of some stress-responsive genes.
AT1G71840	808.237	0.32173	0.106023	3.03452	0.00240921	0.0415545		transducin family protein / WD-40 repeat family protein
AT3G54010	756.156	0.312553	0.100431	3.11211	0.00185756	0.0350025	PAS1	Immunophilin-like protein similar to the p59 FK506-binding protein (FKBP52). Shows rotamase activity and contains an FKBP-like domain and three tetratricopeptide repeat units. Members of this class of mutation show ectopic cell proliferation in cotyledons. Gene may be alternatively spliced. Belongs to one of the 36 carboxylate clamp (CC)-tetratricopeptide repeat (TPR) proteins (Prasad 2010, Pubme…
AT3G61140	507.398	0.298377	0.100734	2.96202	0.00305626	0.0486546	CSN1	Represses photomorphogenesis and induces skotomorphogenesis in the dark. Component of the nuclear-localized COP9 complex. Mutants display striking purple coloration due to anthocyanin accumulation in their cotyledons, first become defective during embryogenesis and exhibit limited seedling development.
AT4G34070	406.425	0.29264	0.0984924	2.9712	0.0029664	0.0475572		Calcium-binding EF-hand family protein
AT2G25670	1364.31	0.288981	0.078728	3.67063	0.000241957	0.00808086		hypothetical protein
AT5G19590	2118.36	0.275719	0.0928434	2.96972	0.00298068	0.0477097		DUF538 family protein (Protein of unknown function, DUF538)
AT2G20280	701.777	0.206	0.0677947	3.03858	0.00237692	0.0412733		Zinc finger C-x8-C-x5-C-x3-H type family protein
AT2G20860	1539.14	-0.224307	0.0624846	-3.5898	0.000330933	0.0102752	LIP1	LIP1,Lipoic acid synthase,
AT3G44620	680.907	-0.269456	0.0858386	-3.1391	0.00169468	0.0328173		protein-tyrosine phosphatase
AT4G33520	965.231	-0.272172	0.0838656	-3.24533	0.00117314	0.0255893	PAA1	Encodes a putative metal-transporting P-type ATPase PAA1. An alternative-splicing event of the PAA1 pre-mRNA produces a copper chaperon named PCH1. The mRNA is cell-to-cell mobile.
AT2G30980	1079.15	-0.294832	0.0976805	-3.01833	0.00254168	0.043155	ASK6	Encodes a GSK3-like protein kinase. This protein can interact with the BZR1 protein involved in brassinosteroid-mediated signaling in a Y2H assay and promotes BZR1 phosphorylation in protoplasts.
AT1G10830	337.401	-0.296347	0.0989632	-2.99452	0.00274875	0.0452846	Z-ISO	Encodes a functional 15-cis-zeta-carotene isomerase (Z-ISO).
AT1G02910	858.116	-0.298119	0.0930601	-3.20352	0.00135761	0.0283544	LPA1	Mutants defective in this gene were shown to have a reduced PSII content (overall reduction in the levels of several PSII subunits) and a disrupted grana stack structure. The N-terminal half of the protein contains two tetratricopeptide repeat (TPR) motifs that are arranged tandemly, each consisting of a 34-residue degenerate consensus sequence. The N-terminal sequence is rich in positive and hyd…
AT5G45390	2383.81	-0.324257	0.099742	-3.25096	0.00115016	0.0252144	CLPP4	One of several nuclear-encoded ClpPs (caseinolytic protease). Contains a highly conserved catalytic triad of Ser-type proteases (Ser-His-Asp). The name reflects nomenclature described in Adam et. al (2001). The mRNA is cell-to-cell mobile.
AT1G01220	548.04	-0.34717	0.106986	-3.245	0.00117452	0.0255893	FKGP	Encodes a bifunctional enzyme that has both L-fucokinase and GDP-L-fucose pyrophosphorylase activities. It catalyzes the two steps of the L-fucose salvage pathway for the generation of activated GDP-L-fucose. This pathway seems to be of minor importance for cell wall polysaccharide biosynthesis compared to the de novo GDP-L-fucose biosynthesis pathway in Arabidopsis.
AT1G10670	1919.32	-0.350841	0.114414	-3.06643	0.00216631	0.0390714	ACLA-1	One of the three genes encoding subunit A of the trimeric protein ATP Citrate Lyase. Antisense ACLA-1 plants cause a reduction in cytosolic acetyl-CoA metabolism and have upregulation of stress-related genes and down-regulation of primary metabolism and growth genes, suggesting the mutation restricts normal growth and developmental processes and puts the plant into a state of stress.
AT3G15690	706.74	-0.366612	0.122963	-2.98148	0.00286861	0.0465985		Single hybrid motif superfamily protein
AT1G48450	1636.76	-0.366983	0.0838473	-4.3768	1.20435e-05	0.000803239		alanine-tRNA ligase, putative (DUF760)
AT5G36250	564.286	-0.374694	0.115511	-3.24379	0.00117949	0.0255906		Encodes a myristoylated 2C-type protein phosphatase that interacts with the catalytic subunit of SnRK1. The mRNA is cell-to-cell mobile.
AT5G08230	294.746	-0.390695	0.12097	-3.2297	0.00123921	0.026393	HULK1	HUA and HUA-LIKE (HULK) genes act redundantly to regulate a subset of essential genes, with some (or all) family members also having specific functions.
AT3G10360	789.605	-0.393642	0.101532	-3.87703	0.00010574	0.00425969	APUM4	Encodes a member of the Arabidopsis Pumilio (APUM) proteins containing PUF domain (eight repeats of approximately 36 amino acids each). PUF proteins regulate both mRNA stability and translation through sequence-specific binding to the 3' UTR of target mRNA transcripts.
AT1G53290	173.857	-0.397703	0.110289	-3.606	0.000310953	0.00977862	B3GALT14	Galactosyltransferase family protein
AT1G31812	3471.96	-0.398625	0.0898105	-4.43852	9.05812e-06	0.000647142	ACBP6	Acyl-CoA-binding protein. Bind acyl-CoA esters and protect acyl-CoAs from degradation by microsomal acyl-hydrolases.
AT4G30580	600.746	-0.398928	0.127281	-3.13424	0.00172302	0.033125	LPAT1	Encodes a plastidic lysophosphatidic acid acyltransferase (LPAAT). Is critical for chloroplasts phosphatidic acid biosynthesis. The null allele is embryo lethal.
AT5G51200	548.569	-0.399977	0.126897	-3.15199	0.00162161	0.0317364		nuclear pore complex protein (DUF3414)
AT1G47230	123.532	-0.411179	0.126931	-3.23938	0.00119788	0.0258183	CYCA3-4	CYCLIN A3
AT1G24610	335.097	-0.422328	0.13342	-3.16541	0.00154863	0.0307166		Rubisco methyltransferase family protein
AT4G32590	722.488	-0.433965	0.144306	-3.00725	0.00263621	0.0439835		2Fe-2S ferredoxin-like superfamily protein
AT3G55005	183.136	-0.437404	0.14812	-2.95303	0.00314672	0.0498328	TON1B	Encodes a protein of unknown function that is involved in cortical microtubule organization. Mutants exhibit abnormal cell growth and patterns of division. TON1B appears to be redundant with TON1A. Encodes a novel protein that is similar to human FOP and OFD1 centrosomal proteins. Localizes to the preprophase band, cytoplasm and cell cortex where it is probably associated with the cortical cytosk…
AT5G05970	154.794	-0.445662	0.148107	-3.00906	0.00262058	0.043862	NEDD1	a WD40 repeat protein related to the animal NEDD1/GCP-WD protein, which interacts with the g-tubulin complex. Plays a critical role in MT organization during mitosis
AT5G07630	272.818	-0.45924	0.131249	-3.49899	0.000467028	0.0131507		lipid transporter
AT2G32415	163.424	-0.472573	0.150326	-3.14365	0.00166855	0.032511	RRP6L3	Polynucleotidyl transferase, ribonuclease H fold protein with HRDC domain-containing protein
AT3G13070	687.918	-0.475987	0.127109	-3.74472	0.000180596	0.00649323	CBSDUFCH1	CBS domain-containing protein / transporter associated domain-containing protein
AT5G60400	218.472	-0.495842	0.13279	-3.73403	0.00018844	0.00673139		hypothetical protein
AT3G10440	144.063	-0.497988	0.162689	-3.06097	0.00220618	0.0393406	SGO1	Encodes a protein that protects meiotic centromere cohesion.
AT4G19710	1006.28	-0.500382	0.15966	-3.13406	0.00172407	0.033125	AKHSDH2	Encodes a bifunctional aspartate kinase/homoserine dehydrogenase. These two activities catalyze the first and the third steps toward the synthesis of the essential amino acids threonine, isoleucine and methionine.
AT4G15110	1365.14	-0.502642	0.125538	-4.00391	6.23042e-05	0.00293895	CYP97B3	member of CYP97B
AT4G27600	1216.5	-0.506598	0.149544	-3.38762	0.000705031	0.0178694	NARA5	Encodes a phosphofructokinase B-type carbohydrate kinase family protein, NARA5. Regulates photosynthetic gene expression.
AT2G18710	1042.28	-0.517267	0.172918	-2.9914	0.00277698	0.0456475	SCY1	Encodes a component of the thylakoid-localized Sec system involved in the translocation of cytoplasmic proteins into plastid.
AT4G19830	227.117	-0.519293	0.140946	-3.68433	0.000229301	0.00779976	FKBP17-1	FKBP-like peptidyl-prolyl cis-trans isomerase family protein
AT5G18410	651.459	-0.520457	0.132379	-3.93157	8.43944e-05	0.0036092	PIR	distorted trichomes and exhibits a diffuse actin cytoskeleton
AT5G49460	509.221	-0.523175	0.145013	-3.60779	0.000308818	0.00973924	ACLB-2	One of the two genes encoding subunit B of the cytosolic enzyme ATP Citrate Lyase (ACL)
AT5G43050	163.224	-0.524824	0.175151	-2.9964	0.00273185	0.0450479	NPQ6	Chloroplast localized YCF20-like gene involved in nonphotochemical quenching. Has overlapping functions with npq7 The mRNA is cell-to-cell mobile.
AT5G59250	1148.28	-0.537989	0.176294	-3.05166	0.00227581	0.0402249		Encodes a chloroplast localized H+/glucose antiporter.
AT1G30330	901.181	-0.540474	0.181099	-2.98442	0.00284118	0.0464089	ARF6	Encodes a member of the auxin response factor family. Mediates auxin response via expression of auxin regulated genes. Acts redundantly with ARF8 to control stamen elongation and flower maturation. Expression of ARF6 is controlled by miR167.
AT1G47290	139.633	-0.546683	0.17851	-3.06249	0.00219507	0.0392507	3BETAHSD/D1	Encodes an enzyme with 3&#946
AT5G14260	1759.31	-0.548159	0.139451	-3.93084	8.46508e-05	0.0036092		Rubisco methyltransferase family protein
AT1G10030	68.9864	-0.55819	0.182136	-3.06469	0.00217898	0.0391819	ERG28	ergosterol biosynthesis protein
AT1G78690	122.001	-0.56619	0.185935	-3.0451	0.00232601	0.0406887		Encodes a lysoglycerophospholipid O-acyltransferase that acylates 1-acyl lyso PE and 1-acyl lyso PG but not PE or PG.
AT5G18500	829.992	-0.571079	0.187534	-3.0452	0.00232526	0.0406887		Protein kinase superfamily protein
AT4G17740	411.444	-0.580781	0.116646	-4.97901	6.391e-07	7.08983e-05	CTPA2	Peptidase S41 family protein
AT3G61260	1448.81	-0.586532	0.134694	-4.35456	1.33335e-05	0.000873442		Remorin family protein
AT1G18440	177.013	-0.588226	0.156969	-3.74741	0.00017867	0.00644497		Peptidyl-tRNA hydrolase family protein
AT3G53750	288.322	-0.596286	0.191211	-3.11846	0.00181797	0.0344197	ACT1	Member of the Actin gene family. Expressed in mature pollen.
AT2G21385	804.548	-0.596426	0.202048	-2.9519	0.00315824	0.0499078		Encodes a chloroplast stroma localized protein that is found only in the green plant lineage. It is involved in assembly of the chloroplast ATP synthase complex.
AT1G16920	164.65	-0.599785	0.173316	-3.46064	0.000538899	0.0146511	RABA1B	small GTP-binding protein (Rab11)similar to YPT3/RAB11 proteins in yeast and mammals, respectively. YPT3/RAB11 is involved in intracellular protein trafficking.
AT1G22710	3733.3	-0.605448	0.115157	-5.25758	1.45964e-07	2.0789e-05	SUC2	Encodes for a high-affinity transporter essential for phloem loading and long-distance transport. A major sucrose transporter, AtSUC2 can also transport a wide range of physiological and synthetic glucose conjugates with both &#945
AT1G72410	426.789	-0.612183	0.180219	-3.39689	0.000681554	0.0174143		COP1-interacting protein-like protein
AT5G01920	1050.5	-0.629534	0.202871	-3.10313	0.00191486	0.0356911	STN8	Chloroplast thylakoid protein kinase STN8 is specific in phosphorylation of N-terminal threonine residues in D1, D2 and CP43 proteins, and Thr-4 in PsbH protein of photosystem II. Phosphorylation of Thr-4 in the wild type required both light and prior phosphorylation at Thr-2.
AT1G54450	52.8966	-0.633083	0.201577	-3.14066	0.00168569	0.0327005	B''DELTA	Calcium-binding EF-hand family protein
AT1G08540	1091.29	-0.64092	0.208686	-3.07121	0.0021319	0.0386402	SIGB	Enodes a subunit of chloroplast RNA polymerase, confers the ability to recognize promoter sequences on the core enzyme. SIG1 is induced by red and blue light.
AT2G33810	217.927	-0.642628	0.20489	-3.13646	0.00171003	0.0329989	SPL3	Encodes a member of the SPL (squamosa-promoter binding protein-like)gene family, a novel gene family encoding DNA binding proteins and putative transcription factors. Contains the SBP-box, which encodes the SBP-domain, required and sufficient for interaction with DNA. It binds DNA, may directly regulate AP1, and is involved in regulation of flowering and vegetative phase change. Its temporal expr…
AT2G37585	186.595	-0.642995	0.190366	-3.37768	0.000731003	0.0182346	GLCAT14C	Encodes GlcAT14C. Has glucuronosyltransferase activity adding glucuronic acid residues to beta-1,3- and beta-1,6-linked galactans.
AT5G58300	143.703	-0.648482	0.193874	-3.34487	0.000823222	0.0200148		Leucine-rich repeat protein kinase family protein
AT1G80380	2449.03	-0.65165	0.198343	-3.28547	0.00101811	0.023052	GLYK	encodes a glycerate kinase which catalyzes the last step of photorespiration C2 cycle.
AT4G17540	101.225	-0.653906	0.212595	-3.07582	0.00209922	0.0382363		dynamin
AT2G48070	748.91	-0.656539	0.18833	-3.48611	0.000490105	0.0135924	RPH1	Encodes a chloroplast protein RPH1 (resistance to Phytophthora 1). Involved in immune response to Phytophthora brassicae. rph1 mutant plants (in Ws background) are susceptible to P. brassicae.
AT1G03930	970.948	-0.662968	0.206726	-3.20699	0.0013413	0.0280936	CKL9	Phosphorylates serine, threonine, and tyrosine
AT1G05030	295.178	-0.663076	0.161117	-4.1155	3.86341e-05	0.00202106		Major facilitator superfamily protein
AT1G34010	96.8082	-0.665213	0.200291	-3.32123	0.000896232	0.021126		hypothetical protein
AT1G21350	395.854	-0.668174	0.219359	-3.04604	0.00231881	0.0406887		Thioredoxin superfamily protein
AT1G60860	171.138	-0.673749	0.208469	-3.23189	0.00122976	0.0262859	AGD2	A member of ARF GAP domain (AGD), A thaliana has 15 members, grouped into four classes. AGD2 belongs to the class 1, together with AGD1, AGD3, and AGD4.
AT5G37630	44.2709	-0.677326	0.190891	-3.54823	0.000387824	0.0115289	EMB2656	ARM repeat superfamily protein
AT1G63640	149.252	-0.679989	0.172437	-3.9434	8.03341e-05	0.00349794		P-loop nucleoside triphosphate hydrolases superfamily protein with CH (Calponin Homology) domain-containing protein
AT1G20810	603.76	-0.682901	0.205337	-3.32576	0.000881762	0.0209987	FKBP18	FKBP-like peptidyl-prolyl cis-trans isomerase family protein
AT3G61210	770.819	-0.684428	0.23181	-2.95254	0.00315173	0.0498763		S-adenosyl-L-methionine-dependent methyltransferases superfamily protein
AT4G28050	173.539	-0.689169	0.222519	-3.09712	0.0019541	0.036243	TET7	Member of TETRASPANIN family
AT4G03115	63.6675	-0.691303	0.218827	-3.15913	0.00158243	0.0311908		Mitochondrial substrate carrier family protein
AT3G50790	546.829	-0.693948	0.212932	-3.25901	0.00111801	0.0246983		esterase/lipase/thioesterase family protein
AT5G15170	138.862	-0.696614	0.229443	-3.03611	0.0023965	0.0414942	TDP1	Tyrosyl-DNA phosphodiesterase 1 involved in DNA repair. TDP1 is involved the repair of Topoisomerase 1 cleavage complexes (tdp1 mutants are camptotecin hypersensitive). tdp1/wss1A double mutants show a synergistic sensitivity after camptothecin treatment. tdp1/mus81 double mutants show an elevated number of dead cells in root meristems after camptothecin treatment (compared to the single mutants).
AT5G54200	146.816	-0.701126	0.194402	-3.60658	0.00031026	0.00977076		Transducin/WD40 repeat-like superfamily protein
AT4G35470	413.887	-0.705975	0.136312	-5.17911	2.22951e-07	2.94551e-05	PIRL4	Encodes PIRL4, a member of the Plant Intracellular Ras-group-related LRRs (Leucine rich repeat proteins). PIRLs are a distinct, plant-specific class of intracellular LRRs that likely mediate protein interactions, possibly in the context of signal transduction.
AT4G10030	316.796	-0.707514	0.207387	-3.41156	0.000645916	0.0167559		Alpha/beta hydrolase domain containing protein involved in lipid biosynthesis.
AT4G22120	71.065	-0.711802	0.238374	-2.98607	0.00282584	0.0462441	CSC1	Calcium-permeable stretch activated cation channel.
AT3G59110	395.196	-0.718044	0.204613	-3.50927	0.000449337	0.0128855		Protein kinase superfamily protein
AT5G09995	129.512	-0.722503	0.217015	-3.32928	0.000870723	0.0208031		transmembrane protein
AT4G16480	116.085	-0.723667	0.218246	-3.31583	0.000913724	0.0213454	INT4	Encodes a high affinity H+:<i>myo</i>-inositol symporter. The only other compound shown to be transported was pinitol, a methylated derivative of <i>myo</i>-inositol. The mRNA is cell-to-cell mobile.
AT2G20550	60.0263	-0.725189	0.160554	-4.51679	6.27836e-06	0.00048632		HSP40/DnaJ peptide-binding protein
AT5G47770	477.477	-0.726559	0.239488	-3.0338	0.00241496	0.041618	FPS1	Encodes a protein with farnesyl diphosphate synthase activity.
AT1G71020	275.327	-0.733293	0.215942	-3.39578	0.00068434	0.0174653	PUB10	Encodes a nuclear localized plant U-Box protein that interacts with MYC2 and regulates its stability by acting as an E3 ubiquitin ligase and polyubiquitinating MYC2. By this mechanism, it targets MYC2 for destruction thereby affecting JA signaling.
AT3G24140	202.787	-0.746172	0.211991	-3.51983	0.000431822	0.0125433	FAMA	Encodes a basic helix-loop-helix transcription factor whose activity is required to promote differentiation of stomatal guard cells and to halt proliferative divisions in their immediate precursors. It fulfills its role through recruitment of the Arabidopsis Retinoblastoma homologue, RETINOBLASTOMA-RELATED (RBR). Both transcript and protein are expressed in and are required for halting divisions …
AT4G01883	363.999	-0.750166	0.228377	-3.28477	0.00102065	0.023086		Polyketide cyclase / dehydrase and lipid transport protein
AT2G24395	129.998	-0.753586	0.173647	-4.33975	1.42645e-05	0.00092077		chaperone protein dnaJ-like protein
AT2G47940	2055.74	-0.757723	0.255015	-2.97129	0.00296554	0.0475572	DEGP2	Encodes DegP2 protease (DEGP2)
AT1G32200	851.041	-0.762861	0.192149	-3.97016	7.18243e-05	0.00326254	ATS1	Encodes a chloroplast glycerol-3-phosphate acyltransferase.Involved in the biosynthesis of chloroplast phosphatidylglycerol.
AT1G22740	157.405	-0.767448	0.256969	-2.98654	0.00282156	0.0462083	RABG3B	GTP-binding protein Rab7
AT1G77590	489.163	-0.769307	0.250332	-3.07315	0.00211815	0.0384541	LACS9	Encodes major plastidic long chain acyl-CoA synthetase with a slight substrate preference of oleic acid over any of the other fatty acids.
AT1G08520	2704.75	-0.78171	0.253614	-3.08229	0.00205416	0.0376641	CHLD	Encodes the CHLD subunit of the Mg-chelatase enzyme involved in chlorophyll biosynthesis. Lines carrying recessive mutations of this locus are white and seedling lethal.
AT5G25570	28.2996	-0.784996	0.242386	-3.23862	0.0012011	0.0258183		polyamine-modulated factor 1-binding protein
AT5G52960	370.585	-0.786667	0.187865	-4.1874	2.82164e-05	0.00155338		tRNA dimethylallyltransferase
AT2G43560	1281.74	-0.791662	0.237058	-3.33952	0.00083922	0.0202477	FKBP16-3	FKBP-like peptidyl-prolyl cis-trans isomerase family protein
AT2G29050	68.5121	-0.79315	0.208651	-3.80133	0.000143923	0.0054498	RBL1	RHOMBOID-like 1
ATCG00350	104.218	-0.794745	0.251034	-3.16589	0.00154611	0.0307166	PSAA	Encodes psaA protein comprising the reaction center for photosystem I along with psaB protein
AT1G52510	1633.29	-0.800839	0.244506	-3.27533	0.00105539	0.0235163		alpha/beta-Hydrolases superfamily protein
AT3G49650	95.6359	-0.812566	0.249429	-3.2577	0.00112318	0.0247212	KIN8B	P-loop containing nucleoside triphosphate hydrolases superfamily protein
AT2G34680	793.702	-0.817005	0.262458	-3.1129	0.00185259	0.0349554	AIR9	isolated from differential screening of a cDNA library from auxin-treated root culture. sequence does not show homology to any known proteins and is predicted to be extracellular.
AT1G35780	160.695	-0.819826	0.207282	-3.95512	7.64961e-05	0.00340802		N-lysine methyltransferase
AT2G27050	891.218	-0.82377	0.26929	-3.05905	0.00222043	0.0394781	EIL1	ethylene-insensitive3-like1 (EIL1) The mRNA is cell-to-cell mobile.
AT5G10620	44.1146	-0.840802	0.239993	-3.50344	0.000459286	0.0130156		methyltransferase
AT3G04690	57.3615	-0.855605	0.209377	-4.08643	4.38053e-05	0.00225945	ANX1	Receptor-like kinase required for maintenance of pollen tube growth. Display polar localization at the plasma membrane of the pollen tube tip.
AT1G30600	35.0281	-0.867971	0.244669	-3.54753	0.000388855	0.0115289	SBT2.1	Subtilase family protein
AT5G62700	974.974	-0.87267	0.214374	-4.07078	4.68553e-05	0.00235742	TUBB3	encodes tubulin beta-2/beta-3 chain The mRNA is cell-to-cell mobile.
AT3G19570	116.229	-0.884553	0.279838	-3.16094	0.00157259	0.0310802	SCO3	Encodes SCO3 (snowy cotyledon3), a member of a largely uncharacterized protein family unique to the plant kingdom. The sco3-1 mutation alters chloroplast morphology and development, reduces chlorophyll accumulation, impairs thylakoid formation and photosynthesis in seedlings, and results in photoinhibition under extreme CO(2) concentrations in mature leaves. SCO3 is targeted to the periphery of p…
AT1G26570	59.1945	-0.89952	0.209179	-4.30024	1.70613e-05	0.00104915	UGD1	UDP-glucose dehydrogenase 1
AT1G04160	158.693	-0.901779	0.259846	-3.47044	0.000519615	0.0142497	XI-B	Encodes a member of the type XI myosin protein family involved in root hair elongation.
AT5G25475	24.3545	-0.906729	0.23835	-3.80419	0.00014227	0.00541508		AP2/B3-like transcriptional factor family protein
AT5G05160	104.748	-0.907449	0.268858	-3.3752	0.000737608	0.018355		Encodes a receptor-like kinase that activates secondary growth, the production of secondary vascular tissues.
AT4G34560	142.42	-0.918189	0.239599	-3.83219	0.000127008	0.00493631		transmembrane protein
AT1G14460	254.015	-0.919527	0.263325	-3.49198	0.00047945	0.0133882		AAA-type ATPase family protein
AT2G29730	81.7161	-0.922554	0.211165	-4.36888	1.24883e-05	0.000825426	UGT71D1	UDP-glucosyl transferase 71D1
AT1G68945	96.4751	-0.924444	0.271882	-3.40017	0.000673447	0.0172672		hypothetical protein
AT4G37740	43.0396	-0.938072	0.304934	-3.07632	0.00209575	0.0382046	GRF2	Growth regulating factor encoding transcription activator. One of the nine members of a GRF gene family, containing nuclear targeting domain. Mutants result in smaller leaves indicating the role of the gene in leaf development. Expressed in root, shoot and flower
AT1G31860	170.678	-0.938262	0.282453	-3.32183	0.000894288	0.0211234	HISN2	encodes a bifunctional protein that has phosphoribosyl-ATP pyrophosphohydrolase (PRA-PH) and phosphoribosyl-AMP cyclohydrolase (PRA-CH) activities.
AT1G57980	70.6038	-0.939245	0.28523	-3.29294	0.000991459	0.022611	PUP23	Nucleotide-sugar transporter family protein
AT3G44716	17.4881	-0.94557	0.282899	-3.34243	0.000830479	0.0201248		hypothetical protein
AT2G24230	120.161	-0.945765	0.285289	-3.31511	0.000916077	0.0213777		Leucine-rich repeat protein kinase family protein
AT1G69580	89.2381	-0.947221	0.238222	-3.97621	7.00224e-05	0.00321375		Homeodomain-like superfamily protein
AT5G26850	196.823	-0.952743	0.256567	-3.71343	0.000204467	0.00714212		Uncharacterized protein
AT1G01225	26.9022	-0.958374	0.296542	-3.23183	0.00122999	0.0262859		NC domain-containing protein-like protein
AT1G10682	88.8907	-0.960545	0.30491	-3.15026	0.00163126	0.0318949		Has been identified as a translated small open reading frame by ribosome profiling.
AT1G45207	83.0008	-0.961214	0.301714	-3.18585	0.00144331	0.0293304		Remorin family protein
AT5G06290	1743.26	-0.96186	0.318428	-3.02065	0.00252236	0.0429627	2-Cys	Encodes a 2-Cys peroxiredoxin (2-Cys PrxB) that contains two catalytic Cys residues. The mRNA is cell-to-cell mobile.
AT1G32540	624.565	-0.962009	0.323433	-2.97437	0.00293588	0.0472394	LOL1	Encodes a protein with 3 plant-specific zinc finger domains that acts as a positive regulator of cell death.
AT1G47410	48.5737	-0.964581	0.322633	-2.98971	0.00279238	0.0458241		hypothetical protein
AT5G23860	328.133	-0.967908	0.293963	-3.29263	0.000992567	0.0226129	TUBB8	beta-tubulin, preferentially expressed in endodermal and phloem cells of primary roots and in the vascular tissues of leaves, stems, and flowers. The mRNA is cell-to-cell mobile.
AT5G59720	29.9208	-0.9735	0.326207	-2.98431	0.00284222	0.0464089	HSP18.1	encodes a low molecular weight heat shock protein that contains the heat shock element in the promoter region. Expression is induced in response to heat shock.
AT2G20240	88.3422	-0.982584	0.306675	-3.20399	0.00135535	0.028334		GPI-anchored adhesin-like protein, putative (DUF3741)
AT4G17970	108.91	-0.987216	0.324962	-3.03794	0.00238198	0.0412752	ALMT12	Anion transporter involved in stomatal closure. Gene has 3 splicing variants.
AT3G28860	1043.46	-0.988826	0.270151	-3.66027	0.000251951	0.0083952	ABCB19	Encodes a member of the ATP-binding cassette (ABC) transporter family that is involved in auxin transport and is involved in postembryonic organ separation. Also known as AtMDR11 and PGP19. Possibly regulates auxin-dependent responses by influencing basipetal auxin transport in the root. Acts upstream of phyA in regulating hypocotyl elongation and gravitropic response. Exerts nonredundant, partia…
AT3G01480	2474.42	-0.995678	0.311664	-3.19472	0.00139969	0.0288867	CYP38	Encodes a chloroplast cyclophilin functioning in the assembly and maintenance of photosystem II (PSII) supercomplexes. The mRNA is cell-to-cell mobile.
AT1G16960	151.943	-0.996636	0.223134	-4.46653	7.94981e-06	0.000585		Ubiquitin domain-containing protein
AT2G19460	69.7975	-0.998446	0.313365	-3.18621	0.00144151	0.0293304		DUF3511 domain protein (DUF3511)
AT1G52140	92.7565	-1.00291	0.292058	-3.43395	0.00059485	0.0158115		Avr9/Cf-9 rapidly elicited protein
AT2G35340	121.93	-1.01473	0.223109	-4.54813	5.41254e-06	0.00042981	MEE29	helicase domain-containing protein
AT4G14480	121.265	-1.01751	0.329001	-3.09272	0.0019833	0.0366388	BLUS1	Encodes a putative Ser/Thr protein kinase, BLUS1 (BLUE LIGHT SIGNALING1). BLUS1 functions as a phototropin substrate and primary regulator of stomatal control to enhance photosynthetic CO2 assimilation under natural light conditions.
AT5G27290	417.002	-1.02402	0.344117	-2.9758	0.00292228	0.0471867		stress regulated protein
AT2G27060	207.986	-1.02774	0.313295	-3.28042	0.00103653	0.0233019		Leucine-rich repeat protein kinase family protein
AT5G60200	80.3756	-1.03346	0.258415	-3.99922	6.35513e-05	0.00297724	DOF5.3	Encodes a Dof-type transcription factor. PEAR protein involved in the formation of a short-range concentration gradient that peaks at protophloem sieve elements, and activates gene expression that promotes radial growth. Locally promotes transcription of inhibitory HD-ZIP III genes, and thereby establishes a negative-feedback loop that forms a robust boundary that demarks the zone of cell divisio…
AT5G28290	152.201	-1.03778	0.275644	-3.76494	0.000166592	0.00610159	NEK3	Encodes AtNek3, a member of the NIMA-related serine/threonine kinases (Neks) that have been linked to cell-cycle regulation in fungi and mammals. Plant Neks might be involved in plant development processes.
AT3G51760	86.3641	-1.04254	0.32041	-3.25378	0.00113882	0.0250154		hypothetical protein (DUF688)
AT3G50660	161.003	-1.04569	0.181409	-5.76429	8.20015e-09	1.86625e-06	CYP90B1	Encodes a 22&#945
AT5G57130	102.779	-1.0489	0.320183	-3.27593	0.00105315	0.023508	SMXL5	Encodes a member of an eight-gene family (SMAX1 and SMAX1-like) that has weak similarity to AtHSP101, a ClpB chaperonin required for thermotolerance.
AT4G03205	112.61	-1.05208	0.277083	-3.79696	0.00014648	0.00552665	hemf2	Coproporphyrinogen III oxidase
ATCG00480	650.603	-1.05302	0.295915	-3.55851	0.000372963	0.0112445	ATPB	chloroplast-encoded gene for beta subunit of ATP synthase
AT2G17880	47.6691	-1.0536	0.336553	-3.13056	0.00174474	0.0333055		Chaperone DnaJ-domain superfamily protein
AT1G08560	23.6115	-1.05363	0.339456	-3.10389	0.00190995	0.0356418	KN	member of SYP11 syntaxin Gene Family
AT2G21880	30.1464	-1.05942	0.314471	-3.36888	0.000754748	0.0187001	RABG2	RAB GTPase homolog 7A
AT2G22730	30.9763	-1.0596	0.265399	-3.99247	6.53887e-05	0.00305184		Major facilitator superfamily protein
AT2G41820	210.057	-1.06403	0.350239	-3.038	0.00238152	0.0412752	PXC3	Leucine-rich repeat protein kinase family protein
AT4G30020	1117.9	-1.06421	0.348605	-3.05275	0.00226752	0.0401105	SBT2.6	PA-domain containing subtilase family protein
AT3G60320	1195.2	-1.06726	0.336912	-3.16776	0.00153616	0.0305929	NRG2	bZIP domain class transcription factor (DUF630 and DUF632)
AT1G10060	194.561	-1.08423	0.339742	-3.19134	0.00141614	0.0290275	ATBCAT-1	encodes a mitochondrial branched-chain amino acid aminotransferase. Complements the yeast leu/iso-leu/val auxotrophy mutant.
AT3G14930	1368.24	-1.08731	0.296096	-3.67216	0.000240504	0.00804451	HEME1	Uroporphyrinogen decarboxylase
AT1G63080	29.2701	-1.09521	0.358611	-3.05403	0.00225787	0.0400039		Transacting siRNA generating locus. Is targeted by TAS2-derived ta-siR2140 for cleavage.
AT3G52900	39.6011	-1.09537	0.311377	-3.51781	0.000435121	0.0126225		RAB6-interacting golgin (DUF662)
AT5G37010	12.6352	-1.09707	0.356225	-3.07971	0.002072	0.0378892		rho GTPase-activating protein
AT3G22790	88.0236	-1.10496	0.270685	-4.08209	4.46332e-05	0.00228264	NET1A	Encodes a member of the NET superfamily of proteins that potentially couples different membranes to the actin cytoskeleton in plant cells. It binds filamentous actin and is localized to the plasma membrane and plasmodesmata.
AT5G55480	151.787	-1.10657	0.341361	-3.24163	0.00118847	0.0257475	GDPDL4	Glycerophosphoryl diester phosphodiesterase-like protein involved in cell wall cellulose accumulation and pectin linking. Impacts root hair, trichome and epidermal cell development. The mRNA is cell-to-cell mobile.
AT5G44560	17.8739	-1.10814	0.346832	-3.19504	0.00139813	0.0288867	VPS2.2	SNF7 family protein
AT1G05470	53.7764	-1.10839	0.265254	-4.17861	2.93302e-05	0.00160668	IP5P6	Encodes an inositol polyphosphate 5' phosphatase (5PTase) that is required for the proper recruitment of cells into developing vascular tissue in leaves and cotyledons. It is most similar to Type I 5PTases that are known to cleave a phosphate from IP3 or IP4. cvp2 mutants have elevated levels of IP3 and are hypersensitive to ABA in seed germination assays.
AT2G28870	31.5511	-1.10892	0.334758	-3.31259	0.000924374	0.0215258	SMR10	cyclin-dependent kinase inhibitor SMR1-like protein
AT5G15530	16.1123	-1.10999	0.373052	-2.97542	0.00292587	0.0471867	BCCP2	biotin carboxyl carrier protein isoform 2 (BCCP2) mRNA,
AT5G67070	842.029	-1.11121	0.357478	-3.10846	0.00188064	0.035284	RALFL34	Member of a diversely expressed predicted peptide family showing sequence similarity to tobacco Rapid Alkalinization Factor (RALF), and is believed to play an essential role in the physiology of Arabidopsis. Consists of a single exon and is characterized by a conserved C-terminal motif and N-terminal signal peptide. The mRNA is cell-to-cell mobile.
AT1G70830	1379.01	-1.11356	0.354956	-3.13717	0.00170585	0.0329758	MLP28	MLP-like protein 28
AT4G17030	204.06	-1.11541	0.328242	-3.39814	0.000678457	0.0173553	EXLB1	Encodes EXLB1 (expansin-like B1), a member of the expansin family.
AT4G17905	16.0026	-1.11716	0.359289	-3.10937	0.00187485	0.0352248	ATL4H	Putative RING-H2 finger protein ATL4H.
AT3G63440	57.4666	-1.12498	0.370731	-3.03449	0.00240939	0.0415545	CKX6	This gene used to be called AtCKX7. It encodes a protein whose sequence is similar to cytokinin oxidase/dehydrogenase, which catalyzes the degradation of cytokinins.
AT4G14200	69.2929	-1.12524	0.372624	-3.01978	0.00252957	0.0429891		Pentatricopeptide repeat (PPR) superfamily protein
AT4G31360	29.4586	-1.12753	0.285962	-3.94292	8.04951e-05	0.00349805		selenium binding protein
AT1G27030	960.079	-1.13473	0.332576	-3.41195	0.000644993	0.0167516		hypothetical protein
AT1G50010	1386.19	-1.13944	0.302686	-3.76441	0.00016694	0.00610159	TUBA4	Encodes alpha-2,4 tubulin. TUA2 and TUA4 encode identical proteins. The mRNA is cell-to-cell mobile.
AT3G44730	59.2006	-1.14105	0.3057	-3.73259	0.000189524	0.00675916	ATKP1	kinesin-like protein 1
AT5G26230	101.692	-1.1428	0.306223	-3.73192	0.000190023	0.00676603	MAKR1	Encodes a member of the MAKR (MEMBRANE-ASSOCIATED KINASE REGULATOR) gene family. MAKRs have putative kinase interacting motifs and membrane localization signals. Known members include: AT5G26230 (MAKR1), AT1G64080 (MAKR2), AT2G37380 (MAKR3), AT2G39370 (MAKR4), AT5G52870 (MAKR5) and AT5G52900 (MAKR6).
AT5G54670	67.0976	-1.14327	0.258166	-4.42845	9.49138e-06	0.000673735	KIN14N	Encodes a truncated KatC polypeptide (KatC(207-754)), which includes the carboxyl-terminal region of KatC. This was expressed in Escherichia coli and was shown to possess microtubule-stimulated ATPase activity.
AT4G31890	53.7896	-1.14466	0.309268	-3.70119	0.00021459	0.00744856		ARM repeat superfamily protein
AT1G04920	12.4323	-1.14561	0.361066	-3.17284	0.00150955	0.0301856	SPS3	Encodes a protein with putative sucrose-phosphate synthase activity.
AT4G04955	190.921	-1.14561	0.37123	-3.08598	0.00202884	0.0373551	ALN	Encodes an allantoinase which is involved in allantoin degradation and assimilation. Gene expression was induced when allantoin was added to the medium. The insertion mutant, ataln m2-1, did not grow well on the MS medium where allantoin, instead of ammonium nitrate, was supplied.
AT3G17350	53.0883	-1.14651	0.380442	-3.01362	0.00258147	0.0436026		wall-associated receptor kinase carboxy-terminal protein
AT1G31320	8.4043	-1.15362	0.383202	-3.01046	0.00260851	0.0438579	LBD4	LOB domain-containing protein 4
AT5G16720	54.637	-1.15653	0.326654	-3.54055	0.000399301	0.011769	MYOB3	caldesmon-like protein (Protein of unknown function, DUF593)
AT1G75780	35.4828	-1.16618	0.380841	-3.06211	0.00219781	0.0392507	TUBB1	beta tubulin gene downregulated by phytochrome A (phyA)-mediated far-red light high-irradiance and the phytochrome B (phyB)-mediated red light high-irradiance responses
AT2G13610	49.174	-1.16671	0.390445	-2.98816	0.00280659	0.0459973	ABCG5	ABC-2 type transporter family protein
AT1G67830	81.1587	-1.16769	0.344209	-3.39238	0.000692876	0.0176424	FXG1	Encodes a protein with &#945
AT2G32860	946.518	-1.17122	0.267904	-4.3718	1.23225e-05	0.000816913	BGLU33	beta glucosidase 33
AT4G21270	15.1572	-1.17794	0.334481	-3.52169	0.0004288	0.0124719	KIN14C	Encodes a kinesin-like motor protein heavy chain. Loss of function mutations have reduced fertility and are defective in spindle formation in male meiosis.
AT1G56720	101.258	-1.1787	0.357638	-3.29578	0.000981486	0.0224998		Protein kinase superfamily protein
AT1G71050	35.7939	-1.18705	0.38132	-3.11299	0.00185199	0.0349554	HIPP20	Heavy metal transport/detoxification superfamily protein
AT1G71990	29.1039	-1.18845	0.201011	-5.91237	3.37229e-09	8.86271e-07	FUT13	This gene encodes a Lewis-type alpha 1,4-fucosyltransferase
AT5G41140	795.603	-1.1926	0.391976	-3.04253	0.002346	0.0409087		Myosin heavy chain-related protein
ATCG00470	178.802	-1.19505	0.300378	-3.97849	6.93534e-05	0.0031914	ATPE	ATPase epsilon subunit
AT3G15520	461.493	-1.19572	0.334612	-3.57345	0.000352305	0.0107871	CYP37	Cyclophilin-like peptidyl-prolyl cis-trans isomerase family protein
AT5G55820	20.1845	-1.20324	0.33919	-3.54739	0.000389066	0.0115289		Encodes a plant ortholog of the inner centromere protein (INCENP), which is implicated in the control of chromosome segregation and cytokinesis in yeast and animals. Required for female gametophytic cell specification and seed development.
AT3G25710	70.8458	-1.20483	0.373175	-3.22858	0.00124406	0.0264532	BHLH32	Encodes a basic helix-loop-helix transcription factor that is expressed in the hypophysis-adjacent embryo cells, and is required and partially sufficient for MP-dependent root initiation. Involved in response to phosphate starvation. Negative regulator of root hair development, anthocyanin formation and Pi content. Its expression is responsive to both phosphate (Pi) and phosphite (Phi) in shoots.
AT5G18970	48.9707	-1.20842	0.290041	-4.16637	3.09486e-05	0.00166639		AWPM-19-like family protein
AT1G67400	42.5445	-1.21805	0.350227	-3.4779	0.000505364	0.0139455		ELMO/CED-12 family protein
AT5G18600	708.264	-1.2187	0.290209	-4.19937	2.67661e-05	0.00150624	GRXS2	Encodes a member of the CC-type glutaredoxin (ROXY) family that has been shown to interact with the transcription factor TGA2 and suppress ORA59 promoter activity.
AT5G45040	62.9988	-1.22133	0.281001	-4.34636	1.38415e-05	0.000901372	PETJ	Encodes a Class I cytochrome c family member possessing a high structural homology with photosynthetic cytochrome c(6) from cyanobacteria, but structurally and functionally distinct through the presence of a disulfide bond.
AT1G02950	47.6105	-1.22201	0.349004	-3.50143	0.000462761	0.0130638	ATGSTF4	Encodes glutathione transferase belonging to the phi class of GSTs. Naming convention according to Wagner et al. (2002).
AT3G17360	17.3346	-1.22378	0.348657	-3.50997	0.000448155	0.0128821	POK1	PHRAGMOPLAST ORIENTING KINESIN 1 is one of the two Arabidopsis homologs isolated in yeast two-hybrid screen for interaction partners of maize gene TANGLED1 (TAN1). Based on sequence homology in their motor domains, POK1 and POK2 belong to the kinesin-12 class which also includes the well-characterized group of phragmoplast-associated kinesins AtPAKRPs. Both kinesins are composed of an N-terminal …
AT5G51560	65.3084	-1.22457	0.308025	-3.97554	7.02194e-05	0.00321611		Leucine-rich repeat protein kinase family protein
AT3G62820	262.473	-1.22572	0.338059	-3.62578	0.000288094	0.00936666		Plant invertase/pectin methylesterase inhibitor superfamily protein
AT5G28770	123.751	-1.23066	0.307015	-4.00847	6.1114e-05	0.00290141	BZIP63	BASIC LEUCINE ZIPPER protein which regulates the circadian oscillator gene PSEUDO RESPONSE REGULATOR7 (PRR7) to change the circadian phase in response to sugars. It upregulates PRR7 in response to low energy. bZIP63 and PRR7 are required for correct oscillator phase under light/dark cycles. bZIP protein BZO2H3 mRNA, partial cds
AT1G32760	21.9893	-1.23268	0.400497	-3.07788	0.00208476	0.0380357		Glutaredoxin family protein
AT4G18670	293.612	-1.24037	0.37861	-3.27613	0.00105242	0.023508	LRX5	Leucine rich extensin protein involved in cell wall biogenesis and organization. Interacts with several members of the RALF family of ligand peptides.
AT3G29670	172.708	-1.2431	0.335612	-3.70399	0.000212237	0.00737848	PMAT2	Encodes a malonyltransferase that may play a role in phenolic xenobiotic detoxification. The mRNA is cell-to-cell mobile.
AT2G34670	30.5097	-1.24505	0.382142	-3.25808	0.0011217	0.0247212		benzoyl-CoA reductase subunit C, putative (DUF630 and DUF632)
AT2G21540	50.8796	-1.25494	0.395273	-3.17488	0.00149897	0.0300358	SFH3	SEC14-like 3
AT4G15830	20.4664	-1.25746	0.392087	-3.20708	0.00134088	0.0280936		ARM repeat superfamily protein
AT5G15230	308.649	-1.26976	0.323034	-3.93073	8.46878e-05	0.0036092	GASA4	Encodes gibberellin-regulated protein GASA4. Promotes GA responses and exhibits redox activity.
AT5G66560	116.6	-1.2715	0.427914	-2.97139	0.00296451	0.0475572		Phototropic-responsive NPH3 family protein
AT4G00950	60.3365	-1.27451	0.410473	-3.10499	0.00190286	0.0355695	MEE47	hypothetical protein (DUF688)
AT1G62290	141.157	-1.28367	0.433003	-2.96457	0.00303104	0.0483128	APA2	Saposin-like aspartyl protease family protein
AT3G20570	97.2664	-1.28509	0.308165	-4.17013	3.04424e-05	0.00164314	ENODL9	early nodulin-like protein 9
AT2G44830	77.3359	-1.30376	0.385877	-3.37871	0.000728279	0.0182078		AGCVIII kinase involved in the pulse-induced first positive phototropism. Plasma-membrane-associated element of a molecular rheostat that modulates auxin flux through developing protophloem sieve elements (PPSEs) while interacting with BRX, thereby timing PPSE differentiation. Activates PIN-mediated auxin efflux.
AT5G05330	22.0512	-1.30744	0.367629	-3.55641	0.000375957	0.011292		Encodes a protein with a putative HMG-box domain. The high-mobility group (HMG) proteins are chromatin-associated proteins that act as architectural factors in various nucleoprotein structures, which regulate DNA-dependent processes such as transcription and recombination. Expression of this gene was not detected according to Grasser et al. (J. Mol. Biol. 2006:358, 654-664).
AT4G02100	44.796	-1.30778	0.360818	-3.62447	0.00028955	0.00938635		Heat shock protein DnaJ with tetratricopeptide repeat-containing protein
AT5G56220	31.4677	-1.31282	0.387322	-3.38948	0.000700251	0.0177687		P-loop containing nucleoside triphosphate hydrolases superfamily protein
AT4G39900	140.839	-1.31549	0.302892	-4.34309	1.40493e-05	0.000909539		adenine deaminase
AT1G63310	38.8882	-1.32362	0.347311	-3.81105	0.000138376	0.00528509		hypothetical protein
AT2G16850	24.9548	-1.32485	0.34874	-3.79895	0.000145312	0.00549298	PIP2-8	plasma membrane intrinsic protein 2
AT1G69080	37.9674	-1.32776	0.372627	-3.56325	0.000366288	0.0111187		Adenine nucleotide alpha hydrolases-like superfamily protein
AT2G03090	42.209	-1.33234	0.445666	-2.98954	0.00279395	0.0458241	EXPA15	member of Alpha-Expansin Gene Family. Naming convention from the Expansin Working Group (Kende et al, 2004. Plant Mol Bio). Involved in the formation of nematode-induced syncytia in roots of Arabidopsis thaliana.
AT1G46264	29.9677	-1.33515	0.412145	-3.23951	0.00119734	0.0258183	HSFB4	Encodes SCHIZORIZA, a member of Heat Shock Transcription Factor (Hsf) family. Functions as a nuclear factor regulating asymmetry of stem cell divisions.
AT1G77690	44.2094	-1.35397	0.394307	-3.4338	0.000595189	0.0158115	LAX3	Encodes an auxin influx carrier LAX3 (Like Aux1) that promotes lateral root emergence. Auxin-induced expression of LAX3 in turn induces a selection of cell-wall-remodelling enzymes, which are likely to promote cell separation in advance of developing lateral root primordia.
AT1G68810	83.7396	-1.35543	0.342668	-3.95552	7.63688e-05	0.00340802	BHLH30	basic helix-loop-helix (bHLH) DNA-binding superfamily protein
AT1G29520	77.8586	-1.3585	0.351304	-3.86702	0.000110175	0.00441418		AWPM-19-like family protein
AT2G38120	447.676	-1.36725	0.365623	-3.73949	0.000184392	0.00660816	AUX1	Encodes an auxin influx transporter. AUX1 resides at the apical plasma membrane of protophloem cells and at highly dynamic subpopulations of Golgi apparatus and endosomes in all cell types. AUX1 action in the lateral root cap and/or epidermal cells influences lateral root initiation and positioning. Shoot supplied ammonium targets AUX1 and inhibits lateral root emergence. The mRNA is cell-to-cell…
AT2G39880	17.7424	-1.37614	0.324563	-4.23997	2.23546e-05	0.0013125	MYB25	Encodes a putative transcription factor (MYB25).
ATCG00710	15.0103	-1.37835	0.411831	-3.34689	0.000817241	0.0199133	PSBH	Encodes a 8 kD phosphoprotein that is a component of the photosystem II oxygen evolving core. Its exact molecular function has not been determined but it may play a role in mediating electron transfer between the secondary quinone acceptors, QA and QB, associated with the acceptor side of PSII.
AT2G13820	28.9981	-1.38602	0.457068	-3.03242	0.00242599	0.0416779		Bifunctional inhibitor/lipid-transfer protein/seed storage 2S albumin superfamily protein
AT3G53190	56.4593	-1.39087	0.364322	-3.8177	0.000134702	0.00518063		Pectin lyase-like superfamily protein
AT1G68230	38.5127	-1.39244	0.444552	-3.13222	0.00173488	0.0332169	RTNLB14	Reticulon family protein
AT4G33666	266.858	-1.39427	0.438469	-3.17985	0.0014735	0.029734		hypothetical protein
AT3G06130	70.8005	-1.3972	0.410214	-3.40603	0.000659141	0.0169594	HIPP32	Heavy metal transport/detoxification superfamily protein
AT3G15680	93.1304	-1.39939	0.348295	-4.01783	5.8736e-05	0.00280055		Ran BP2/NZF zinc finger-like superfamily protein
AT1G49730	186.726	-1.40356	0.400549	-3.5041	0.000458157	0.0130004		Protein kinase superfamily protein
AT1G54790	14.3845	-1.40528	0.467935	-3.00314	0.00267209	0.0443812		GDSL-motif esterase/acyltransferase/lipase. Enzyme group with broad substrate specificity that may catalyze acyltransfer or hydrolase reactions with lipid and non-lipid substrates.
AT4G18640	43.346	-1.41011	0.366265	-3.84997	0.000118132	0.00464865	MDIS2	Required for root hair elongation during tip growth. The mRNA is cell-to-cell mobile.
AT2G29890	44.0624	-1.43438	0.375916	-3.81569	0.000135801	0.00519574	VLN1	Encodes a ubiquitously expressed villin-like protein, whose mRNA may be alternatively processed. Villin belongs to a superfamily of actin binding proteins called the villin/gelsolin family. Animal villins are involved in actin binding. VLN1 protein co-localizes with actin filaments in several assays. VLN1 binds and bundles F-actin in a calcium-independent manner. It does not nucleate, cap or seve…
AT2G42170	15.6105	-1.43888	0.44936	-3.20208	0.00136441	0.0284598		Actin family protein
AT1G28290	76.5292	-1.44127	0.42992	-3.35242	0.000801088	0.0195785	AGP31	Encodes an atypical arabinogalactan protein that is localized to the plasma membrange. AGP31 is highly expressed in flowers and vascular tissue and is repressed by jasmonic acid. AGP31 may play a role in vascular tissue function during defense and development.
AT1G06490	32.9675	-1.44365	0.488053	-2.95799	0.00309654	0.0492147	CALS7	Encodes Callose Synthase 7 (CalS7), a phloem-specific callose synthase responsible for callose deposition in developing sieve elements during phloem formation and in mature phloem induced by wounding.
AT2G20670	307.743	-1.44595	0.471437	-3.06711	0.00216139	0.0390147		sugar phosphate exchanger, putative (DUF506)
AT1G27210	280.535	-1.44596	0.361483	-4.00007	6.33247e-05	0.00297724	TOR1L4	ARM repeat superfamily protein
AT1G08160	51.7234	-1.4466	0.321393	-4.50104	6.7622e-06	0.000516548		Late embryogenesis abundant (LEA) hydroxyproline-rich glycoprotein family
AT2G33750	13.4198	-1.4562	0.357859	-4.0692	4.71745e-05	0.00235742	PUP2	Member of a family of proteins related to PUP1, a purine transporter. May be involved in the transport of purine and purine derivatives such as cytokinins, across the plasma membrane.
AT3G60840	17.5972	-1.45899	0.395394	-3.68997	0.000224284	0.00766455	MAP65-4	Encodes MAP65-4, a non-motor microtubule associated protein (MAP) that belongs to the evolutionarily conserved MAP65 family. MAP65-4 specifically associates with the forming mitotic spindle during prophase and with the kinetochore fibers from prometaphase to the end of anaphase. MAP65-4 cross-links microtubules and promotes microtubule bundle elongation.
AT5G48060	21.5707	-1.46018	0.427473	-3.41584	0.000635845	0.0165921		C2 calcium/lipid-binding plant phosphoribosyltransferase family protein
AT1G78970	228.257	-1.46173	0.459338	-3.18226	0.00146129	0.0295686	LUP1	Lupeol synthase. Converts oxidosqualene to multiple triterpene alcohols and a triterpene diols. This conversion proceeds through the formation of a 17&#946
AT3G07010	248.449	-1.46397	0.419561	-3.48929	0.000484303	0.0134653		Pectin lyase-like superfamily protein
AT3G56810	42.7014	-1.47187	0.441485	-3.33391	0.000856347	0.0205934		hypothetical protein
AT3G19050	29.0144	-1.47215	0.412486	-3.56897	0.00035839	0.010943	KIN12D	PHRAGMOPLAST ORIENTING KINESIN 2 is one of the two Arabidopsis homologs isolated in yeast two-hybrid screen for interaction partners of maize gene TANGLED1 (TAN1). Based on sequence homology in their motor domains, POK1 and POK2 belong to the kinesin-12 class which also includes the well-characterized group of phragmoplast-associated kinesins AtPAKRPs. Both kinesins are composed of an N-terminal …
AT3G07540	67.7902	-1.47293	0.46115	-3.19403	0.001403	0.0288867	FH10	Actin-binding FH2 (formin homology 2) family protein
AT4G34160	46.3554	-1.47478	0.345093	-4.27357	1.92368e-05	0.00115714	CYCD3-1	encodes a cyclin D-type protein involved in the switch from cell proliferation to the final stages of differentiation. The gene is transcriptionally regulated by cytokinin and brassinosteroid. Protein interacts with cyclin-dependent kinase inhibitor ICK1.
AT4G33270	19.3396	-1.48384	0.439697	-3.37469	0.000738996	0.018355	CDC20-1	Encodes a CDC20 protein that interacts with APC subunits, components of the mitochondrial checkpoint complex and mitotic cyclin substrates and is indispensable for normal plant development and fertility.
AT5G46530	20.4691	-1.48948	0.437157	-3.40719	0.000656349	0.016927		AWPM-19-like family protein
AT3G45610	15.915	-1.49154	0.370599	-4.02467	5.70556e-05	0.00274414	DOF3.2	PEAR protein involved in the formation of a short-range concentration gradient that peaks at protophloem sieve elements, and activates gene expression that promotes radial growth. Locally promotes transcription of inhibitory HD-ZIP III genes, and thereby establishes a negative-feedback loop that forms a robust boundary that demarks the zone of cell division.
AT4G19050	44.3908	-1.49273	0.402554	-3.70816	0.000208775	0.00728106		NB-ARC domain-containing disease resistance protein
AT5G66330	21.9623	-1.49461	0.489965	-3.05043	0.00228513	0.0403153		Leucine-rich repeat (LRR) family protein
AT4G36230	11.3951	-1.49639	0.476226	-3.14219	0.00167688	0.0326157		transmembrane protein
AT2G40320	19.3019	-1.50436	0.504279	-2.98319	0.00285265	0.0464998	TBL33	Encodes a member of the TBL (TRICHOME BIREFRINGENCE-LIKE) gene family containing a plant-specific DUF231 (domain of unknown function) domain. TBL gene family has 46 members, two of which (TBR/AT5G06700 and TBL3/AT5G01360) have been shown to be involved in the synthesis and deposition of secondary wall cellulose, presumably by influencing the esterification state of pectic polymers. A nomenclature…
AT5G43020	44.7683	-1.50492	0.509757	-2.95224	0.00315481	0.0498893		Leucine-rich repeat protein kinase family protein
AT3G20200	17.4619	-1.53166	0.329497	-4.64848	3.34385e-06	0.000296461		kinase with adenine nucleotide alpha hydrolases-like domain-containing protein
AT3G01680	362.634	-1.53344	0.348925	-4.39475	1.109e-05	0.000760319	SEOB	Encodes a protein localized to phloem filaments that is required for phloem filament formation. The mRNA is cell-to-cell mobile.
AT3G50240	267.368	-1.53673	0.438971	-3.50074	0.000463962	0.013081	KIN4B	Encodes a kinesin-related protein.
AT1G10460	9.50645	-1.55449	0.494887	-3.1411	0.00168313	0.0326943	GLP7	germin-like protein (GLP7)
AT5G26000	18776.5	-1.55668	0.508404	-3.0619	0.00219936	0.0392507	TGG1	member of Glycoside Hydrolase Family 1. encodes one of two known functional myrosinase enzymes in Arabidopsis. The enzyme catalyzes the hydrolysis of glucosinolates into compounds that are toxic to various microbes and herbivores.
AT4G09950	34.0157	-1.57646	0.442353	-3.56381	0.000365515	0.0111187	IAN13	P-loop containing nucleoside triphosphate hydrolases superfamily protein
AT3G60290	48.4031	-1.58366	0.33289	-4.75733	1.96174e-06	0.00018667		2-oxoglutarate (2OG) and Fe(II)-dependent oxygenase superfamily protein
AT5G05960	177.726	-1.58841	0.418633	-3.79429	0.000148069	0.0055686		Bifunctional inhibitor/lipid-transfer protein/seed storage 2S albumin superfamily protein
AT4G18260	7.79731	-1.59052	0.535265	-2.97147	0.00296379	0.0475572		Cytochrome b561/ferric reductase transmembrane protein family
AT2G18380	12.0188	-1.59236	0.466887	-3.41059	0.000648214	0.0167761	GATA20	Encodes a member of the GATA factor family of zinc finger transcription factors.
AT3G01670	344.271	-1.59763	0.392008	-4.07551	4.59138e-05	0.00232476		Encodes a protein localized to phloem filaments that is required for phloem filament formation. The mRNA is cell-to-cell mobile.
AT3G20150	18.1321	-1.61368	0.345909	-4.66504	3.08562e-06	0.000279173	KIN12F	Kinesin motor family protein
AT1G76740	6.75626	-1.62697	0.509946	-3.19047	0.00142044	0.0290887		hypothetical protein
AT1G02640	28.6848	-1.63217	0.534411	-3.05415	0.00225698	0.0400039	BXL2	encodes a protein similar to a beta-xylosidase located in the extracellular matrix. This is a member of glycosyl hydrolase family 3 and has six other closely related members.
AT1G08165	14.7668	-1.63248	0.393811	-4.14535	3.39299e-05	0.00180057		hypothetical protein
AT5G67460	16.2306	-1.63251	0.498284	-3.27627	0.00105189	0.023508		O-Glycosyl hydrolases family 17 protein
AT3G06140	29.9954	-1.65876	0.533685	-3.10812	0.00188279	0.035284	LUL4	Paralog of LOG2 (At3g09770), a ubiquitin ligase that regulates amino acid export.
AT5G36800	4.58276	-1.65889	0.534919	-3.1012	0.00192738	0.0358324		transmembrane protein
AT5G38865	129.157	-1.66883	0.448317	-3.72244	0.000197308	0.00696925		hypothetical protein
AT5G25370	13.2071	-1.67353	0.437506	-3.82515	0.000130691	0.00507052	PLDALPHA3	member of C2-PLD subfamily. Analyses on the gene structures/sequences, overall amino acid sequences, and domain structures indicate that PLDalpha3 is most closely related to other two PLDalphas than to other PLDs. Phylogenetic analysis has not identified a true ortholog for PLDalpha3. Involved in hyperosmotic response.
AT5G50010	11.0834	-1.68203	0.45519	-3.69522	0.0002197	0.00753121	BHLH145	transcription factor bHLH145
AT2G41340	8.92367	-1.68439	0.454719	-3.70423	0.000212031	0.00737848	NRPD5B	NRPE5-like protein of unknown function
AT1G05760	18.0249	-1.6851	0.497632	-3.38623	0.000708598	0.0179027	RTM1	Specifically restrict the long-distance movement of tobacco etch potyvirus (TEV) without involving either hypersensitive cell death or systemic acquired resistance
AT3G09730	20.0179	-1.68869	0.491254	-3.43751	0.000587093	0.0157092		POLAR LOCALIZATION DURING ASYMMETRIC DIVISION AND protein
AT2G46710	313.989	-1.69577	0.500716	-3.38669	0.000707416	0.0179027	ROPGAP3	ROP (Rho of plant GTPases) family member Involved in cell wall patterning. Encodes ROP inactivator, regulates the formation of ROP-activated domains
AT3G02110	85.8499	-1.69754	0.537241	-3.15974	0.00157908	0.0311525	SCPL25	serine carboxypeptidase-like 25
AT1G65910	13.5542	-1.7089	0.504932	-3.38443	0.000713271	0.0179341	anac028	NAC domain containing protein 28
AT2G20875	10.7647	-1.70983	0.521362	-3.27955	0.00103972	0.0233497	EPF1	Encodes a secretory peptide EPF1 involved in stomatal development. EPF1 is related to EPF2 which controls asymmetric cell divisions during stomatal devlopment. Its transcript levels change after inducing MUTE expression in a mute background.
AT5G59360	7.43538	-1.7153	0.500399	-3.42787	0.00060834	0.0161028	SMR14	hypothetical protein
AT4G16015	10.5514	-1.71734	0.565708	-3.03574	0.00239949	0.0415079		Cysteine/Histidine-rich C1 domain family protein
AT5G37660	30.801	-1.71862	0.475225	-3.61644	0.000298682	0.00951473	CRRSP60	Encodes a plasmodesmal protein that may be involved in the intercellular movement of molecules through the plasmodesmata. The protein has two DUF26 domains and a single transmembrane domain.
AT2G07170	6.1981	-1.72987	0.585538	-2.95432	0.00313355	0.0496599	TOR1L2	ARM repeat superfamily protein
AT5G15580	115.112	-1.73994	0.489117	-3.55731	0.000374666	0.0112686	LNG1	Encodes LONGIFOLIA1 (LNG1). Regulates leaf morphology by promoting cell expansion in the leaf-length direction. The LNG1 homologue LNG2 (At3g02170) has similar function.
AT5G01370	23.9521	-1.7476	0.436361	-4.00495	6.20318e-05	0.00293236	ACI1	Nuclear protein with a lysine-rich domain and a C-terminal serine-rich domain. Interacts with Alcatraz (ALC). ACI1 is mainly expressed in the vascular system. Involved in cell separation during fruit dehiscence.
AT2G30420	29.5387	-1.76047	0.5438	-3.23735	0.00120644	0.0259081	ETC2	In a tandem repeat with AT2G30424 and AT2G30432
AT1G18620	722.134	-1.7664	0.546681	-3.23114	0.00123299	0.0263245		Member of a small gene family in Arabidopsis. Quadruple mutants in this family display defects in cell elongation.
AT3G06160	6.92107	-1.78716	0.519585	-3.4396	0.000582582	0.0156271		AP2/B3-like transcriptional factor family protein
AT5G22310	33.1739	-1.79477	0.455293	-3.94202	8.07989e-05	0.00350435		trichohyalin-like protein
AT5G18010	4.97215	-1.80072	0.590197	-3.05104	0.00228049	0.0402752	SAUR19	Encodes SAUR19 (small auxin up RNA 19). Note that TAIR nomenclature is based on Plant Mol Biol. 2002, 49:373-85 (PMID:12036261). In Planta (2011) 233:1223?1235 (PMID:21327815), At5g18010 is SAUR24.
AT1G14100	6.16271	-1.80576	0.605345	-2.98303	0.0028541	0.0464998	FUT8	member of Glycosyltransferase Family- 37. FUT8 was previously associated to AT1G14110
AT3G58350	11.9885	-1.82166	0.606474	-3.00369	0.00266723	0.0443721	RTM3	Encodes RTM3 (Restricted Tobacco etch potyvirus Movement), a protein belonging to a protein family of 29 members which has a meprin and TRAF homology (MATH) domain in its N-terminal region and a coiled-coil (CC) domain at its C-terminal end. There are at least three RTMs in Arabidopsis. RTM proteins might form a multiprotein complex in the resistance mechanism to block the long distance movement …
AT5G45700	5.71162	-1.82764	0.551435	-3.31434	0.000918586	0.0214136		Haloacid dehalogenase-like hydrolase (HAD) superfamily protein
AT3G14170	20.6799	-1.82856	0.377822	-4.83973	1.30015e-06	0.000128709		CORD1 is a member of a novel and plant specific family of microtubule associated proteins. CORD1 binds microtubules via a conserved protein domain shared among family members. CORD functions may overlap
AT1G18250	13.6986	-1.83307	0.576989	-3.17695	0.00148831	0.0299305	ATLP-1	encodes a thaumatin-like protein
AT5G06470	11.3834	-1.83685	0.499531	-3.67715	0.000235852	0.00795029		Glutaredoxin family protein
AT4G11211	78.4918	-1.8434	0.539519	-3.41675	0.000633745	0.0165569		hypothetical protein
AT5G07800	19.0647	-1.85252	0.409366	-4.52532	6.03031e-06	0.000472075		Flavin-binding monooxygenase family protein
AT3G49260	437.388	-1.85845	0.522296	-3.55823	0.000373355	0.0112445	iqd21	IQ-domain 21
AT1G01900	39.4211	-1.86138	0.532254	-3.49716	0.000470238	0.0131994	SBTI1.1	Encodes AtSBT1.1, a subtilisin-like serine protease. Cleaves the phytosulfokine AtPSK4, a growth promoting peptide.
AT5G12050	48.0963	-1.86161	0.407247	-4.5712	4.84941e-06	0.000393587		rho GTPase-activating protein
AT4G01335	3.59548	-1.86675	0.617119	-3.02495	0.00248678	0.042458		TATA box-binding protein associated factor RNA polymerase I subunit B-like protein
AT5G45530	25.5878	-1.87269	0.437209	-4.28329	1.8415e-05	0.00111991		transmembrane protein, putative (DUF594)
AT5G50740	219.14	-1.87494	0.57115	-3.28274	0.00102802	0.0231814		Heavy metal transport/detoxification superfamily protein
AT1G67040	25.1888	-1.87844	0.45766	-4.10444	4.05303e-05	0.00211025		DnaA initiator-associating protein
AT1G25230	104.103	-1.88538	0.369723	-5.09944	3.40659e-07	4.04321e-05		Calcineurin-like metallo-phosphoesterase superfamily protein
AT1G23340	28.2566	-1.89407	0.594006	-3.18864	0.00142946	0.0292192		carboxyl-terminal proteinase, putative (DUF239)
AT2G44740	48.6705	-1.90308	0.486746	-3.90981	9.23683e-05	0.00386197	CYCU4-1	cyclin p4
AT4G15960	13.1976	-1.91147	0.487124	-3.92399	8.70949e-05	0.00369042		alpha/beta-Hydrolases superfamily protein
AT2G29125	7.95127	-1.94318	0.487892	-3.98281	6.81047e-05	0.00315857	RTFL2	ROTUNDIFOLIA like 2
AT2G39690	20.7381	-1.94651	0.63633	-3.05896	0.00222105	0.0394781		ternary complex factor MIP1 leucine-zipper protein (Protein of unknown function, DUF547)
AT5G08000	15.8529	-1.97124	0.393793	-5.00577	5.56391e-07	6.26678e-05	E13L3	Encodes a member of the X8-GPI family of proteins. It localizes to the plasmodesmata and binds callose.
AT1G23935	44.1244	-2.00685	0.331073	-6.06166	1.34725e-09	4.31041e-07		apoptosis inhibitory protein
AT2G36050	23.0105	-2.02186	0.655909	-3.08253	0.00205252	0.0376641	OFP15	ovate family protein 15
AT1G10750	11.4804	-2.02563	0.514716	-3.93544	8.3046e-05	0.00358251		carboxyl-terminal peptidase, putative (DUF239)
AT2G21050	90.5057	-2.03517	0.617995	-3.29318	0.000990613	0.022611	LAX2	Encodes LAX2 (LIKE AUXIN RESISTANT), a member of the AUX1 LAX family of auxin influx carriers. Required for the establishment of embryonic root cell organization.
AT5G42880	6.01974	-2.04111	0.68962	-2.95976	0.00307876	0.0489673	WEL3	WEAK CHLOROPLAST MOVEMENT UNDER BLUE LIGHT-like protein (DUF827)
AT4G39010	12.5381	-2.0775	0.645492	-3.21847	0.00128877	0.0271218	AtGH9B18	Cellulase involved in cell wall modification during valve dehiscence.
AT2G28410	56.5675	-2.09489	0.630582	-3.32216	0.000893232	0.0211234		transmembrane protein
AT5G42690	11.2079	-2.09541	0.667643	-3.13851	0.00169807	0.0328542		transcription factor, putative (Protein of unknown function, DUF547)
AT1G55200	15.1648	-2.1016	0.613828	-3.42376	0.000617621	0.016229		kinase with adenine nucleotide alpha hydrolases-like domain-containing protein
AT1G67750	75.8711	-2.10495	0.56624	-3.71741	0.000201278	0.00704188		Pectate lyase family protein
AT5G19170	4.59984	-2.11301	0.695228	-3.0393	0.00237126	0.0412514		NEP-interacting protein, putative (DUF239)
AT2G37380	10.8775	-2.11784	0.465138	-4.55314	5.28504e-06	0.000421201	MAKR3	Encodes a member of the MAKR (MEMBRANE-ASSOCIATED KINASE REGULATOR) gene family. MAKRs have putative kinase interacting motifs and membrane localization signals. Known members include: AT5G26230 (MAKR1), AT1G64080 (MAKR2), AT2G37380 (MAKR3), AT2G39370 (MAKR4), AT5G52870 (MAKR5) and AT5G52900 (MAKR6).
AT5G13140	177.388	-2.12481	0.605881	-3.50698	0.00045323	0.0129707		Pollen Ole e 1 allergen and extensin family protein
AT1G35180	13.5361	-2.13311	0.719311	-2.96549	0.00302197	0.0482031		TRAM, LAG1 and CLN8 (TLC) lipid-sensing domain containing protein
AT3G23880	45.0595	-2.14983	0.653034	-3.29206	0.000994564	0.0226351		F-box and associated interaction domains-containing protein
AT2G41300	18.5483	-2.14988	0.439849	-4.88777	1.01983e-06	0.000105699	SSL1	Although this enzyme is predicted to encode a strictosidine synthase (SS), it lacks a conserved catalytic glutamate residue found in active SS enzymes and it is not expected to have SS activity.
AT5G46690	111.365	-2.16404	0.693332	-3.12121	0.00180109	0.034247	BHLH71	beta HLH protein 71
AT1G53520	47.7784	-2.1697	0.587374	-3.6939	0.000220843	0.00755864	FAP3	Encodes a plastid stroma localized fatty acid binding protein involved in fatty acid metabolism.
AT5G48690	6.41428	-2.18175	0.731211	-2.98375	0.00284738	0.0464588		ubiquitin-associated (UBA)/TS-N domain protein
AT5G47440	30.5892	-2.19226	0.601427	-3.64509	0.000267299	0.00881199		FORKED-LIKE family member, part of Group 3 (Group 1 consists of FKD1, FL1-FL3
AT3G54260	28.4389	-2.20556	0.583925	-3.77712	0.000158653	0.00589632	TBL36	Encodes a member of the TBL (TRICHOME BIREFRINGENCE-LIKE) gene family containing a plant-specific DUF231 (domain of unknown function) domain. TBL gene family has 46 members, two of which (TBR/AT5G06700 and TBL3/AT5G01360) have been shown to be involved in the synthesis and deposition of secondary wall cellulose, presumably by influencing the esterification state of pectic polymers. A nomenclature…
AT5G14280	6.86846	-2.22743	0.664052	-3.35431	0.000795642	0.0194945	GPL2	DNA-binding storekeeper-like protein
AT3G06880	171.262	-2.25382	0.597205	-3.77395	0.000160681	0.00593174		Transducin/WD40 repeat-like superfamily protein
AT1G62700	7.41623	-2.32236	0.595783	-3.89799	9.69929e-05	0.0039948	NAC026	Encodes a NAC-domain transcription factor. Expressed in the vascular tissue.
AT2G27402	55.3622	-2.32369	0.662762	-3.50608	0.000454763	0.0129707		plastid transcriptionally active protein
AT1G73830	44.7747	-2.373	0.563836	-4.20867	2.56883e-05	0.00146916	BEE3	Encodes the brassinosteroid signaling component BEE3 (BR-ENHANCED EXPRESSION 3). Positively modulates the shade avoidance syndrome in Arabidopsis seedlings.
AT2G28580	12.404	-2.38269	0.572552	-4.16153	3.16125e-05	0.00168978		transmembrane protein, putative (DUF247)
AT1G52190	437.686	-2.39901	0.749791	-3.19958	0.00137628	0.0285821	NPF1.2	Encodes a low affinity nitrate transporter that is expressed in the plasma membrane and found in the phloem of the major veins of leaves. It is responsible for nitrate redistribution to young leaves.
AT5G47500	8.69565	-2.40308	0.560325	-4.28873	1.79701e-05	0.00109892	PME68	predicted to encode a pectin methylesterase
AT5G03795	5.36654	-2.40943	0.735646	-3.27526	0.00105566	0.0235163		Exostosin family protein
AT3G50570	11.877	-2.42158	0.738792	-3.27776	0.00104636	0.0234274		hydroxyproline-rich glycoprotein family protein
AT5G25490	11.059	-2.42708	0.542168	-4.47663	7.58315e-06	0.000563655		Ran BP2/NZF zinc finger-like superfamily protein
AT5G51750	58.5931	-2.44973	0.67761	-3.61525	0.000300053	0.00954461	SBT1.3	subtilase 1.3
AT3G28420	10.7187	-2.48372	0.72267	-3.43687	0.000588488	0.0157092		Putative membrane lipoprotein
AT5G49170	17.3798	-2.50973	0.816407	-3.07412	0.00211122	0.0383599		hypothetical protein
AT3G62950	61.8517	-2.52446	0.738398	-3.41884	0.000628887	0.0164494	GRXC11	Encodes a member of the CC-type glutaredoxin (ROXY) family that has been shown to interact with the transcription factor TGA2 and suppress ORA59 promoter activity.
AT1G69320	3.88769	-2.58493	0.844069	-3.06246	0.00219527	0.0392507	CLE10	Member of a large family of putative ligands homologous to the Clavata3 gene. Consists of a single exon.
AT1G75720	3.84713	-2.59222	0.81826	-3.16796	0.00153511	0.0305929		WEB family protein (DUF827)
AT1G76610	7.4401	-2.6122	0.72845	-3.58597	0.000335824	0.0103978		MIZU-KUSSEI-like protein (Protein of unknown function, DUF617)
AT4G34580	6.83485	-2.64329	0.700267	-3.77468	0.000160212	0.00592436	SFH1	Encodes COW1 (can of worms1), a phosphatidylinositol transfer protein essential for root hair tip growth. The N-terminus of the COW1 protein is 32% identical to an essential phosphatidylinositol transfer protein (PITP), the yeast Sec14 protein (sec14p) while the C-terminus is 34.5% identical to a late nodulin of Lotus japonicus, Nlj16. Expression of COW1 complements the growth defect associated w…
AT3G49970	4.52179	-2.66475	0.82128	-3.24464	0.001176	0.0255893		Phototropic-responsive NPH3 family protein
AT5G54190	29.7059	-2.73609	0.842023	-3.24943	0.00115637	0.0253004	PORA	light-dependent NADPH:protochlorophyllide oxidoreductase A
AT4G20230	5.49102	-2.81227	0.853386	-3.29543	0.000982707	0.0225036		terpenoid synthase superfamily protein
AT5G57760	26.7449	-3.06811	0.960432	-3.19451	0.00140068	0.0288867		hypothetical protein
AT2G38995	12.9828	-3.084	0.968321	-3.18489	0.00144807	0.0293374		O-acyltransferase (WSD1-like) family protein
AT1G11450	4.57148	-3.14341	1.02826	-3.05701	0.00223555	0.039704		nodulin MtN21-like transporter family protein
AT1G67790	7.0009	-3.16593	0.866189	-3.65501	0.000257174	0.0085374	SEOC	sieve element occlusion protein
AT3G53980	54.9263	-3.17464	0.823581	-3.85468	0.000115882	0.00457641		Bifunctional inhibitor/lipid-transfer protein/seed storage 2S albumin superfamily protein
AT3G27500	2.22274	-3.21334	1.05857	-3.03554	0.00240105	0.0415079		Cysteine/Histidine-rich C1 domain family protein
AT5G02760	64.1559	-3.26423	0.867253	-3.76388	0.000167297	0.00610455		Encodes a phosphatase that functions in sustaining proper leaf longevity and preventing early senescence by suppressing or perturbing SARK-mediated senescence signal transduction.
AT4G29020	38.9423	-3.41392	0.951997	-3.58607	0.000335704	0.0103978		glycine-rich protein
AT1G54400	1.3515	-3.73469	1.24146	-3.0083	0.00262713	0.0439034		HSP20-like chaperones superfamily protein
AT1G04877	1.19169	-3.88419	1.2675	-3.06445	0.00218071	0.0391819		None
AT5G07520	2.38922	-3.8982	1.25919	-3.09581	0.00196274	0.0363198	GRP18	encodes a glycine-rich protein that is expressed only in flowers during a specific developmental stage (flower stage 12).
AT1G04110	3.73491	-3.94892	1.24383	-3.17481	0.00149934	0.0300358	SBT1.2	Initially identified as a mutation affecting stomatal development and distribution. Encodes a protein similar to serine proteases.
AT1G52750	1.88055	-4.09147	1.27058	-3.22016	0.00128117	0.0270393		alpha/beta-Hydrolases superfamily protein
AT1G35215	1.80854	-4.34146	1.28923	-3.36748	0.000758572	0.0187738		transmembrane protein
AT3G53250	2.83681	-4.80696	1.4897	-3.22679	0.00125185	0.0265474		SAUR-like auxin-responsive protein family
AT4G08910	2.12207	-5.00626	1.54561	-3.23902	0.0011994	0.0258183		homeobox protein
AT5G20630	42.761	-5.11254	1.32486	-3.85893	0.000113883	0.00452987	GER3	Encodes a germin-like protein. Its transcripts are more abundant in RNA from leaves collected in the evening, suggesting some kind of circadian regulation.
AT1G10640	3.9854	-5.19187	1.32462	-3.91953	8.87228e-05	0.00375126		Pectin lyase-like superfamily protein
AT3G06655	35.7326	-5.19441	1.63015	-3.18645	0.00144029	0.0293304		None
AT4G07275	4.27864	-5.44949	1.56811	-3.47521	0.00051046	0.014051		Natural antisense transcript overlaps with AT4G24510
AT1G01190	4.29787	-5.63298	1.18369	-4.75883	1.94719e-06	0.000186087	CYP78A8	cytochrome P450, family 78, subfamily A, polypeptide 8
AT4G34790	5.9966	-5.86124	1.28601	-4.55769	5.17186e-06	0.000415178		SAUR-like auxin-responsive protein family
AT1G24996	6.75214	-6.06116	2.02588	-2.99186	0.00277283	0.0456133		hypothetical protein
AT5G01210	91.8199	-7.75238	2.25047	-3.44479	0.000571507	0.0153487		HXXXD-type acyl-transferase family protein
AT2G44130	56.5247	-22.8624	2.46052	-9.29171	1.5183e-20	1.11727e-16		Encodes a member of a family of F-box proteins, called the KISS ME DEADLY (KMD) family. Component of SCF ubiquitin protein ligase, interacts with phenylalanine ammonia-lyase. AtKFB39 is a homolog of previously identified AtKFB50 (At3g59940) and specifically interacts with Arabidopsis PAL3 and PAL4 in vitro. In planta, together with AtKFB01, KFB20 and KFB50, it regulates PAL protein stability thus…

## Sheet: LYRATA_F vs. C
Gene	baseMean	log2FoldChange	lfcSE	stat	pvalue	padj	Best.hit.arabi.name	arabi.symbol
AL41U10060	138.483	23.4057	1.82838	12.8014	1.61076e-37	1.00905e-34	AT2G29290
AL5G14940	34.6018	21.3024	2.14755	9.91941	3.42766e-23	4.79973e-21	AT3G26190	CYP71B21
AL3G47550	7.62548	18.2365	2.25138	8.10016	5.48848e-16	3.03845e-14	AT1G25550
AL126U10060	4.89265	17.0845	2.41385	7.07768	1.46587e-12	4.6651e-11	AT2G17520	ATIRE1-2,IRE1-2,IRE1A
AL6G36320	26817.9	16.3654	1.32295	12.3704	3.78059e-35	2.04539e-32	AT1G52030	F-ATMBP,MBP1.2,MBP2
AL1G54320	12.4036	15.4636	2.17251	7.11784	1.09635e-12	3.57515e-11	AT1G47890	AtRLP7,RLP7
AL5G42360	3386.78	15.1617	1.89353	8.00709	1.17456e-15	6.09159e-14	AT3G60140	BGLU30,DIN2,SRG2
AL1G60960	2303.59	15.0496	1.96154	7.67235	1.68872e-14	7.30911e-13	AT1G52690
AL3G11800	1698.81	14.8193	2.23233	6.63849	3.16903e-11	7.9914e-10	AT3G02480
AL6G36000	2128.86	14.4271	1.05835	13.6316	2.59725e-42	2.94417e-39	AT5G24420	PGL5
AL1G59780	46807	14.2225	0.666204	21.3485	4.02533e-101	9.58231e-97	AT1G51780	ILL5
AL1G51570	2340.47	14.098	1.52231	9.26094	2.02633e-20	1.99326e-18	AT1G43160	RAP2.6
AL7G18090	1560.07	13.7897	1.58934	8.67639	4.08524e-18	3.04856e-16	AT4G33467
AL8G16730	871.738	12.9263	1.56081	8.28177	1.21359e-16	7.42661e-15	AT5G43570
AL2G15260	10686.9	12.855	1.14828	11.195	4.31236e-29	1.19367e-26	AT1G61120	GES,TPS04,TPS4
AL7G38000	6539.58	12.4303	1.12195	11.0792	1.58339e-28	4.28325e-26	AT4G16730	TPS02
AL5G15780	1853.65	12.3716	1.46441	8.44814	2.95987e-17	1.97366e-15	AT3G26830	CYP71B15,PAD3
AL1G15590	5724.13	12.307	1.2831	9.59164	8.66933e-22	9.9218e-20	AT1G05680	UGT74E2
AL8G36000	954.047	12.2658	1.54267	7.951	1.85013e-15	9.37069e-14
AL4G40360	353.624	12.1604	2.01135	6.04592	1.48556e-09	2.62884e-08	AT2G42000
AL2G15250	556.475	12.1473	1.28919	9.42244	4.40719e-21	4.58136e-19	AT1G61120	GES,TPS04,TPS4
AL5G23330	750.646	12.1113	1.13943	10.6293	2.17769e-26	4.31999e-24	AT3G44860	FAMT
AL2G31960	111830	12.0713	1.25626	9.60888	7.33444e-22	8.4346e-20	AT1G72290
AL3G45650	424.516	11.9796	1.68815	7.09633	1.28116e-12	4.12135e-11	AT2G13810	ALD1
AL8G26800	411.314	11.9088	1.11953	10.6374	1.99696e-26	4.06304e-24	AT5G52400	CYP715A1
AL811U10010	3031.06	11.8332	1.27133	9.30776	1.30557e-20	1.30585e-18	AT2G38240
AL2G35840	1478.34	11.8184	1.67154	7.07039	1.54503e-12	4.89089e-11	AT5G44430	PDF1.2c
AL4G24070	378.015	11.813	1.24735	9.47047	2.78579e-21	2.98719e-19	AT2G29470	ATGSTU3,GST21,GSTU3
AL5G19780	366.349	11.8067	1.4765	7.99642	1.28089e-15	6.58564e-14	AT3G29670
AL6G10130	450.35	11.7616	1.25078	9.40343	5.28127e-21	5.41899e-19	AT5G01900	ATWRKY62,WRKY62
AL3G24130	956.556	11.5759	1.4983	7.72603	1.10949e-14	4.96454e-13	AT3G12500	ATHCHIB,B-CHI,CHI-B,HCHIB,PR-3,PR3
AL6G31780	7630.17	11.5668	0.838851	13.7889	2.97435e-43	3.72655e-40	AT5G20230	ATBCB,BCB,SAG14
AL8G25310	280.536	11.5293	1.19201	9.67211	3.96141e-22	4.81129e-20
AL1G20030	349.512	11.5074	1.61748	7.1144	1.12398e-12	3.66025e-11	AT1G09510
AL5G17080	2138.34	11.4965	1.35721	8.47066	2.44011e-17	1.66059e-15	AT3G27660	OLE3,OLEO4
AL4G15910	424.011	11.4661	1.22385	9.36885	7.33286e-21	7.36535e-19	AT2G24850	TAT,TAT3
AL5G37250	1418.74	11.3468	1.02841	11.0334	2.63672e-28	6.82251e-26	AT3G55970	ATJRG21,JRG21
AL22U10040	3228.74	11.2863	0.953348	11.8386	2.46626e-32	9.0322e-30	AT1G69930	ATGSTU11,GSTU11
AL3G36910	497.492	11.2454	1.293	8.69716	3.40301e-18	2.55548e-16	AT3G22620
AL7G32290	3932.7	11.2044	1.3561	8.26219	1.43027e-16	8.68563e-15	AT4G21680	NRT1.8
AL1G27480	142.451	11.1943	2.54213	4.40353	1.06503e-05	7.10369e-05	AT1G15380
AL6G12500	1105.14	11.1854	1.05625	10.5898	3.32417e-26	6.53982e-24	AT5G03210
AL3G42940	819.715	11.1819	1.47131	7.59996	2.96212e-14	1.2306e-12	AT2G05440	ATGRP9,GRP9
AL3G23020	1729.09	11.1681	1.24073	9.00127	2.23114e-19	1.90366e-17	AT3G11480	ATBSMT1,BSMT1
AL3G21220	287.126	11.1518	1.10291	10.1113	4.92193e-24	7.70832e-22	AT3G09940	ATMDAR3,MDAR2,MDAR3,MDHAR
AL2G40570	1072.43	10.9271	0.942933	11.5884	4.71632e-31	1.58129e-28	AT1G80820	ATCCR2,CCR2
AL4G35240	807.17	10.9147	1.35067	8.08096	6.42567e-16	3.52449e-14	AT2G38240
AL3G28590	189.91	10.8725	1.03008	10.555	4.81643e-26	9.24638e-24	AT3G15950	NAI2
AL4G38190	163.158	10.8609	1.32626	8.18909	2.63207e-16	1.54326e-14	AT2G40370	LAC5
AL5G27970	460.216	10.7945	1.18001	9.14782	5.80957e-20	5.31911e-18	AT3G48520	CYP94B3
AL4G26380	156.69	10.7923	1.13873	9.47753	2.60362e-21	2.8301e-19	AT2G31180	ATMYB14,MYB14,MYB14AT
AL5G11560	154.923	10.747	1.31787	8.15479	3.49777e-16	1.99675e-14	AT2G02340	AtPP2-B8,PP2-B8
AL7G14460	162.775	10.7165	1.49416	7.17224	7.37793e-13	2.49477e-11	AT4G36610
AL5G17730	108.822	10.7155	1.56026	6.86781	6.51946e-12	1.84099e-10	AT3G28220
AL5G33870	437.644	10.7118	1.88764	5.67467	1.38954e-08	1.9701e-07	AT3G53040
AL41U10050	2434.06	10.6446	1.01704	10.4662	1.23448e-25	2.26053e-23	AT2G29150
AL1G60060	4796.29	10.6097	0.797944	13.2963	2.43072e-40	2.06655e-37	AT1G52000
AL8G45650	125.785	10.5575	1.7996	5.86659	4.44844e-09	7.05027e-08	AT5G65980
AL5G30550	138.153	10.5059	1.56819	6.69937	2.09323e-11	5.43988e-10	AT3G50400
AL2G13710	69.4558	10.4705	2.36576	4.42582	9.60749e-06	6.47772e-05	AT1G62210
AL1G23130	227.139	10.4483	1.55498	6.71928	1.82625e-11	4.82507e-10	AT1G11925
AL6G47420	524.772	10.3368	1.56946	6.58622	4.51159e-11	1.09927e-09	AT4G12490
AL8G16020	104.84	10.228	1.08978	9.38537	6.2694e-21	6.40528e-19	AT5G44050
AL5G18250	123.183	10.1806	1.13051	9.00532	2.15045e-19	1.84142e-17	AT3G28600
AL1G25990	168.066	10.1151	1.26111	8.02077	1.05086e-15	5.48592e-14	AT1G14120
AL2G32920	126.087	10.098	1.19963	8.41753	3.845e-17	2.53546e-15	AT1G73165	CLE1
AL8G35750	165.341	9.98469	2.04866	4.87377	1.09487e-06	9.51568e-06	AT5G59310	LTP4
AL3G22960	101.749	9.95707	1.62937	6.11098	9.90201e-10	1.83867e-08	AT3G11430	ATGPAT5,GPAT5
AL6G32920	153.152	9.95083	1.1863	8.3881	4.94066e-17	3.21346e-15	AT5G21960
AL7G25370	95.4313	9.91427	1.57678	6.28765	3.22301e-10	6.70076e-09	AT4G27420
AL5G17230	108.809	9.91425	1.40018	7.0807	1.43428e-12	4.58911e-11	AT3G27810	ATMYB21,ATMYB3,MYB21
AL4G43940	141.438	9.90955	1.2961	7.6457	2.07813e-14	8.86555e-13
AL6G21160	391.999	9.87279	0.928679	10.631	2.13798e-26	4.27685e-24	AT5G10625
AL4G47760	87.9475	9.86208	1.26069	7.82278	5.16681e-15	2.44525e-13	AT2G48130
AL4G10190	142.931	9.8498	1.3255	7.43099	1.07788e-13	4.15868e-12	AT2G21100
AL1G64980	97.5602	9.82874	1.3196	7.44825	9.45862e-14	3.67912e-12	AT1G54540
AL4G13840	93.2889	9.80764	1.18721	8.26107	1.44371e-16	8.74491e-15
AL3G22850	204.996	9.80564	1.65395	5.92861	3.05512e-09	5.01913e-08	AT3G11340
AL1G44790	121.819	9.79182	1.06633	9.18273	4.20281e-20	3.97016e-18	AT1G30730
AL7G22610	144.347	9.78604	1.57521	6.21254	5.2134e-10	1.02644e-08	AT4G29700
AL6G46650	93.5413	9.76889	1.17168	8.33753	7.58559e-17	4.78979e-15	AT4G11911
AL4G13530	96.0466	9.76873	1.329	7.35041	1.97594e-13	7.3039e-12	AT2G23540
AL6G23140	94.9562	9.74212	1.21719	8.00378	1.2066e-15	6.24414e-14	AT5G12340
AL1G47190	91.2865	9.73781	1.15743	8.41328	3.98689e-17	2.62177e-15	AT1G32910
AL3G30590	278.838	9.73564	1.60357	6.07122	1.26939e-09	2.29096e-08	AT3G17520
AL8G44850	157.2	9.6983	1.57122	6.17246	6.72373e-10	1.28561e-08	AT5G17890	CHS3,DAR4
AL4G12290	79.7367	9.68434	1.23892	7.81674	5.42076e-15	2.55527e-13	AT2G22760
AL7G34280	3327.07	9.68335	1.11203	8.70778	3.09879e-18	2.3418e-16	AT4G19810
AL7G32080	258.404	9.68141	1.24826	7.75591	8.77144e-15	4.00008e-13	AT4G21840	ATMSRB8,MSRB8
AL3G13920	464.344	9.64659	0.971876	9.92574	3.21701e-23	4.53141e-21	AT3G04010
AL6G23680	240.515	9.61996	1.33195	7.22246	5.10546e-13	1.76394e-11	AT5G13080	ATWRKY75,WRKY75
AL2G24650	102.162	9.58263	1.39152	6.88647	5.7195e-12	1.64039e-10	AT1G66700	PXMT1
AL6G35430	901.231	9.5692	1.25018	7.65427	1.94413e-14	8.33872e-13	AT5G24080
AL4G47540	104.049	9.55769	1.18574	8.06051	7.59759e-16	4.08651e-14	AT2G47950
AL2G31170	66.5632	9.55486	1.66836	5.72709	1.02168e-08	1.49853e-07	AT1G71520
AL6G24550	73.3767	9.55361	1.63701	5.83602	5.34626e-09	8.33449e-08	AT5G13900
AL3G33050	137.244	9.54681	1.33378	7.15771	8.20388e-13	2.74288e-11	AT3G19615
AL4G46750	171.713	9.51599	1.09385	8.69951	3.33329e-18	2.51104e-16	AT2G47190	ATMYB2,MYB2
AL1G57450	278.909	9.49656	1.11322	8.53075	1.45397e-17	1.01204e-15	AT1G49900
AL7G47810	94.7428	9.44863	1.39779	6.75968	1.38301e-11	3.72427e-10	AT5G41590
AL3G29270	81.6478	9.44686	1.26052	7.49441	6.65953e-14	2.63777e-12	AT3G16450
AL4G44340	381.461	9.44571	1.26606	7.46074	8.60381e-14	3.3742e-12	AT2G45220
AL7G16850	68.0927	9.39442	1.39668	6.72626	1.74079e-11	4.61979e-10	AT4G34410	RRTF1
AL1G15290	71.8582	9.39128	1.35851	6.91291	4.74811e-12	1.38516e-10	AT1G05450
AL5G45480	32.6411	9.38976	2.39412	3.92201	8.78118e-05	0.000441656	AT3G62730
AL5G21350	170.923	9.37586	1.33885	7.0029	2.50724e-12	7.76137e-11	AT3G43250
AL2G22020	62.4376	9.35434	1.85505	5.04265	4.5914e-07	4.42324e-06	AT1G02190
AL7G23180	296.853	9.34834	0.901325	10.3718	3.33275e-25	5.749e-23	AT4G29270
AL4G17540	54.7528	9.34318	1.15711	8.07459	6.77017e-16	3.69642e-14	AT2G25820
AL4G12050	60.2767	9.3197	1.41242	6.59841	4.15587e-11	1.0199e-09	AT2G22510
AL4G12062	60.2767	9.3197	1.41242	6.59841	4.15587e-11	1.0199e-09	AT2G22510
AL3G31410	67.9921	9.31325	1.18009	7.892	2.97393e-15	1.45071e-13	AT5G55780
AL7G25000	934.363	9.31107	1.01942	9.13366	6.62208e-20	5.97116e-18	AT5G54160	ATOMT1,OMT1
AL3G36900	1735.04	9.30793	0.914074	10.1829	2.36383e-24	3.85417e-22	AT3G22600
AL6G17550	84.5687	9.28767	1.11889	8.30077	1.0344e-16	6.42922e-15	AT5G07310
AL4G21910	403.417	9.2635	1.01285	9.146	5.90786e-20	5.38837e-18	AT1G08080	ACA7,ATACA7
AL2G41350	72.3305	9.25005	1.61609	5.72371	1.0422e-08	1.52566e-07
AL8G40510	1540.72	9.2417	0.763896	12.0981	1.08071e-33	4.76413e-31	AT5G63450	CYP94B1
AL6G15060	301.51	9.19426	1.42205	6.46551	1.00955e-10	2.31079e-09	AT5G05220
AL1G15450	295.078	9.1432	1.28683	7.10521	1.20137e-12	3.89096e-11	AT1G05575
AL4G31820	59.6926	9.13978	1.99636	4.57822	4.68954e-06	3.45832e-05	AT2G35730
AL4G43890	62.765	9.11925	1.2968	7.0321	2.03446e-12	6.37242e-11	AT2G44810	DAD1
AL6G17780	59.8166	9.10534	1.32971	6.84763	7.50859e-12	2.093e-10	AT5G07475
AL9U12080	199.328	9.10533	1.2482	7.29479	2.99119e-13	1.07237e-11	AT4G12735
AL270U10010	464.159	9.09268	0.911766	9.97261	2.00884e-23	2.89821e-21	AT2G34600	JAZ7,TIFY5B
AL6G15210	692.533	9.0331	0.789599	11.4401	2.63559e-30	8.36536e-28	AT5G05340
AL4G42300	753.791	8.98448	0.802739	11.1923	4.4488e-29	1.21728e-26	AT2G43510	ATTI1,TI1
AL4G43930	709.808	8.98272	0.743215	12.0863	1.24784e-33	5.40088e-31	AT2G44840	ATERF13,EREBP,ERF13
AL7G13440	301.045	8.97596	1.42143	6.31472	2.70649e-10	5.7117e-09	AT4G37390	AUR3,BRU6,GH3-2,GH3.2,YDK1
AL3G37900	173.911	8.97331	1.02531	8.75179	2.09998e-18	1.6178e-16	AT3G23250	ATMYB15,ATY19,MYB15
AL4G43600	678.968	8.91728	0.738498	12.0749	1.43346e-33	6.09347e-31	AT2G44578
AL8G29540	46.7118	8.89635	1.25709	7.07693	1.47383e-12	4.68417e-11	AT5G54230	AtMYB49,MYB49
AL6G51960	55.8126	8.83545	1.43503	6.15698	7.41452e-10	1.40752e-08	AT4G01430
AL5G45430	31.4395	8.82607	1.27715	6.91077	4.82021e-12	1.40104e-10	AT1G54970	ATPRP1,PRP1,RHS7
AL5G25620	59.0504	8.81163	1.20111	7.33622	2.19706e-13	8.0587e-12	AT3G46720
AL4G12300	275.98	8.80625	0.90467	9.73422	2.15473e-22	2.74296e-20	AT2G22770	NAI1
AL7G31150	59.7814	8.79097	1.07504	8.17735	2.90145e-16	1.68051e-14
AL1G43010	271.915	8.79092	1.08767	8.08236	6.35249e-16	3.4924e-14
AL8G39370	31.4128	8.7889	1.37838	6.37624	1.81488e-10	3.9455e-09	AT5G62480	ATGSTU9,GST14,GST14B,GSTU9
AL3G12980	72.3621	8.78479	1.39751	6.28603	3.25694e-10	6.76105e-09	AT3G03341
AL2G10860	91.6607	8.77833	1.10897	7.91573	2.45815e-15	1.20902e-13	AT1G64160
AL1G25270	55.5483	8.77094	1.68479	5.20594	1.93017e-07	2.07065e-06	AT1G13520
AL7G14660	50.8855	8.76334	1.27183	6.89032	5.56688e-12	1.59855e-10	AT4G36430
AL4G47130	58.4558	8.706	1.13717	7.65588	1.91991e-14	8.24971e-13	AT2G47550
AL7G40590	181.402	8.69795	1.15544	7.5278	5.16005e-14	2.07142e-12	AT4G15120
AL1G36560	50.7338	8.69468	1.73531	5.01044	5.43043e-07	5.12982e-06	AT1G22990
AL3G28330	316.067	8.67441	1.25061	6.93613	4.02979e-12	1.19463e-10	AT3G15670
AL2G33370	79.6045	8.65649	1.22237	7.0817	1.42399e-12	4.56231e-11	AT1G58270	ZW9
AL7G16970	40.6428	8.64967	1.41852	6.09767	1.07626e-09	1.97689e-08	AT4G34300
AL3G48060	71.6502	8.64558	1.22538	7.05544	1.72052e-12	5.41758e-11	AT2G20030
AL759U10010	38.9504	8.64537	1.20686	7.16354	7.86185e-13	2.64338e-11	AT3G07250
AL7G11070	22.1729	8.64202	2.70224	3.1981	0.00138337	0.00467043	AT4G39130
AL6G30530	563.942	8.63737	0.690169	12.5149	6.19079e-36	3.42725e-33	AT5G19110
AL1G31790	44.2194	8.63529	1.2923	6.68211	2.35524e-11	6.04299e-10	AT1G19210
AL1G27990	38.8842	8.625	1.48275	5.81689	5.99529e-09	9.23142e-08
AL2G37060	4172.68	8.61604	0.831894	10.3571	3.88419e-25	6.65203e-23	AT1G21310	ATEXT3,EXT3,RSH
AL4G43610	528.873	8.59214	0.650893	13.2005	8.70988e-40	6.91129e-37	AT2G44581
AL3G20980	90.3136	8.58491	0.998182	8.60055	7.93359e-18	5.7579e-16	AT2G03460
AL3G47560	38.49	8.58434	1.40499	6.10991	9.96844e-10	1.84956e-08	AT2G15780
AL5G22680	47.5661	8.54736	1.35276	6.31845	2.64199e-10	5.59044e-09	AT3G44540	FAR4
AL5G25610	444.513	8.52293	0.857994	9.93355	2.97464e-23	4.2402e-21	AT3G46670	UGT76E11
AL3G32960	56.5367	8.51692	1.05051	8.10741	5.17099e-16	2.87606e-14	AT3G19550
AL1G39380	86.0133	8.51661	1.29759	6.56339	5.25986e-11	1.26989e-09	AT1G26380
AL3G30090	141.643	8.50631	0.928084	9.16545	4.9339e-20	4.5701e-18
AL1G41730	241.674	8.48927	0.854149	9.93885	2.82055e-23	4.04477e-21	AT1G28190
AL6G10370	35.0277	8.48884	1.61888	5.24364	1.57438e-07	1.72552e-06	AT5G01680	ATCHX26,CHX26
AL3G29620	111.097	8.47828	1.06574	7.9553	1.78693e-15	9.06993e-14	AT3G16690
AL22U10050	5018.86	8.47321	0.555851	15.2437	1.81413e-52	5.39816e-49	AT1G69920	ATGSTU12,GSTU12
AL1G11650	324.931	8.47085	1.34558	6.29534	3.06732e-10	6.39382e-09	AT1G02310	MAN1
AL3G36880	95.2157	8.44613	1.06242	7.94993	1.86618e-15	9.43192e-14	AT3G22560
AL3G20390	47.8045	8.41237	1.14385	7.35447	1.91692e-13	7.1189e-12	AT3G09270	ATGSTU8,GSTU8
AL6G15660	35.5791	8.40084	1.58028	5.31605	1.06046e-07	1.22426e-06	AT3G11260	WOX5
AL6G15290	32.8726	8.38004	1.2317	6.80364	1.02005e-11	2.79749e-10	AT5G05390	LAC12
AL7G11840	844.706	8.37155	0.83579	10.0163	1.29197e-23	1.87532e-21	AT4G39670
AL5G27860	54.924	8.37131	1.16235	7.20206	5.93077e-13	2.02848e-11	AT3G48450
AL6G11400	111.923	8.36786	1.02321	8.17805	2.88479e-16	1.67494e-14	AT5G02170
AL6G46640	215.913	8.35677	1.00571	8.30933	9.62425e-17	6.02908e-15	AT4G11910
AL8G35760	784.817	8.35625	1.56141	5.35175	8.71076e-08	1.02908e-06	AT5G59320	LTP3
AL3G15550	33.3692	8.3392	1.28435	6.49293	8.418e-11	1.96847e-09	AT3G05400
AL1G39370	44.9427	8.32325	1.38367	6.01533	1.79521e-09	3.11706e-08	AT1G26390
AL3G36540	48.8141	8.31263	1.17247	7.08987	1.3424e-12	4.31251e-11	AT3G22275
AL4G43450	77.642	8.3116	1.35279	6.14402	8.04592e-10	1.51649e-08	AT3G60120	BGLU27
AL7G25390	25.1631	8.30734	1.57463	5.27573	1.32232e-07	1.48342e-06	AT5G54370
AL6G49360	33.0906	8.27793	1.2857	6.43845	1.20699e-10	2.70295e-09	AT4G03540
AL3G15940	104.293	8.26283	1.12187	7.36522	1.76849e-13	6.59859e-12	AT3G05390
AL4G36170	1264.13	8.25259	0.781072	10.5657	4.2966e-26	8.3155e-24	AT2G38870
AL6G16040	26.2291	8.2182	1.3654	6.01891	1.75598e-09	3.06011e-08	AT5G06090	ATGPAT7,GPAT7
AL2G36780	29.8989	8.21816	1.30758	6.28504	3.27774e-10	6.79082e-09	AT1G76640
AL3G20330	31.536	8.21246	1.30351	6.30026	2.97152e-10	6.21045e-09	AT3G09220	LAC7
AL5G12610	2419.99	8.20343	0.5925	13.8454	1.35532e-43	1.79241e-40	AT2G02990	ATRNS1,RNS1
AL6G19510	120.248	8.20219	1.35528	6.05205	1.43017e-09	2.5502e-08	AT5G08760
AL1G27290	470.568	8.1877	0.838382	9.76607	1.57446e-22	2.04809e-20	AT1G15210	ATPDR7,PDR7
AL6G47410	100.678	8.18255	1.56704	5.22166	1.77324e-07	1.91437e-06	AT4G12490
AL1G61210	4051.44	8.17946	0.699682	11.6902	1.42972e-31	5.00507e-29	AT1G52890	ANAC019,NAC019
AL7G17900	60.2207	8.17707	1.3661	5.98571	2.15441e-09	3.66066e-08	AT1G55990
AL4G32030	292.007	8.17472	0.841458	9.71494	2.60393e-22	3.26245e-20	AT2G35930	PUB23
AL7G23850	6195.51	8.16761	0.66614	12.2611	1.46491e-34	7.26504e-32	AT4G28680	TYRDC,TYRDC1
AL1G28490	43.9291	8.16499	1.18272	6.90356	5.07156e-12	1.46872e-10	AT1G16370	ATOCT6,OCT6
AL3G13400	21.1813	8.15455	1.17878	6.91781	4.58671e-12	1.34136e-10	AT3G03620
AL8G38650	168.556	8.14179	1.19155	6.83296	8.31795e-12	2.29975e-10	AT5G61890
AL5G34550	81.3052	8.13887	1.30275	6.24746	4.17189e-10	8.41625e-09	AT3G53600
AL6G16870	1753.88	8.13696	1.09863	7.40646	1.29714e-13	4.94056e-12	AT5G06760	LEA4-5
AL7G12650	5325.17	8.11837	0.63507	12.7834	2.02957e-37	1.23882e-34	AT4G37990	ATCAD8,CAD-B2,ELI3,ELI3-2
AL8G16720	41.6834	8.10793	1.29186	6.27616	3.47041e-10	7.15264e-09	AT5G43580
AL6G19920	258.733	8.09911	1.07318	7.54683	4.45975e-14	1.81477e-12	AT5G09520
AL8G15480	115.263	8.08652	1.07928	7.49249	6.75779e-14	2.67225e-12	AT5G44390
AL2G27840	32.0432	8.06218	1.30033	6.20011	5.64238e-10	1.10096e-08	AT1G68850
AL2G28680	13.7237	8.03315	1.8746	4.28527	1.82516e-05	0.00011294	AT1G69540	AGL94
AL8G21220	34.7991	8.02357	1.22463	6.55186	5.68241e-11	1.36361e-09	AT5G48400	ATGLR1.2,GLR1.2
AL7G48560	666.414	8.00959	0.669132	11.9701	5.095e-33	1.9883e-30	AT5G40990	GLIP1
AL7G14310	1573.33	8.00856	0.680929	11.7612	6.18335e-32	2.19693e-29	AT4G36700
AL7G37970	49.6764	7.9774	1.28114	6.22678	4.76122e-10	9.51961e-09	AT4G16740	ATTPS03,TPS03
AL3G51340	179.283	7.96288	0.941763	8.45529	2.78386e-17	1.87733e-15	AT2G18150
AL8G26400	721.093	7.95931	0.732473	10.8664	1.66738e-27	4.0093e-25	AT5G52050
AL1G31780	87.2066	7.91781	1.10899	7.13964	9.35764e-13	3.09817e-11	AT1G19200
AL4G23910	881.14	7.89889	0.979959	8.06043	7.60285e-16	4.08651e-14	AT2G29350	SAG13
AL2G18290	78.9941	7.89644	1.25932	6.27041	3.60096e-10	7.38337e-09	AT1G58270	ZW9
AL5G31890	31.2196	7.89607	2.05173	3.84849	0.000118849	0.000571902	AT3G51440
AL8G24470	270.866	7.89598	1.29089	6.11672	9.55199e-10	1.78062e-08	AT5G50360
AL4G32080	33.0122	7.88402	1.13422	6.95106	3.62564e-12	1.08564e-10	AT2G35980	ATNHL10,NHL10,YLS9
AL5G28360	578.657	7.86235	0.913942	8.60268	7.78751e-18	5.66916e-16	AT3G48850	PHT3
AL8G32730	34.0754	7.84099	1.12198	6.9885	2.77837e-12	8.4983e-11	AT5G56880
AL4G24060	544.894	7.83474	0.740234	10.5841	3.52977e-26	6.88738e-24	AT2G29460	ATGSTU4,GST22,GSTU4
AL5G13530	38.575	7.82257	1.11533	7.0137	2.32104e-12	7.21309e-11	AT2G03740
AL8G31790	640.882	7.82152	0.733655	10.661	1.54869e-26	3.20579e-24	AT5G56160
AL7G41720	26.5148	7.81607	1.57789	4.95349	7.28959e-07	6.6081e-06
AL4G32980	1362.8	7.80525	0.950994	8.20747	2.25893e-16	1.33434e-14	AT2G36780
AL2G22800	592.141	7.80132	0.745955	10.4582	1.34433e-25	2.42437e-23	AT1G65690
AL4G14420	219.637	7.79497	0.655333	11.8947	1.26137e-32	4.6917e-30	AT2G24210	TPS10
AL5G25500	24.428	7.79388	1.15646	6.73942	1.59021e-11	4.24859e-10
AL5G13020	1387.3	7.79361	0.766161	10.1723	2.63648e-24	4.24064e-22	AT4G23100	ATECS1,CAD2,GSH1,GSHA,PAD2,RML1
AL2G29400	28.8134	7.79047	1.22023	6.38441	1.72061e-10	3.75773e-09	AT1G70130
AL8G35460	291.143	7.76455	1.29051	6.01664	1.78072e-09	3.09416e-08	AT5G59230
AL6G10580	22.3038	7.74954	1.17626	6.58828	4.44942e-11	1.08746e-09	AT5G01490	ATCAX4,CAX4
AL5G25650	164.31	7.74759	0.975822	7.93955	2.02915e-15	1.01266e-13	AT3G46690
AL3G26970	217.39	7.7454	1.39051	5.57019	2.54456e-08	3.39155e-07	AT3G14620	CYP72A8
AL1G27530	39.5897	7.73904	1.0803	7.16378	7.8482e-13	2.64252e-11	AT1G15415
AL2G29450	26.3367	7.73828	1.19692	6.46518	1.01179e-10	2.31237e-09	AT1G70170	MMP
AL6G40660	202.218	7.72905	0.844094	9.15662	5.35463e-20	4.9215e-18	AT5G28646	WVD2
AL2G37580	99.4597	7.7283	0.95667	8.07834	6.56549e-16	3.59291e-14	AT1G77380	AAP3,ATAAP3
AL4G12910	1837.43	7.72806	0.588474	13.1324	2.14808e-39	1.50397e-36	AT1G45616	AtRLP6,RLP6
AL4G47750	19.8349	7.7267	1.40913	5.48329	4.17483e-08	5.30036e-07	AT2G48140	EDA4
AL7G48510	484.04	7.72293	0.878327	8.79278	1.45905e-18	1.16162e-16	AT5G41040
AL1G61690	21.863	7.71702	1.27037	6.07464	1.24264e-09	2.24779e-08	AT1G53270
AL1G31580	413.606	7.71509	0.789769	9.76879	1.53268e-22	2.01578e-20	AT1G19020
AL1G44040	463.115	7.71012	0.935701	8.23994	1.72293e-16	1.03572e-14	AT1G30135	JAZ8,TIFY5A
AL6G42580	575.92	7.70866	0.485239	15.8863	7.88483e-57	3.60213e-53	AT4G08780
AL7G50730	141.48	7.69847	1.20207	6.40433	1.51035e-10	3.33524e-09	AT5G39580
AL3G42930	32.5256	7.69441	1.1562	6.65494	2.83417e-11	7.20806e-10	AT2G05440	ATGRP9,GRP9
AL1G17720	24.5119	7.68098	1.45664	5.27306	1.34166e-07	1.50297e-06	AT1G07540	TRFL2
AL3G12260	240.813	7.64383	0.773785	9.87849	5.16048e-23	7.06007e-21	AT3G02840
AL4G14430	532.921	7.63355	0.539566	14.1476	1.93303e-45	3.06772e-42	AT2G24210	TPS10
AL5G43870	24.2065	7.63305	1.21663	6.27393	3.52043e-10	7.24321e-09	AT3G61510	ACS1,AT-ACS1
AL3G30650	21.4434	7.6277	1.19403	6.38821	1.67841e-10	3.67568e-09	AT3G17580
AL7G16890	15.4533	7.62474	1.20776	6.31313	2.73455e-10	5.7607e-09	AT4G34380
AL1G14870	1300.68	7.60325	0.840645	9.04455	1.50282e-19	1.29618e-17	AT1G05100	MAPKKK18
AL8G26050	23.4274	7.57967	2.11405	3.58538	0.00033659	0.00139106	AT5G51760	AHG1
AL6G19930	1613.31	7.57686	0.783662	9.66853	4.10222e-22	4.95702e-20	AT5G09530
AL6G36130	21.3905	7.57571	1.2874	5.88452	3.99215e-09	6.39093e-08	AT5G24540	BGLU31
AL6G30900	16.5431	7.56232	1.3697	5.52115	3.3679e-08	4.36196e-07	AT5G19410
AL4G46760	20.9089	7.54852	1.09717	6.88002	5.98458e-12	1.70614e-10	AT2G47200
AL6G40390	8.99914	7.47055	2.00297	3.72974	0.000191674	0.000861389	AT5G28080	WNK9
AL3G25640	258.011	7.4633	1.20198	6.20915	5.32718e-10	1.04373e-08	AT3G13672
AL4G33830	17.7647	7.45938	1.08604	6.86844	6.49073e-12	1.83506e-10	AT2G37430
AL2G36790	603.976	7.45921	0.891185	8.36999	5.76218e-17	3.69727e-15	AT1G76650	CML38
AL6G28830	22.5342	7.45659	1.62328	4.59352	4.3583e-06	3.23207e-05	AT3G09260	BGLU23,LEB,PSR3.1,PYK10
AL6G27970	15.9585	7.45396	1.82491	4.08455	4.41614e-05	0.000242562	AT5G16960
AL8G14450	27.4552	7.44787	1.25877	5.9168	3.28272e-09	5.35593e-08	AT5G44990
AL5G22470	15.7219	7.4421	1.10924	6.70916	1.95749e-11	5.12067e-10	AT3G44326
AL3G35350	21.3872	7.43489	1.45944	5.09436	3.49916e-07	3.48817e-06
AL4G42380	32.4119	7.4275	1.0628	6.98863	2.77588e-12	8.4983e-11	AT1G70250
AL2G41360	508.856	7.42132	0.734057	10.11	4.98866e-24	7.76176e-22	AT1G80160
AL4G40760	64.8475	7.41591	0.985991	7.52128	5.42438e-14	2.17021e-12	AT2G42350
AL5G33570	17.0647	7.4048	1.3059	5.67026	1.42584e-08	2.01593e-07	AT3G52790
AL4G29000	32.4469	7.36757	1.15356	6.38678	1.6941e-10	3.70661e-09	AT2G33350
AL1G27080	17.0417	7.36227	1.42913	5.15159	2.58289e-07	2.66981e-06	AT1G14315
AL1G53750	606.067	7.33686	0.933656	7.8582	3.89687e-15	1.8665e-13	AT1G47510	5PTASE11,AT5PTASE11
AL4G44960	202.567	7.31283	0.889518	8.22111	2.01624e-16	1.19394e-14	AT2G45760	BAL,BAP2
AL1G53310	13.7639	7.26047	1.28813	5.63642	1.7362e-08	2.40431e-07	AT5G43066
AL5G25590	25.3262	7.24761	1.09794	6.6011	4.08105e-11	1.00361e-09	AT3G46680
AL1G62700	22.1503	7.24416	1.24492	5.81897	5.92098e-09	9.12881e-08	AT5G24480
AL1G29400	344.166	7.23226	1.12787	6.41234	1.43301e-10	3.17625e-09	AT1G17170	ATGSTU24,GST,GSTU24
AL5G33560	53.6659	7.23133	1.29988	5.56307	2.65068e-08	3.51138e-07	AT3G52780	ATPAP20,PAP20
AL1G32330	23.1723	7.22577	1.19312	6.0562	1.39371e-09	2.48891e-08	AT1G19610	LCR78,PDF1.4
AL6G42570	177.205	7.21338	0.549249	13.1332	2.12577e-39	1.50397e-36	AT4G08770
AL4G32820	30.6907	7.20818	1.39594	5.16369	2.42132e-07	2.52252e-06	AT2G36640	ATECP63,ECP63
AL6G17160	2758.85	7.19638	0.906209	7.94119	2.00256e-15	1.00149e-13	AT5G07010	ATST2A,ST2A
AL8G11730	194.248	7.18411	1.04113	6.90033	5.18811e-12	1.49882e-10	AT5G46610
AL2G30290	13.5107	7.17685	1.39146	5.15778	2.4989e-07	2.59313e-06	AT1G70840	MLP31
AL8G42210	230.301	7.17231	0.761406	9.41982	4.51845e-21	4.6766e-19	AT5G64750	ABR1
AL4G42320	3475.92	7.14886	0.45972	15.5505	1.57948e-54	5.37134e-51	AT2G43535
AL1G46540	367.782	7.12031	0.915584	7.77679	7.43877e-15	3.43178e-13	AT1G32350	AOX1D
AL7G24860	15.5945	7.11729	1.56358	4.55191	5.31607e-06	3.86527e-05	AT4G27790
AL3G12400	32.3898	7.11387	1.14795	6.19702	5.75426e-10	1.11729e-08	AT3G02940	AtMYB107,MYB107
AL3G21170	60.0644	7.10776	1.29006	5.50964	3.5957e-08	4.6293e-07	AT5G51250
AL4G42744	20.9441	7.09995	1.25366	5.66338	1.48421e-08	2.08825e-07	AT2G43870
AL1G62250	20.4802	7.09879	1.13417	6.25899	3.87474e-10	7.86344e-09	AT1G53625
AL1G36690	52.8332	7.09453	0.956543	7.41684	1.19948e-13	4.59063e-12	AT1G23120
AL7G13780	221.537	7.09388	0.582488	12.1786	4.04203e-34	1.85039e-31	AT4G37010	CEN2
AL4G43460	1523.97	7.09367	0.531577	13.3446	1.27371e-40	1.12299e-37	AT2G44450	BGLU15
AL7G37370	1575.43	7.09218	0.548408	12.9323	2.95874e-38	1.90359e-35	AT4G17340	DELTA-TIP2,TIP2
AL1G60340	82.7178	7.08242	1.20608	5.87228	4.29846e-09	6.82621e-08	AT1G52200
AL8G42380	43.1558	7.03644	1.40904	4.99379	5.92049e-07	5.52912e-06	AT5G64890	PROPEP2
AL5G44530	68.1403	7.01127	1.08014	6.49108	8.52216e-11	1.99087e-09	AT3G61930
AL4G23730	12.6014	7.00915	1.51146	4.63735	3.52909e-06	2.68231e-05	AT2G29350	SAG13
AL7G34290	11.8673	6.99391	1.22708	5.69965	1.20053e-08	1.72057e-07	AT4G19750
AL7G38780	20.4613	6.99222	1.34963	5.18084	2.20892e-07	2.32978e-06	AT4G16260
AL2G24960	249.531	6.98688	0.708176	9.86603	5.8432e-23	7.94842e-21	AT2G43510	ATTI1,TI1
AL1G33280	10.3871	6.97202	1.31797	5.28995	1.22353e-07	1.3863e-06	AT1G20680
AL4G27570	1938.82	6.97115	0.614934	11.3364	8.66154e-30	2.60997e-27	AT2G32210
AL6G48610	88.4888	6.95307	1.08272	6.42187	1.34608e-10	2.99751e-09	AT2G07110
AL4G36670	8180.62	6.94747	0.48432	14.3448	1.14846e-46	2.10302e-43	AT2G39330	JAL23
AL3G29360	125.975	6.92124	1.08039	6.40626	1.49134e-10	3.29937e-09	AT3G16530
AL7G16870	51.3713	6.90948	0.853684	8.09372	5.78674e-16	3.19613e-14	AT4G34400
AL3G17520	249.989	6.90493	1.03358	6.68062	2.37927e-11	6.09672e-10	AT3G06490	AtMYB108,BOS1,MYB108
AL7G25050	91.2299	6.90474	0.839786	8.22202	2.00105e-16	1.1879e-14	AT4G27657
AL3G35630	13.7006	6.90467	1.21851	5.66647	1.45767e-08	2.05551e-07	AT3G21520	AtDMP1,DMP1
AL4G42370	609.227	6.9026	0.969588	7.11911	1.08626e-12	3.55198e-11	AT2G43570	CHI
AL3G48200	809.805	6.90231	0.616489	11.1962	4.25736e-29	1.19231e-26	AT2G22880
AL1G51470	16.172	6.90027	1.39397	4.95009	7.41792e-07	6.71421e-06	AT1G42980
AL8G26690	1095.72	6.8926	1.10925	6.21373	5.17415e-10	1.02068e-08	AT5G52300	LTI65,RD29B
AL6G39800	169.609	6.88414	0.867107	7.93921	2.03477e-15	1.01334e-13	AT3G49120	ATPCB,ATPERX34,PERX34,PRX34,PRXCB
AL3G10300	154.885	6.87392	0.839905	8.18417	2.74183e-16	1.59583e-14	AT3G01830
AL1G27490	14.7414	6.86995	1.14028	6.02478	1.69335e-09	2.95529e-08	AT1G15385
AL1G46970	63.7943	6.86089	0.937387	7.31916	2.49521e-13	9.06849e-12	AT1G32710
AL1G47340	174.707	6.85487	1.06181	6.45585	1.07613e-10	2.42817e-09	AT1G33030
AL7G24100	15.3283	6.83889	1.34994	5.06605	4.06155e-07	3.99195e-06	AT4G28460
AL60U10070	131.786	6.83384	0.590708	11.5689	5.92434e-31	1.95874e-28	AT1G78390	ATNCED9,NCED9
AL7G12640	343.411	6.83131	0.956313	7.14338	9.10652e-13	3.01923e-11	AT4G38000	DOF4.7
AL5G40560	12.6454	6.82534	1.8633	3.66304	0.00024924	0.00107327	AT3G58780	AGL1,SHP1
AL2G23720	20.5003	6.81238	1.583	4.30346	1.68152e-05	0.000105227	AT1G66120
AL7G32710	266.822	6.80061	0.864132	7.86987	3.55008e-15	1.71419e-13	AT4G21380	ARK3,RK3
AL7G36254	438.768	6.79107	0.698993	9.71551	2.58937e-22	3.26137e-20	AT4G18170	ATWRKY28,WRKY28
AL8G43190	32.5803	6.78903	1.12199	6.05088	1.44057e-09	2.56491e-08	AT5G65600
AL3G22620	47.481	6.78699	1.24636	5.44543	5.16806e-08	6.40759e-07	AT3G11010	AtRLP34,RLP34
AL6G35100	59.1155	6.7855	1.17065	5.79633	6.77812e-09	1.02512e-07	AT5G23820
AL1G59800	87.9706	6.77461	1.0491	6.45752	1.06431e-10	2.40608e-09	AT1G51790
AL7G24520	7.56504	6.77304	1.30264	5.19947	1.99854e-07	2.13056e-06	AT4G28085
AL4G33870	20.521	6.76736	1.14685	5.90082	3.61708e-09	5.85745e-08	AT2G37440
AL6G33550	18.116	6.76668	1.22131	5.54052	3.01582e-08	3.95328e-07	AT5G22545
AL1G15720	27.2922	6.76385	1.10011	6.14833	7.83053e-10	1.47941e-08	AT1G05800	DGL
AL4G12470	1054.45	6.75984	0.626057	10.7975	3.53809e-27	8.02136e-25	AT2G22880
AL6G12030	153.92	6.75089	0.918715	7.34819	2.00907e-13	7.41488e-12	AT5G02780	GSTL1
AL7G40360	12.708	6.73426	1.25422	5.3693	7.90437e-08	9.44596e-07	AT4G15250
AL1G20020	7990.43	6.72567	0.732182	9.18579	4.08533e-20	3.87455e-18	AT1G09500
AL7G43990	10.6695	6.71846	1.35196	4.96941	6.7157e-07	6.17248e-06	AT5G35110
AL2G34930	5878.01	6.71732	0.823345	8.15856	3.39034e-16	1.94944e-14	AT1G75040	PR-5,PR5
AL7G21600	13.2877	6.71279	1.1067	6.06561	1.31451e-09	2.36522e-08	AT4G30540
AL1G49950	332.982	6.71134	0.740357	9.065	1.24603e-19	1.09453e-17	AT1G35230	AGP5
AL7G26770	10.6972	6.69855	1.22346	5.47509	4.37295e-08	5.51659e-07	AT4G26200	ACS7,ATACS7
AL3G51910	13.4719	6.69526	1.6258	4.11813	3.81958e-05	0.000214042	AT1G26690
AL7G31430	7.64424	6.67396	1.6291	4.09672	4.19053e-05	0.000231936	AT4G22217
AL7G25450	34.7337	6.67295	1.11429	5.98853	2.11752e-09	3.61085e-08	AT4G27350
AL1G42680	10.9094	6.67269	1.31948	5.05704	4.25806e-07	4.15614e-06	AT1G29000
AL1G52860	776.378	6.65786	0.439506	15.1485	7.74847e-52	2.04947e-48	AT1G45201	ATTLL1,TLL1
AL1G17150	1917.12	6.65586	0.728902	9.13134	6.76545e-20	6.07741e-18	AT1G07040
AL4G12480	15.139	6.63936	1.14461	5.80053	6.61041e-09	1.00422e-07	AT2G22890
AL7G34850	1816.36	6.63711	0.671374	9.88586	4.79441e-23	6.59716e-21	AT4G19230	CYP707A1
AL8G29380	321.792	6.63106	0.930962	7.1228	1.05757e-12	3.47247e-11	AT5G54165
AL1G15130	8.15975	6.62884	1.86603	3.55238	0.000381762	0.00154634	AT1G05330
AL8G24930	7.26158	6.61804	1.11411	5.94021	2.84651e-09	4.71875e-08	AT5G50770	AtHSD6,HSD6
AL2G10940	85.2174	6.61457	1.1756	5.62655	1.83853e-08	2.52984e-07	AT1G64110
AL1G52280	3317.73	6.60433	0.461864	14.2993	2.21043e-46	3.75853e-43	AT1G44350	ILL6
AL5G23550	29.8095	6.60226	1.33391	4.94957	7.43767e-07	6.72952e-06	AT3G45060	ATNRT2.6,NRT2.6
AL4G33480	210.259	6.60165	0.676387	9.76016	1.66893e-22	2.15918e-20	AT2G37130
AL1G13350	6.81246	6.59775	1.94248	3.39656	0.000682391	0.00254653	AT1G03790	SOM
AL4G35780	49.1589	6.59525	1.28075	5.14952	2.61156e-07	2.69827e-06	AT2G38490	CIPK22,SnRK3.19
AL5G36310	9.59288	6.58599	1.4496	4.54333	5.53731e-06	4.00534e-05	AT3G55180
AL5G25170	24.9325	6.58363	1.24124	5.30407	1.1325e-07	1.29736e-06	AT3G46280
AL1G64310	129.556	6.5816	0.862577	7.63016	2.34464e-14	9.9137e-13	AT1G56060
AL1G12500	7.99261	6.58024	1.26751	5.19146	2.08654e-07	2.21375e-06	AT1G03050
AL2G25090	1664.17	6.55651	0.555052	11.8124	3.36645e-32	1.21422e-29	AT1G66860
AL6G23950	547.402	6.54927	0.577813	11.3346	8.84541e-30	2.63206e-27	AT5G13330	Rap2.6L
AL4G18890	31.9331	6.53837	1.14206	5.72506	1.03396e-08	1.51468e-07	AT2G26290	ARSK1
AL1G26510	21.0867	6.5287	1.05363	6.19636	5.77841e-10	1.12107e-08	AT1G14540
AL6G23770	4881	6.52853	1.48013	4.41078	1.02998e-05	6.90083e-05	AT5G13170	SAG29
AL277U10020	19.8944	6.51016	1.53294	4.24684	2.1681e-05	0.000131494	AT5G58860	CYP86,CYP86A1
AL8G44020	209.251	6.50039	0.929809	6.9911	2.72731e-12	8.36645e-11	AT5G67310	CYP81G1
AL4G23180	10.8155	6.49267	1.74115	3.72896	0.000192273	0.000863272	AT2G28650	ATEXO70H8,EXO70H8
AL6G26330	7.70087	6.48059	1.59491	4.0633	4.83837e-05	0.000262842	AT5G15480
AL7G17530	830.097	6.47789	0.85809	7.5492	4.37945e-14	1.78515e-12	AT4G33905
AL6G28630	153.376	6.47548	0.731059	8.85767	8.17048e-19	6.73004e-17	AT5G17540
AL6G37180	10.5717	6.46948	1.38989	4.65466	3.24522e-06	2.49041e-05	AT5G25410
AL6G44540	378.935	6.45196	0.929677	6.94	3.92094e-12	1.16673e-10	AT4G10500
AL4G25660	24.0644	6.45124	1.18377	5.44975	5.0442e-08	6.2769e-07	AT2G30750	CYP71A12
AL6G32400	11.5294	6.44847	1.39402	4.62582	3.73112e-06	2.81341e-05	AT5G20860
AL1G29680	8085.46	6.44506	0.491218	13.1206	2.50993e-39	1.70711e-36	AT1G17420	LOX3
AL5G43670	27.6482	6.44346	1.31679	4.89331	9.91558e-07	8.70998e-06	AT3G61390
AL1G46420	36.4269	6.43183	1.20329	5.34519	9.03229e-08	1.06243e-06	AT1G32270	ATSYP24,SYP24
AL3G31480	53.1506	6.42905	1.18639	5.41902	5.99256e-08	7.32026e-07	AT3G18250
AL1G37860	6.04951	6.42842	1.34116	4.79317	1.64169e-06	1.36549e-05
AL8G33530	29.7384	6.42824	1.72274	3.73141	0.000190414	0.000856703	AT5G57550	XTH25,XTR3
AL8G36400	140.859	6.40812	1.10617	5.79309	6.9103e-09	1.04378e-07	AT5G59845
AL721U10030	10.9734	6.40224	1.16273	5.5062	3.66667e-08	4.7054e-07	AT1G66550	ATWRKY67,WRKY67
AL2G39900	6.23091	6.38714	1.51126	4.22636	2.37501e-05	0.000141768	AT1G79340	AtMC4,MC4
AL8G11570	9.96968	6.38538	1.22884	5.19625	2.03346e-07	2.16197e-06	AT5G46770
AL6G48700	580.65	6.37406	0.71629	8.89872	5.64956e-19	4.68599e-17	AT4G05100	AtMYB74,MYB74
AL2G34340	16.6065	6.37271	1.34075	4.7531	2.00326e-06	1.62701e-05	AT1G74460
AL7G52750	7.23074	6.36629	1.33506	4.76853	1.85574e-06	1.52069e-05	AT5G38130
AL1G26880	7.77837	6.36196	1.56979	4.05275	5.06187e-05	0.000272558	AT1G14860	atnudt18,NUDT18
AL1G26810	78.026	6.35877	0.743741	8.54971	1.23399e-17	8.71666e-16	AT1G14780
AL1G10840	712.826	6.35565	0.71107	8.93815	3.95741e-19	3.32884e-17	AT1G01560	ATMPK11,MPK11
AL6G18650	27.6402	6.34971	1.28837	4.92847	8.28752e-07	7.43627e-06	AT5G08250
AL8G30960	8.3907	6.34744	1.62539	3.90518	9.4155e-05	0.000468978	AT5G55410
AL6G26350	278.579	6.34437	1.13702	5.57981	2.40787e-08	3.22925e-07	AT5G15500
AL4G35340	38.337	6.34256	1.14541	5.53736	3.07058e-08	4.01401e-07	AT2G38250
AL3G37870	7.64694	6.33907	1.5525	4.08314	4.44305e-05	0.000243702	AT3G23220
AL3G47130	34.1477	6.33477	1.22645	5.16513	2.40273e-07	2.50675e-06	AT2G15390	atfut4,FUT4
AL1G18180	11.8336	6.33245	1.22987	5.1489	2.62016e-07	2.70598e-06	AT1G07900	LBD1
AL5G15280	8.69314	6.33042	1.08223	5.84941	4.93317e-09	7.73611e-08
AL4G20420	46.5701	6.32947	0.929878	6.80677	9.98112e-12	2.74049e-10	AT2G38790
AL7G21870	919.653	6.32643	0.930316	6.80031	1.04396e-11	2.85321e-10	AT4G30280	ATXTH18,XTH18
AL4G23890	13.1255	6.32422	1.14988	5.49992	3.79967e-08	4.86035e-07	AT2G29340
AL6G42680	51009.1	6.31478	0.348487	18.1206	2.19323e-73	2.40517e-69	AT4G08870
AL3G51730	30.5031	6.31339	1.02322	6.1701	6.82448e-10	1.3007e-08	AT2G18450	SDH1-2
AL6G46110	34.461	6.29958	1.14127	5.51979	3.39402e-08	4.38863e-07	AT4G11580
AL7G18410	2201.45	6.2905	0.71069	8.85126	8.65329e-19	7.10315e-17	AT4G33150	LKR,LKR/SDH,SDH
AL7G14170	947.766	6.2904	0.508656	12.3667	3.95668e-35	2.09308e-32	AT4G36820
AL7G18400	9759.35	6.28727	0.665906	9.44168	3.66863e-21	3.89874e-19	AT4G33150	LKR,LKR/SDH,SDH
AL9U10260	126.252	6.27022	0.964692	6.49971	8.04742e-11	1.88738e-09	AT4G13395	DVL10,RTFL12
AL1G59820	94.7151	6.26342	0.896522	6.98635	2.8213e-12	8.58837e-11	AT1G51800
AL6G18640	54.7382	6.26013	0.94482	6.62574	3.45512e-11	8.61749e-10	AT5G08240
AL8G15380	31.224	6.25861	1.08638	5.76098	8.36246e-09	1.24573e-07	AT5G44480	DUR
AL6G31810	8.82321	6.25502	1.87564	3.33487	0.000853408	0.00308323	AT5G20260
AL5G27340	77.2051	6.2468	1.0129	6.16724	6.94912e-10	1.32339e-08	AT3G48020
AL3G14270	44.4763	6.24595	1.29725	4.81475	1.47382e-06	1.23492e-05	AT3G48230
AL61U10020	1333.74	6.24241	0.951629	6.55971	5.39137e-11	1.299e-09	AT5G42800	DFR,M318,TT3
AL4G15180	865.128	6.24064	0.652769	9.56027	1.17449e-21	1.33137e-19	AT2G24600
AL7G13720	1053.21	6.23144	0.6325	9.85207	6.71446e-23	9.03038e-21	AT4G36950	MAPKKK21
AL1G27070	204.581	6.22128	0.704221	8.83427	1.00754e-18	8.18585e-17	AT1G15010
AL1G67130	67.9422	6.22107	0.62882	9.89324	4.4536e-23	6.16383e-21	AT1G57560	AtMYB50,MYB50
AL1G15520	10.2647	6.21231	1.12398	5.52705	3.25653e-08	4.23848e-07	AT2G24670
AL6G42730	27623	6.20643	0.383337	16.1905	5.88044e-59	3.4996e-55	AT4G08870
AL6G20800	33.5784	6.19712	0.852116	7.27262	3.52575e-13	1.24896e-11	AT5G10300	ATMES5,HNL,MES5
AL113U10020	1035.18	6.19212	0.605784	10.2217	1.5861e-24	2.65895e-22	AT3G50930	BCS1
AL5G34030	11.5894	6.18927	1.24462	4.97283	6.59829e-07	6.08101e-06	AT3G53150	UGT73D1
AL7G23870	8.52453	6.18381	1.39573	4.43052	9.40042e-06	6.35189e-05	AT4G28670
AL4G27260	62.8086	6.18352	1.60322	3.85695	0.000114812	0.000555508	AT2G31945
AL7G39760	55.9773	6.17741	0.911756	6.77528	1.24163e-11	3.36256e-10	AT4G15670
AL7G51740	917.335	6.17007	0.427684	14.4267	3.51585e-47	6.97457e-44	AT5G38710
AL5G25090	5.39534	6.16829	1.47053	4.19459	2.73362e-05	0.000160162	AT1G53540
AL7G47830	8.29972	6.16415	1.46377	4.21114	2.5409e-05	0.000150463	AT5G41570	ATWRKY24,WRKY24
AL7G40310	16.7609	6.1531	1.04599	5.88256	4.03981e-09	6.44555e-08	AT4G15280	UGT71B5
AL6G15490	5041.87	6.14072	0.499676	12.2894	1.03281e-34	5.23108e-32	AT5G05600
AL2G11110	9.45392	6.13301	1.3504	4.54161	5.58253e-06	4.03314e-05	AT1G64000	ATWRKY56,WRKY56
AL8G18230	683.655	6.12911	1.19358	5.13508	2.82024e-07	2.88012e-06	AT5G42800	DFR,M318,TT3
AL4G40120	41.706	6.12888	1.02478	5.98069	2.22189e-09	3.76188e-08	AT2G41800
AL3G28070	388.057	6.11362	0.884494	6.912	4.77872e-12	1.39238e-10	AT3G15500	ANAC055,ATNAC3,NAC055,NAC3
AL4G30950	4395.7	6.10907	0.463404	13.183	1.09882e-39	8.43789e-37	AT2G34930
AL185U10040	9.89752	6.10902	1.25247	4.87756	1.07406e-06	9.34841e-06	AT1G47389
AL8G15500	182.156	6.10877	0.879383	6.94666	3.7404e-12	1.11828e-10	AT5G44380
AL5G26490	452.744	6.10203	0.749302	8.14362	3.83617e-16	2.17429e-14	AT3G47340	ASN1,AT-ASN1,DIN6
AL4G13160	17.3351	6.09075	1.29822	4.69161	2.71067e-06	2.13243e-05	AT2G23270
AL4G19020	234.767	6.06682	0.562577	10.784	4.09811e-27	9.11734e-25	AT2G26380
AL6G13960	228.516	6.04472	0.876608	6.89558	5.36457e-12	1.54418e-10	AT5G04340	C2H2,CZF2,ZAT6
AL5G18860	26.033	6.03691	1.04487	5.77765	7.57505e-09	1.13626e-07	AT3G29000
AL7G52180	7.9543	6.0303	1.30205	4.6314	3.63202e-06	2.75001e-05	AT5G38400
AL6G33530	84.3646	6.02273	0.69906	8.61547	6.96552e-18	5.10197e-16	AT5G22530
AL7G32070	2608.85	6.022	0.56339	10.6889	1.14771e-26	2.41781e-24	AT4G21840	ATMSRB8,MSRB8
AL1G15140	308.239	6.02112	0.824236	7.30509	2.77078e-13	1.00089e-11	AT1G05340
AL6G51430	434.734	6.01431	0.792141	7.59247	3.13854e-14	1.29935e-12	AT4G01870
AL4G11970	2899.07	6.01309	0.680893	8.83117	1.03582e-18	8.38699e-17	AT2G22470	AGP2,ATAGP2
AL7G24480	43.3512	6.01302	0.99225	6.05999	1.36134e-09	2.43476e-08	AT4G28110	AtMYB41,MYB41
AL1G17060	21.8055	6.01085	1.09909	5.46895	4.52697e-08	5.68979e-07	AT1G07000	ATEXO70B2,EXO70B2
AL7G29770	108867	6.00966	0.503672	11.9317	8.09082e-33	3.05718e-30	AT4G23600	CORI3,JR2
AL1G39920	136.834	6.0085	0.808815	7.42877	1.09615e-13	4.21547e-12	AT1G25400
AL6G47770	9.77077	6.00667	1.6156	3.71791	0.000200875	0.000894302	AT1G06920	ATOFP4,OFP4
AL3G17330	20.1721	6.0041	1.13733	5.27912	1.29808e-07	1.4596e-06	AT5G18670	BAM9,BMY3
AL7G18610	8.05907	6.0001	1.34229	4.47004	7.82039e-06	5.40861e-05	AT4G33050	EDA39
AL1G12370	2795.79	5.98467	0.591306	10.1211	4.45346e-24	7.02084e-22	AT1G02930	ATGST1,ATGSTF3,ATGSTF6,ERD11,GST1,GSTF6
AL5G41200	8.62892	5.97864	1.22244	4.89072	1.00465e-06	8.81201e-06	AT3G59340
AL3G15890	21.9821	5.97495	1.12805	5.29672	1.17898e-07	1.34414e-06	AT3G05370	AtRLP31,RLP31
AL1G54490	13.6332	5.97383	1.47703	4.0445	5.24354e-05	0.000281385	AT1G47980
AL7G12610	48.2436	5.97371	0.867847	6.88337	5.84533e-12	1.66844e-10	AT4G38030
AL3G21740	5.91992	5.96823	1.50115	3.97576	7.01535e-05	0.000363601
AL5G33600	376.655	5.96174	0.771711	7.72534	1.11552e-14	4.98218e-13	AT3G52820	ATPAP22,PAP22
AL390U10010	7.01435	5.96159	1.46262	4.07596	4.58242e-05	0.000250827	AT5G43650	BHLH92
AL8G35970	8.33734	5.95682	1.19359	4.99067	6.01712e-07	5.60398e-06	AT5G59490
AL4G36340	5.7859	5.94692	1.44338	4.12014	3.78637e-05	0.000212431	AT2G39030
AL5G11210	1110.94	5.93802	0.742229	8.00026	1.24156e-15	6.39724e-14	AT2G02010	GAD4
AL3G25880	454.706	5.93753	0.58821	10.0942	5.8587e-24	8.94015e-22	AT3G13790	ATBFRUCT1,ATCWINV1
AL6G46240	10.275	5.93707	1.34022	4.42993	9.42639e-06	6.36763e-05	AT4G11650	ATOSM34,OSM34
AL4G21630	1216.74	5.92126	0.710879	8.32948	8.11964e-17	5.11344e-15	AT2G28400
AL6G38820	214.341	5.92078	0.613328	9.65353	4.74904e-22	5.68095e-20	AT5G26920	CBP60G
AL5G44090	4.62873	5.91952	1.63258	3.62587	0.000287992	0.00121575
AL3G15570	11.5272	5.91846	1.35839	4.35698	1.31868e-05	8.52788e-05	AT3G05155
AL4G46730	3206.02	5.91406	0.618312	9.56485	1.1236e-21	1.27977e-19	AT2G47180	AtGolS1,GolS1
AL3G35500	10.6019	5.91401	1.31796	4.48724	7.21516e-06	5.04722e-05	AT3G21420
AL7G35940	3.99426	5.91171	1.59684	3.70212	0.000213802	0.000943974
AL1G62710	4955.95	5.90592	0.444452	13.2881	2.7137e-40	2.22758e-37	AT1G54010
AL2G14280	5.60677	5.90417	1.53293	3.85155	0.000117372	0.000566055	AT1G61810	BGLU45
AL8G20620	6.39208	5.90414	1.53618	3.84339	0.000121345	0.000582031	AT5G48100	ATLAC15,LAC15,TT10
AL247U10010	19.0743	5.90055	1.15	5.13091	2.88347e-07	2.93463e-06	AT1G66780
AL6G36610	5.76887	5.90009	1.4163	4.16586	3.10185e-05	0.000178399	AT5G24940
AL5G17700	446.373	5.89355	0.901234	6.53942	6.17581e-11	1.4731e-09	AT3G28210	PMZ,SAP12
AL4G27550	892.883	5.88755	0.671836	8.76338	1.89489e-18	1.47411e-16	AT2G32210
AL4G23060	86.5552	5.88626	0.774592	7.59918	2.98024e-14	1.23597e-12	AT2G28570
AL8G17320	58.7608	5.87493	0.984924	5.96485	2.44851e-09	4.1076e-08
AL8G38220	400.383	5.87252	0.813146	7.22198	5.12368e-13	1.76767e-11	AT5G61520
AL2G35060	5.8106	5.86349	1.35278	4.3344	1.46157e-05	9.3328e-05	AT1G75160
AL1G44800	28.8854	5.85643	1.00979	5.79968	6.64422e-09	1.00871e-07	AT1G30740
AL1G11750	660.294	5.85522	0.646506	9.05673	1.34424e-19	1.16787e-17	AT1G02400	ATGA2OX4,ATGA2OX6,DTA1,GA2OX6
AL2G24450	92.6118	5.85062	1.13448	5.15711	2.50787e-07	2.6013e-06	AT2G15180
AL5G28030	106.63	5.84375	0.629465	9.28368	1.63728e-20	1.63077e-18	AT3G48580	XTH11
AL3G38220	2936.55	5.83224	0.434671	13.4176	4.76929e-41	4.73054e-38	AT3G23560	ALF5
AL3G11080	7.85646	5.83041	1.45452	4.00847	6.11123e-05	0.000321996	AT3G01175
AL4G31880	11.8222	5.81906	1.2468	4.66719	3.05345e-06	2.35921e-05	AT2G35770	scpl28
AL6G19880	10.7511	5.81634	1.46668	3.96565	7.31957e-05	0.00037772	AT5G09480
AL5G37680	5.78161	5.81562	1.33731	4.34874	1.36922e-05	8.82838e-05	AT3G56350
AL1G62610	1004.33	5.80532	0.461747	12.5725	2.99017e-36	1.69478e-33	AT1G53903
AL4G34840	312.764	5.80527	0.715756	8.11068	5.03371e-16	2.81285e-14	AT2G37900
AL1G19910	315.59	5.79104	0.966214	5.99354	2.05326e-09	3.50882e-08	AT1G09400
AL5G20160	4.78008	5.78933	1.17699	4.91875	8.70973e-07	7.75375e-06	AT3G29780	RALFL27
AL7G10280	121.681	5.7841	0.796658	7.26046	3.85785e-13	1.35652e-11	AT4G38410
AL4G21350	21.8995	5.76804	1.22491	4.70896	2.4898e-06	1.97763e-05	AT2G27389
AL1G29020	2278.28	5.76304	0.594777	9.68941	3.34455e-22	4.12523e-20	AT1G16850
AL2G40220	15.1093	5.7605	1.2018	4.79323	1.64116e-06	1.36549e-05	AT5G61800
AL6G47440	315.788	5.75634	0.871084	6.60825	3.88881e-11	9.613e-10	AT4G12490
AL7G46250	31.0187	5.75108	0.907031	6.34056	2.28935e-10	4.90089e-09	AT5G37490
AL3G35610	4.78572	5.75022	1.0332	5.56547	2.61446e-08	3.46919e-07	AT4G15560	CLA,CLA1,DEF,DXPS2,DXS
AL8G39410	113.192	5.74325	0.923988	6.21572	5.10903e-10	1.01182e-08	AT5G62520	SRO5
AL1G42970	68.3225	5.74129	0.729834	7.86656	3.64531e-15	1.75661e-13	AT1G29230	ATCIPK18,ATWL1,CIPK18,SnRK3.20,WL1
AL6G49160	5.20974	5.72575	1.4267	4.01329	5.98775e-05	0.000316454	AT4G03620
AL3G19350	30.4978	5.72422	1.09543	5.22556	1.73633e-07	1.87878e-06	AT3G07970	QRT2
AL1G15580	186.169	5.72354	0.980602	5.83676	5.32257e-09	8.30299e-08	AT1G05675
AL3G33110	24.5956	5.72151	1.26649	4.51762	6.25389e-06	4.45105e-05	AT3G19663
AL1G35990	250.766	5.7211	0.73377	7.79685	6.34723e-15	2.95686e-13	AT1G22470
AL1G24630	5.66354	5.71985	1.53556	3.72492	0.000195378	0.00087408	AT1G12980	DRN,ESR1
AL7G49310	4.68852	5.71328	1.17279	4.8715	1.10752e-06	9.61503e-06	AT5G40510
AL7G30390	100.467	5.71015	0.730783	7.81375	5.55127e-15	2.61162e-13	AT4G23100	ATECS1,CAD2,GSH1,GSHA,PAD2,RML1
AL1G31400	8.56905	5.70707	1.23323	4.62773	3.69696e-06	2.78854e-05	AT1G18860	ATWRKY61,WRKY61
AL2G40550	1075.23	5.69633	0.601162	9.47554	2.65378e-21	2.87151e-19	AT1G80840	ATWRKY40,WRKY40
AL1G43080	137.506	5.69577	0.603991	9.43022	4.09234e-21	4.29155e-19	AT1G29290
AL5G29100	37.5348	5.68954	1.40042	4.06274	4.84994e-05	0.000263351	AT3G49340
AL2G15270	13.2576	5.68573	1.22783	4.63073	3.64385e-06	2.75633e-05	AT1G61110	anac025,NAC025
AL7G51490	22.6941	5.68027	1.48144	3.83429	0.000125929	0.000600752	AT5G38940
AL5G38910	43.6579	5.67558	0.882986	6.42771	1.29538e-10	2.89002e-09	AT3G57380
AL4G36650	3.2345	5.66886	1.59252	3.55969	0.000371299	0.00150987	AT2G39310	JAL22
AL3G48000	4.91177	5.66385	1.60758	3.52321	0.000426347	0.00169918	AT1G10000
AL7G50660	11.2626	5.65067	1.16921	4.83289	1.34565e-06	1.13795e-05	AT1G09157
AL6G26890	5.63289	5.65064	1.41989	3.97963	6.90227e-05	0.000358283	AT5G16020	GEX3
AL2G32990	48.4579	5.64823	1.33264	4.23839	2.25125e-05	0.000135708	AT1G73220	1-Oct,AtOCT1
AL1G65350	100.157	5.64593	1.3519	4.17628	2.96311e-05	0.000171289	AT1G54890
AL7G24460	589.763	5.62743	1.19723	4.70035	2.59713e-06	2.05261e-05	AT4G28140
AL2G27310	6.02306	5.61513	1.7066	3.29024	0.00100101	0.00353023	AT1G68450
AL6G47960	293.889	5.61222	0.666053	8.42609	3.57408e-17	2.36994e-15	AT4G04490	CRK36
AL2G22360	10.6899	5.60679	1.14178	4.91057	9.08116e-07	8.04829e-06	AT4G35680
AL8G41770	4.28364	5.59648	1.53988	3.63437	0.00027866	0.00118139	AT4G26340
AL4G27850	8.91398	5.59331	1.54146	3.62859	0.000284975	0.00120451	AT2G32460	ATM1,ATMYB101,MYB101
AL7G18510	367.813	5.58951	0.981845	5.69286	1.24926e-08	1.78503e-07	AT4G33070
AL3G36350	201.936	5.58208	0.649677	8.59208	8.54089e-18	6.16109e-16	AT3G22160
AL3G42980	22.0716	5.56734	1.61524	3.44675	0.000567365	0.0021756
AL8G22460	6211.81	5.56299	0.703537	7.90718	2.63291e-15	1.2923e-13	AT3G49620	DIN11
AL5G29480	1751.69	5.56137	0.693081	8.02412	1.02254e-15	5.34979e-14	AT3G49620	DIN11
AL6G28550	4.78282	5.55945	1.42296	3.90696	9.34641e-05	0.000466439	AT5G17470
AL6G20710	3.98658	5.55787	1.38156	4.02291	5.74846e-05	0.000304907	AT5G10220	ANN6,ANNAT6
AL6G19870	219.471	5.55726	0.774201	7.17806	7.07101e-13	2.3978e-11	AT5G09470	DIC3
AL6G39490	2895.68	5.5555	0.461414	12.0402	2.18522e-33	8.96884e-31	AT5G27520	PNC2
AL6G47290	217.013	5.55331	0.736372	7.54145	4.64791e-14	1.8849e-12	AT4G12410
AL3G41800	9.77103	5.54749	1.07169	5.17638	2.26229e-07	2.38186e-06	AT2G04100
AL4G43870	66.3342	5.54719	0.793775	6.98837	2.781e-12	8.4983e-11	AT2G44790	UCC2
AL7G41310	4850.06	5.54259	1.22062	4.54081	5.60375e-06	4.04602e-05	AT4G14690	ELIP2
AL7G35720	11.829	5.54189	1.49914	3.69672	0.000218405	0.000960843	AT4G18530
AL2G33860	4454.38	5.5376	0.715426	7.74028	9.91997e-15	4.48093e-13	AT1G74020	SS2
AL5G22700	2819.07	5.53748	0.647278	8.55502	1.17847e-17	8.37415e-16	AT3G44550	FAR5
AL1G29940	16.5964	5.53722	1.11693	4.95754	7.13912e-07	6.48899e-06	AT1G17615
AL7G12200	657.499	5.53584	0.583805	9.48234	2.48634e-21	2.71502e-19	AT4G39950	CYP79B2
AL3G16510	6.0473	5.53537	1.30877	4.22945	2.34261e-05	0.000140362	AT3G05770
AL4G36090	429.039	5.53498	0.603097	9.1776	4.4081e-20	4.14762e-18	AT2G38790
AL1G17040	74.4577	5.52714	0.840594	6.57527	4.85638e-11	1.17966e-09	AT1G07000	ATEXO70B2,EXO70B2
AL268U10010	3.404	5.52533	1.19811	4.6117	3.99383e-06	2.99066e-05	AT5G51190
AL8G25450	3.404	5.52533	1.19811	4.6117	3.99383e-06	2.99066e-05	AT5G51190
AL2G34880	607.613	5.52437	0.565646	9.76648	1.56808e-22	2.04809e-20	AT1G75000
AL3G47200	994.328	5.51955	0.568529	9.70849	2.77416e-22	3.45754e-20	AT2G15480	UGT73B5
AL1G47080	4.70217	5.51938	1.26756	4.35432	1.33478e-05	8.62732e-05	AT1G32770	ANAC012,NAC012,NST3,SND1
AL3G22320	323.764	5.51279	0.567025	9.72232	2.42207e-22	3.06688e-20	AT3G10815
AL1G60070	2654.79	5.50985	0.514713	10.7047	9.67368e-27	2.05609e-24	AT1G52030	F-ATMBP,MBP1.2,MBP2
AL6G13600	3.74863	5.50873	1.55659	3.53898	0.00040167	0.00161707	AT5G04010
AL8G36280	8.22706	5.50816	1.19238	4.61946	3.84741e-06	2.89376e-05	AT5G59760
AL6G48330	1856.25	5.50789	0.78818	6.98811	2.7862e-12	8.50327e-11	AT4G04840	ATMSRB6,MSRB6
AL6G51390	69.1426	5.50053	0.561856	9.78992	1.24394e-22	1.6636e-20	AT4G01895
AL2G38760	19.085	5.4996	1.1577	4.75045	2.02966e-06	1.6462e-05	AT1G78390	ATNCED9,NCED9
AL8G21230	77.677	5.4869	0.691348	7.93653	2.07921e-15	1.03116e-13	AT5G48410	ATGLR1.3,GLR1.3
AL3G40340	9.30692	5.47672	1.50428	3.64076	0.00027183	0.00115635	AT5G58860	CYP86,CYP86A1
AL5G36250	2241.27	5.47612	0.546203	10.0258	1.17419e-23	1.71482e-21	AT3G55130	ATWBC19,WBC19
AL2G12650	3.43707	5.47582	1.25004	4.38051	1.184e-05	7.78811e-05	AT1G62980	ATEXP18,ATEXPA18,ATHEXP ALPHA 1.25,EXP18,EXPA18
AL4G25680	390.415	5.46966	1.24881	4.37989	1.18737e-05	7.80379e-05	AT2G30770	CYP71A13
AL2G30360	50.3988	5.46835	0.784446	6.97097	3.14771e-12	9.48498e-11	AT1G70880
AL5G33060	584.571	5.46503	0.636346	8.58815	8.83778e-18	6.33685e-16	AT3G52400	ATSYP122,SYP122
AL7G51520	1000.88	5.463	0.505743	10.8019	3.37032e-27	7.71446e-25	AT5G38900
AL2G28760	197.818	5.46138	0.993712	5.49594	3.88624e-08	4.96312e-07	AT1G69600	ATHB29,ZFHD1
AL5G35190	185.545	5.45976	0.676261	8.07345	6.83377e-16	3.72261e-14	AT3G54150
AL7G30640	1848.88	5.45806	0.882784	6.18278	6.29806e-10	1.21299e-08	AT4G22880	ANS,LDOX,TDS4,TT18
AL1G47270	9.22257	5.44953	1.34163	4.06188	4.868e-05	0.00026397	AT1G32960	ATSBT3.3,SBT3.3
AL1G26900	246.175	5.43937	0.99248	5.48058	4.23928e-08	5.36787e-07	AT1G14870	PCR2
AL1G10930	122.31	5.43801	0.799341	6.80312	1.02378e-11	2.80449e-10	AT1G01480	ACS2,AT-ACC2
AL3G51640	48.8699	5.43788	1.49175	3.64531	0.000267073	0.00113986	AT2G18370
AL1G14150	35.9652	5.43111	0.73975	7.34182	2.10706e-13	7.75247e-12	AT1G04500
AL7G49510	10.2928	5.4277	1.2946	4.19256	2.75821e-05	0.000161325	AT5G40382
AL6G41270	301.275	5.42547	0.639738	8.48077	2.2371e-17	1.53914e-15	AT4G06744
AL6G28960	343.756	5.41015	0.555186	9.74477	1.94226e-22	2.48577e-20	AT5G17860	CAX7
AL3G13074	3.70994	5.40874	1.33202	4.06056	4.89561e-05	0.000265225	AT3G03405
AL6G10500	44.1811	5.39884	0.831938	6.48947	8.61392e-11	2.0064e-09	AT5G01550	LECRKA4.2
AL4G35750	875.837	5.3915	0.614153	8.77876	1.65288e-18	1.29857e-16	AT2G38470	ATWRKY33,WRKY33
AL6G39810	14.3542	5.38681	1.27852	4.21331	2.51658e-05	0.000149245	AT5G50300	ATAZG2,AZG2
AL4G12440	212.499	5.38073	0.527751	10.1956	2.07503e-24	3.40663e-22	AT2G22860	ATPSK2,PSK2
AL1G46810	12.0776	5.37924	1.07598	4.99938	5.75162e-07	5.39257e-06	AT1G32560
AL8G19650	12.1486	5.37404	1.58839	3.38334	0.000716112	0.00265501	AT5G42180
AL1G23450	3.47947	5.37209	1.39712	3.84511	0.000120498	0.000578666	AT1G12180
AL6G40620	5.88435	5.36793	1.09796	4.88898	1.01358e-06	8.88045e-06	AT5G28610
AL1G19530	3.96507	5.36095	1.52183	3.52269	0.000427193	0.00170137	AT1G09080	BIP3
AL5G30210	20.34	5.35776	1.49609	3.58117	0.000342053	0.00141021	AT3G50090
AL8G43320	3.74069	5.35704	1.26811	4.22442	2.39557e-05	0.00014296	AT5G65690	PCK2,PEPCK
AL3G13980	917.454	5.35555	0.770147	6.95393	3.55242e-12	1.0664e-10	AT3G04070	anac047,NAC047
AL6G33600	83.1346	5.35461	1.00712	5.31678	1.05621e-07	1.21994e-06	AT5G22570	ATWRKY38,WRKY38
AL8G42870	672.267	5.35386	0.533849	10.0288	1.13892e-23	1.67358e-21	AT5G65300
AL4G17140	432.321	5.3526	0.742818	7.2058	5.7704e-13	1.97931e-11
AL4G35570	28.378	5.34405	0.954717	5.59752	2.17434e-08	2.93426e-07	AT2G38340
AL3G38210	463.404	5.34116	0.819059	6.52109	6.97969e-11	1.65325e-09	AT3G23550
AL8G44530	6.94871	5.33882	1.38736	3.84819	0.000118996	0.000572377	AT5G66870	ASL1,LBD36
AL4G36790	19.3488	5.33548	1.08372	4.92332	8.5087e-07	7.60036e-06	AT2G39430
AL1G62690	5.73579	5.33352	1.30596	4.08399	4.42688e-05	0.000243076	AT1G53990	GLIP3
AL2G14990	563.362	5.33266	0.683409	7.80303	6.04376e-15	2.82142e-13	AT1G61340
AL3G22470	47.2743	5.32734	0.794471	6.70552	2.00694e-11	5.24426e-10	AT5G05300
AL3G21480	7.72043	5.32482	1.58141	3.36713	0.000759561	0.00279249	AT3G10150	ATPAP16,PAP16
AL8G33400	2.95173	5.32421	1.48103	3.59494	0.000324465	0.00135175	AT5G57420	IAA33
AL6G31800	159.426	5.32315	1.02891	5.17359	2.29638e-07	2.41029e-06	AT5G20250	DIN10
AL1G16040	12.2997	5.31205	1.41883	3.74396	0.00018114	0.000820879	AT1G06090
AL1G41980	571.154	5.31128	0.598304	8.87723	6.85483e-19	5.66594e-17	AT1G28370	ATERF11,ERF11
AL7G34680	4.05111	5.30802	1.27318	4.16909	3.05813e-05	0.000176183	AT4G19430
AL364U10030	169.511	5.29983	0.789617	6.7119	1.92105e-11	5.05143e-10	AT2G44790	UCC2
AL5G14370	3.53923	5.2939	1.63761	3.2327	0.00122628	0.00421001
AL1G13960	4.33408	5.2879	1.5845	3.33727	0.000846058	0.00305946	AT1G04360
AL3G52040	931.292	5.27729	0.738425	7.14668	8.89034e-13	2.95579e-11	AT2G18660	PNP-A
AL8G44290	1038.86	5.27655	0.684945	7.70362	1.32267e-14	5.79856e-13	AT5G67080	MAPKKK19
AL8G33450	11.732	5.27487	1.38964	3.79585	0.000147137	0.000686245	AT5G57510
AL8G33510	11.732	5.27487	1.38964	3.79585	0.000147137	0.000686245	AT5G57510
AL1G29650	1071.24	5.26699	0.427332	12.3253	6.62187e-35	3.42682e-32	AT1G17380	JAZ5,TIFY11A
AL7G33290	1133.89	5.25022	0.529976	9.90653	3.89952e-23	5.42854e-21	AT4G20860
AL5G44060	58.6992	5.24773	0.70547	7.43862	1.0174e-13	3.93168e-12	AT3G61660
AL7G22560	49.4674	5.24671	0.831988	6.30624	2.859e-10	6.00163e-09	AT4G29740	ATCKX4,CKX4
AL8G37370	13.3333	5.24529	1.27963	4.09907	4.14811e-05	0.000229802	AT5G60780	ATNRT2.3,NRT2.3
AL6G42370	257.381	5.24082	0.876957	5.97614	2.28485e-09	3.86025e-08	AT4G08555
AL7G28170	6.53498	5.23982	1.40072	3.74079	0.00018344	0.000829574	AT4G25000	AMY1,ATAMY1
AL5G18230	134.648	5.23937	1.12209	4.66931	3.02213e-06	2.33881e-05	AT3G28580
AL4G34690	6094.18	5.23806	0.475415	11.0179	3.13421e-28	8.02257e-26	AT2G37760
AL4G32470	4.81038	5.23789	1.64047	3.19292	0.00140841	0.0047375	AT2G36325
AL7G39840	146.997	5.23677	0.71867	7.28675	3.17514e-13	1.1315e-11	AT4G15610
AL7G13800	38.0703	5.23669	1.14989	4.55407	5.26189e-06	3.83173e-05	AT4G37030
AL6G28460	6.31071	5.23278	1.33366	3.92362	8.72294e-05	0.000439005	AT5G17390
AL5G11370	63.5391	5.23116	0.807193	6.48067	9.13145e-11	2.11453e-09	AT2G02120	LCR70,PDF2.1
AL6G10810	27.369	5.22107	1.28436	4.06513	4.80055e-05	0.000261145	AT5G01330	PDC3
AL8G29160	215.532	5.22016	0.834827	6.25299	4.02673e-10	8.15106e-09	AT5G54060	UF3GT
AL8G24190	3.81131	5.21762	1.61026	3.24024	0.00119431	0.00411123	AT5G50175
AL8G13040	415.268	5.21309	0.73442	7.09824	1.26357e-12	4.07027e-11	AT5G45630
AL4G40040	253.73	5.1988	0.803415	6.47088	9.74341e-11	2.23666e-09	AT2G41730
AL7G13920	325.378	5.19759	0.4928	10.547	5.24185e-26	9.98259e-24	AT4G37150	ATMES9,MES9
AL8G39140	10.9732	5.19502	1.11556	4.65685	3.21078e-06	2.46956e-05	AT5G62310	IRE
AL3G37890	274.787	5.19062	0.571739	9.07865	1.09931e-19	9.72828e-18	AT3G23240	ATERF1,ERF1
AL1G11560	144.101	5.18778	0.573215	9.05033	1.42541e-19	1.23388e-17	AT1G02220	ANAC003,NAC003
AL7G42410	339.855	5.18486	0.86257	6.01095	1.84438e-09	3.18849e-08	AT4G14020
AL6G36890	96.8526	5.18457	0.726822	7.1332	9.80586e-13	3.23308e-11	AT5G25250
AL1G33140	15.2996	5.18409	1.09717	4.72497	2.3015e-06	1.84469e-05	AT1G20310
AL6G23830	6726.86	5.17642	0.505996	10.2301	1.45294e-24	2.453e-22	AT5G13220	JAS1,JAZ10,TIFY9
AL47U10030	2.21377	5.17556	1.30037	3.98007	6.88958e-05	0.000357858	AT4G36150
AL6G22810	32.2287	5.17317	1.13117	4.57329	4.80123e-06	3.53302e-05	AT5G12020	HSP17.6II
AL6G45720	2354.17	5.17258	0.563677	9.17649	4.45373e-20	4.17406e-18	AT4G11320
AL3G25620	1048.22	5.17001	0.634384	8.14967	3.64934e-16	2.07333e-14	AT3G13662
AL1G47260	295.253	5.16261	0.663336	7.78279	7.09401e-15	3.29187e-13	AT1G32950
AL3G48410	6.01011	5.15831	1.01606	5.07675	3.83937e-07	3.79912e-06	AT2G19800	MIOX2
AL3G52930	93.1479	5.1579	1.44024	3.58129	0.000341905	0.0014101	AT2G18980
AL2G34820	131.551	5.15732	0.796283	6.47674	9.37232e-11	2.164e-09	AT1G74930	ORA47
AL5G13550	1756.72	5.15542	0.690994	7.46087	8.59522e-14	3.3742e-12	AT2G03760	AtSOT1,AtSOT12,ATST1,RAR047,SOT12,ST,ST1
AL3G46020	3.24432	5.14893	1.1474	4.48748	7.20721e-06	5.04314e-05	AT2G14510
AL2G24090	8.44965	5.14583	1.24342	4.13844	3.49676e-05	0.000198427	AT1G66360
AL2G28610	815.915	5.14473	1.0819	4.75526	1.98189e-06	1.6124e-05	AT1G69490	ANAC029,ATNAP,NAP
AL1G36360	6.60793	5.1424	1.14584	4.4879	7.19278e-06	5.036e-05	AT1G22810
AL7G17250	134.166	5.13064	0.931406	5.5085	3.61914e-08	4.65444e-07	AT4G34135	UGT73B2
AL5G27690	33.5167	5.12987	0.893658	5.74031	9.45041e-09	1.39298e-07	AT3G48310	CYP71A22
AL3G21150	562.351	5.1283	0.739179	6.93784	3.98149e-12	1.18179e-10	AT3G09910	ATRAB18C,ATRABC2B,RABC2b
AL5G20800	6.97014	5.12483	1.51473	3.38332	0.000716145	0.00265501	AT3G42180
AL2G33620	54.5748	5.12055	0.9537	5.36914	7.91115e-08	9.44932e-07	AT1G73810
AL4G41940	3.106	5.1165	1.48798	3.43856	0.000584816	0.00223337	AT2G43261
AL4G21260	587.45	5.11404	0.488861	10.4611	1.30278e-25	2.36737e-23	AT2G27310
AL8G35470	2757.94	5.10906	0.734946	6.95161	3.61138e-12	1.08273e-10	AT5G59220	HAI1
AL2G23800	148.517	5.10613	0.553126	9.23141	2.67099e-20	2.56383e-18	AT1G66160	ATCMPG1,CMPG1
AL1G26260	133.922	5.09874	0.635224	8.02668	1.00145e-15	5.25098e-14	AT1G14370	APK2A,PBL2
AL8G28030	13.6976	5.0983	1.14038	4.47071	7.79604e-06	5.39334e-05	AT5G53320
AL1G38410	4.88146	5.09717	1.39224	3.66113	0.000251105	0.00107959	AT1G27080	NRT1.6
AL8G35960	2.5154	5.09382	1.30261	3.91046	9.21196e-05	0.000460695	AT5G59490
AL7G40550	139.622	5.08846	0.907933	5.60444	2.08924e-08	2.83226e-07
AL7G50700	701.092	5.08532	0.836403	6.07999	1.20194e-09	2.1808e-08	AT5G39610	ANAC092,ATNAC2,ATNAC6,NAC2,NAC6,ORE1
AL1G19370	383.034	5.08531	0.528258	9.62656	6.17603e-22	7.20688e-20	AT1G08940
AL6G31030	3.62586	5.0847	1.38452	3.67253	0.000240161	0.00104154	AT5G19520	ATMSL9,MSL9
AL1G11760	4.89845	5.08356	1.23308	4.12265	3.74537e-05	0.000210429	AT1G02405
AL5G31370	224.172	5.07874	0.693285	7.32561	2.37806e-13	8.68247e-12	AT3G50970	LTI30,XERO2
AL1G20830	277.209	5.07586	0.599234	8.47059	2.44153e-17	1.66059e-15	AT1G10140
AL5G14340	14399.5	5.07577	0.661938	7.66805	1.74633e-14	7.54473e-13	AT3G25770	AOC2
AL1G61040	742.134	5.07497	0.43922	11.5545	7.00585e-31	2.28458e-28	AT1G52720
AL1G21404	73.1761	5.06942	0.586263	8.647	5.2869e-18	3.92071e-16	AT1G10585
AL7G35930	378.634	5.06535	0.922307	5.49205	3.97296e-08	5.05486e-07	AT4G18422
AL7G39360	81.9576	5.06396	0.716637	7.06628	1.59144e-12	5.02349e-11	AT4G15910	ATDI21,DI21
AL6G17590	942.83	5.06334	0.449874	11.255	2.18815e-29	6.27577e-27
AL2G36830	1164.6	5.06052	0.485143	10.431	1.79033e-25	3.18051e-23	AT1G76680	ATOPR1,OPR1
AL7G49050	472.459	5.05591	0.879964	5.74559	9.16032e-09	1.35442e-07	AT5G40690
AL2G29410	36.3273	5.05546	0.968473	5.22003	1.78894e-07	1.9287e-06	AT1G70140	ATFH8,FH8
AL4G17390	76.0277	5.05474	0.897005	5.63512	1.74931e-08	2.41826e-07	AT2G25735
AL1G13410	5.94217	5.05331	1.21901	4.14541	3.392e-05	0.00019322	AT1G03670
AL7G36930	7.15828	5.0515	1.09835	4.59919	4.24145e-06	3.15623e-05	AT4G17660
AL6G38300	2657.02	5.05066	0.650713	7.76173	8.37788e-15	3.8353e-13	AT5G26340	ATSTP13,MSS1,STP13
AL1G60110	338.118	5.05016	0.586155	8.61575	6.94871e-18	5.10197e-16	AT1G52030	F-ATMBP,MBP1.2,MBP2
AL1G19350	5038.74	5.02824	0.491981	10.2204	1.60684e-24	2.67488e-22	AT1G08920	ESL1
AL7G25380	5606.9	5.02728	0.731568	6.87192	6.33433e-12	1.79297e-10	AT4G27410	ANAC072,RD26
AL3G14830	333.305	5.01571	1.12152	4.47223	7.74092e-06	5.35885e-05	AT3G04720	HEL,PR-4,PR4
AL3G27670	24.3165	5.01512	0.929959	5.39284	6.93529e-08	8.37618e-07	AT3G15280
AL2G24930	2685.82	5.01149	0.780405	6.42166	1.34798e-10	2.99894e-09	AT1G66760
AL8G41990	3566.62	5.01058	0.496068	10.1006	5.49102e-24	8.48486e-22	AT5G64570	ATBXL4,XYL4
AL7G35180	45.7631	5.01037	1.16485	4.30131	1.69795e-05	0.000106144	AT4G18980	AtS40-3
AL8G38580	9932.03	5.00593	0.566332	8.83922	9.63887e-19	7.85799e-17	AT5G61820
AL1G18390	3.15998	5.0027	1.33621	3.74396	0.000181142	0.000820879	AT1G08050
AL4G17940	124.127	5.00213	1.15479	4.33163	1.48013e-05	9.44115e-05	AT2G44220
AL2G26720	435.958	4.9985	0.823533	6.06958	1.28248e-09	2.30933e-08	AT1G67920
AL3G52730	3.43916	4.9968	1.36133	3.67053	0.000242051	0.00104841	AT2G19190	FRK1
AL3G32340	1445.08	4.99532	0.546726	9.13679	6.43355e-20	5.82322e-18	AT3G18950
AL3G53310	7.17071	4.99028	1.32196	3.77492	0.000160059	0.000738698	AT2G20350
AL4G27900	644.937	4.98444	0.382525	13.0304	8.21979e-39	5.43534e-36	AT2G32510	MAPKKK17
AL3G22780	85.7686	4.98389	0.717466	6.94652	3.74404e-12	1.11828e-10	AT3G11260	WOX5
AL8G12070	231.963	4.9819	0.559411	8.90562	5.30871e-19	4.41866e-17	AT5G46350	ATWRKY8,WRKY8
AL8G19350	12.6045	4.98052	1.25849	3.95754	7.57243e-05	0.00038883	AT5G42250
AL6G52390	169.134	4.97511	0.566185	8.78706	1.53524e-18	1.21417e-16	AT4G01010	ATCNGC13,CNGC13
AL8G10800	62.5392	4.97145	0.852204	5.83364	5.42315e-09	8.4433e-08	AT5G47230	ATERF-5,ATERF5,ERF5
AL8G42400	133.233	4.96603	0.784738	6.32827	2.4793e-10	5.27905e-09	AT5G64905	PROPEP3
AL5G42980	4.48176	4.96556	1.17178	4.23763	2.25891e-05	0.000136032	AT3G60670
AL7G32060	759.985	4.94624	0.537619	9.20026	3.57081e-20	3.40013e-18	AT4G21850	ATMSRB9,MSRB9
AL3G13230	345.049	4.94256	0.431632	11.4509	2.32775e-30	7.48813e-28	AT3G03520	NPC3
AL7G27830	4.05702	4.94215	1.48306	3.33241	0.000860968	0.00310818	AT4G25300
AL6G28570	37.81	4.93991	0.793789	6.2232	4.871e-10	9.69517e-09
AL1G22710	2468.92	4.93686	0.526501	9.37673	6.80484e-21	6.88314e-19	AT5G28237
AL4G27500	3010.31	4.93388	0.460156	10.7222	8.0088e-27	1.73318e-24	AT2G32150
AL2G35010	8.83858	4.92664	1.13768	4.33041	1.48831e-05	9.48065e-05	AT1G75120	RRA1
AL7G45520	10.5944	4.92515	0.982442	5.01317	5.35398e-07	5.07169e-06	AT5G36920
AL5G21560	3.44815	4.9213	1.39511	3.52754	0.000419438	0.00167585	AT3G43630
AL7G31620	14.5554	4.9168	1.02874	4.77945	1.75779e-06	1.44589e-05	AT4G22070	ATWRKY31,WRKY31
AL3G23400	285.384	4.91067	0.543511	9.03508	1.63884e-19	1.4084e-17	AT3G11840	PUB24
AL1G36450	16.1791	4.90584	1.20507	4.071	4.68126e-05	0.000255415	AT1G22890
AL8G33540	2602.21	4.90365	0.5737	8.54742	1.25874e-17	8.83905e-16	AT5G57560	TCH4,XTH22
AL1G47650	641.825	4.89057	0.30802	15.8775	9.07909e-57	3.60213e-53	AT1G33260
AL1G32390	21239.1	4.88862	0.515076	9.49108	2.28652e-21	2.50833e-19	AT1G19670	ATCLH1,ATHCOR1,CLH1,CORI1
AL6G16820	20.1549	4.8825	1.08219	4.5117	6.43097e-06	4.56438e-05	AT5G06720	ATPA2,PA2
AL1G43920	42.1825	4.88154	0.760004	6.42305	1.33574e-10	2.97728e-09	AT1G30040	ATGA2OX2,GA2OX2
AL5G43450	160.915	4.87622	0.69246	7.04189	1.89654e-12	5.9561e-11	AT3G61190	BAP1
AL5G27760	238.372	4.86729	0.575715	8.45435	2.80653e-17	1.88196e-15	AT3G48350
AL1G12730	149.906	4.86477	0.852237	5.70824	1.14154e-08	1.65293e-07	AT1G03220
AL7G21720	15.162	4.86175	0.910526	5.33949	9.32067e-08	1.08934e-06	AT4G30430	TET9
AL3G29280	3100.21	4.85765	0.331138	14.6696	1.0099e-48	2.40408e-45	AT1G52040	ATMBP,MBP1
AL5G34950	2588.36	4.85693	0.396221	12.2581	1.51931e-34	7.38103e-32	AT3G53960
AL4G23360	6.47568	4.85046	1.31899	3.67741	0.000235611	0.00102442	AT2G28830	AtPUB12,PUB12
AL4G17530	192.795	4.84901	0.47849	10.134	3.90433e-24	6.19617e-22	AT2G25810	TIP4
AL1G14340	96.8662	4.84366	0.613776	7.89158	2.98383e-15	1.45256e-13	AT2G02795
AL7G44310	10.4883	4.83624	1.49312	3.23902	0.00119942	0.00412724
AL1G62810	13636.8	4.83465	0.564313	8.56731	1.0593e-17	7.54989e-16	AT1G54100	ALDH7B4
AL3G22710	208.412	4.83157	0.493757	9.78533	1.30176e-22	1.73119e-20	AT3G11180
AL2G37650	1771.73	4.82874	0.782573	6.17034	6.81437e-10	1.30052e-08	AT1G77450	anac032,NAC032
AL1G39330	17.2309	4.82861	1.21456	3.9756	7.02023e-05	0.000363772	AT1G26420
AL5G24660	53.802	4.82543	0.720587	6.69654	2.13419e-11	5.54028e-10	AT3G45960	ATEXLA3,ATEXPL3,ATHEXP BETA 2.3,EXLA3,EXPL3
AL2G32910	2.22111	4.82492	1.50824	3.19905	0.00137883	0.00465838	AT1G73160
AL6G24190	102.388	4.80454	0.777742	6.17754	6.51071e-10	1.25091e-08	AT5G13580
AL2G33840	616.59	4.80351	0.478296	10.043	9.86701e-24	1.46803e-21	AT1G74000	SS3
AL6G42600	86.6507	4.79462	0.933245	5.13758	2.78297e-07	2.84548e-06	AT4G08770
AL6G36400	102566	4.79216	0.556437	8.61222	7.16612e-18	5.23281e-16	AT5G24770	ATVSP2,VSP2
AL5G36270	7.44855	4.78714	1.15273	4.15288	3.28314e-05	0.000187602	AT3G55150	ATEXO70H1,EXO70H1
AL5G37180	44.0228	4.78659	0.898886	5.32503	1.00938e-07	1.17326e-06	AT3G55890
AL7G28910	8.05713	4.78591	1.20606	3.96822	7.24104e-05	0.000373749	AT4G24310
AL8G21180	43.8775	4.78441	0.620364	7.71227	1.236e-14	5.45883e-13	AT5G48380	BIR1
AL1G66400	4.94466	4.78432	1.22065	3.91947	8.87438e-05	0.000445873	AT1G56550	RXGT1
AL2G39910	53.7781	4.78091	0.503108	9.50275	2.04423e-21	2.26339e-19	AT1G79310	AtMC7,MC7
AL1G31760	2207.67	4.77617	0.523425	9.12485	7.18354e-20	6.42873e-18	AT1G19180	JAZ1,TIFY10A
AL7G49370	109.073	4.77301	0.695996	6.85781	6.99241e-12	1.95828e-10	AT5G40460
AL3G35780	360.938	4.76029	0.603768	7.88431	3.16267e-15	1.53648e-13	AT3G21660
AL2G33850	71.0752	4.75792	0.686384	6.93187	4.15311e-12	1.22813e-10	AT1G74010
AL8G45140	2.45737	4.7458	1.34606	3.5257	0.000422368	0.00168592	AT5G66390
AL4G35600	7.25132	4.74486	1.34858	3.51841	0.000434141	0.00172562	AT2G38380
AL1G28670	37.6364	4.744	0.759308	6.2478	4.16286e-10	8.40516e-09	AT1G16510
AL7G41460	8.96545	4.73792	1.09944	4.30941	1.63693e-05	0.000102979	AT4G14630	GLP9
AL1G54510	314.678	4.73375	0.756288	6.25919	3.86994e-10	7.8604e-09	AT1G48000	AtMYB112,MYB112
AL8G15220	10.0131	4.72512	1.18278	3.99492	6.47155e-05	0.000338137
AL6G21760	4.02988	4.71898	1.23387	3.82453	0.000131022	0.000622425	AT5G11140
AL6G50760	1243.3	4.71831	0.334982	14.0852	4.68088e-45	6.96427e-42	AT4G02360
AL2G29230	16.8849	4.71589	0.836653	5.63661	1.73428e-08	2.40306e-07	AT1G69990
AL7G20210	2596.94	4.70409	0.488	9.63952	5.44424e-22	6.41585e-20	AT4G31800	ATWRKY18,WRKY18
AL1G25100	422.143	4.68487	0.573023	8.1757	2.94151e-16	1.69958e-14	AT1G13340
AL5G14930	1623.78	4.68379	0.434714	10.7744	4.5468e-27	9.92995e-25	AT3G26170	CYP71B19
AL5G41100	31.151	4.68252	0.92787	5.04653	4.49905e-07	4.35188e-06	AT3G59220	ATPIRIN1,PRN,PRN1
AL1G52210	104.361	4.68135	0.809505	5.78297	7.33917e-09	1.10366e-07	AT1G44170	ALDH3H1,ALDH4
AL3G27770	1127.88	4.67749	0.825372	5.66713	1.45209e-08	2.05024e-07	AT3G15356
AL2G28350	635.967	4.67579	0.774223	6.03933	1.54753e-09	2.72076e-08	AT1G69260	AFP1
AL8G36020	65.076	4.67208	0.61117	7.64448	2.09788e-14	8.93381e-13	AT5G59530
AL2G22200	7.70252	4.6685	1.32807	3.51526	0.000439321	0.00174243	AT1G65481
AL2G30130	10676.8	4.66803	0.38697	12.063	1.65565e-33	6.91452e-31	AT1G70700	JAZ9,TIFY7
AL1G31830	14.9425	4.66796	1.31154	3.55915	0.000372064	0.00151272	AT1G19250	FMO1
AL4G22410	1414.87	4.6676	0.652917	7.14884	8.75137e-13	2.91774e-11	AT2G27830
AL7G45150	1474.99	4.66364	0.430421	10.8351	2.34797e-27	5.47974e-25	AT5G36220	CYP81D1,CYP91A1
AL5G34040	60.3308	4.65441	0.695757	6.68971	2.23611e-11	5.77966e-10	AT3G53160	UGT73C7
AL6G10820	3.24607	4.64471	1.29284	3.59266	0.000327324	0.00136104	AT5G01320
AL7G29780	58.3246	4.64097	0.88694	5.23256	1.6718e-07	1.82138e-06	AT4G23590
AL8G41390	255.29	4.63389	0.677235	6.84238	7.78904e-12	2.16311e-10	AT5G64120
AL1G56610	193.201	4.63291	0.426692	10.8577	1.83223e-27	4.36161e-25	AT1G49450
AL3G14820	912.853	4.63002	1.09652	4.22245	2.41656e-05	0.000144068	AT3G04720	HEL,PR-4,PR4
AL2G31740	2009.3	4.62813	0.456672	10.1345	3.88453e-24	6.19617e-22	AT1G72120
AL5G25020	72.2516	4.62272	0.757475	6.10281	1.04222e-09	1.92625e-08	AT1G53540
AL1G17260	231.37	4.61582	0.598157	7.71674	1.19342e-14	5.29038e-13	AT1G07135
AL8G12770	95.8632	4.61443	0.791226	5.83201	5.47652e-09	8.50414e-08	AT5G45810	CIPK19,SnRK3.5
AL5G30620	26.9739	4.61307	1.20653	3.82341	0.000131619	0.00062489	AT3G50470	HR3,MLA10
AL1G40310	155.673	4.61225	0.790762	5.83266	5.4552e-09	8.48211e-08	AT1G24600
AL4G42710	8.02516	4.60995	1.32485	3.47959	0.000502184	0.00195591	AT2G43840	UGT74F1
AL5G24040	24.1826	4.6059	1.41479	3.25553	0.00113182	0.00392584	AT3G56730
AL1G44780	92.6377	4.60563	0.474624	9.70375	2.90612e-22	3.60313e-20	AT1G30720
AL7G13410	125.953	4.60162	0.415864	11.0652	1.85002e-28	4.94828e-26	AT4G37410	CYP81F4
AL5G24800	100.387	4.59905	0.799957	5.74912	8.97115e-09	1.32892e-07	AT3G46080
AL6G39700	1337.9	4.59877	0.781114	5.88745	3.92189e-09	6.30388e-08	AT5G27350	SFP1
AL22U10130	23.1308	4.5961	0.88999	5.16422	2.4144e-07	2.51641e-06	AT5G09570
AL6G17600	2.63043	4.58999	1.44511	3.17622	0.00149208	0.00498233	AT5G07330
AL3G12320	53.7672	4.58993	0.754601	6.08259	1.18254e-09	2.14888e-08	AT3G02885	GASA5
AL7G19330	1645.91	4.5887	0.583856	7.8593	3.86299e-15	1.854e-13	AT4G32480
AL7G37500	20.3351	4.58551	1.02592	4.46963	7.83538e-06	5.41583e-05	AT4G17215
AL2G34280	748.842	4.58453	0.69784	6.56959	5.04523e-11	1.22179e-09	AT1G74430	ATMYB95,ATMYBCP66,MYB95
AL7G17980	4000.19	4.58388	0.437851	10.469	1.19859e-25	2.22909e-23	AT4G33540
AL3G36066	3.56029	4.58369	1.4197	3.22863	0.00124386	0.00425617	AT3G21880
AL2G28770	1119.77	4.58107	0.605245	7.56895	3.7625e-14	1.54159e-12	AT1G69610
AL7G30970	8.37573	4.57937	1.11004	4.1254	3.70089e-05	0.000208323	AT4G22620
AL8G31830	20.0504	4.57814	0.984294	4.65119	3.30027e-06	2.52858e-05	AT5G56200
AL8G21710	39.8733	4.57582	0.897475	5.09855	3.42269e-07	3.41766e-06	AT5G48657
AL4G43370	78.3356	4.56509	0.772524	5.90932	3.43529e-09	5.57897e-08	AT2G44380
AL1G60660	25878.6	4.56212	0.373096	12.2278	2.20946e-34	1.05192e-31	AT1G52400	ATBG1,BGL1,BGLU18
AL1G25000	34.9719	4.56124	0.888678	5.13261	2.85751e-07	2.91069e-06	AT1G13290	DOT5,WIP6
AL6G28270	1158.59	4.55959	0.786287	5.79889	6.67555e-09	1.01282e-07	AT5G17220	ATGSTF12,GST26,GSTF12,TT19
AL6G12380	73.72	4.54483	0.683034	6.65388	2.85458e-11	7.25223e-10	AT5G03100
AL4G39430	5260.12	4.54002	0.391546	11.5951	4.36217e-31	1.48345e-28	AT2G41380
AL6G10380	100.81	4.51821	0.696093	6.49082	8.53719e-11	1.99243e-09	AT5G01670
AL7G31910	68.8705	4.51645	0.789206	5.72278	1.04796e-08	1.53235e-07	AT4G21920
AL4G39070	576.156	4.51444	0.539896	8.36169	6.18278e-17	3.95648e-15	AT2G41100	ATCAL4,TCH3
AL2G38780	42.0473	4.51272	0.802896	5.62056	1.90343e-08	2.60708e-07	AT1G78410
AL1G52740	9527.93	4.5125	0.356389	12.6617	9.63386e-37	5.73335e-34	AT1G45145	ATH5,ATTRX5,LIV1,TRX5
AL8G33080	970.498	4.511	0.49804	9.05751	1.33467e-19	1.16381e-17	AT5G57150
AL3G13910	4347.33	4.50888	0.328313	13.7335	6.39831e-43	7.61558e-40	AT3G04000
AL3G33010	321.514	4.50877	0.532582	8.46587	2.54247e-17	1.71942e-15	AT3G19580	AZF2,ZF2
AL1G59730	5488.53	4.5013	0.332212	13.5495	7.98064e-42	8.25996e-39	AT1G51760	IAR3,JR3
AL6G38280	2927.84	4.50029	0.324858	13.8531	1.21858e-43	1.70636e-40	AT5G26280
AL7G22310	139.809	4.49744	0.621509	7.23632	4.6101e-13	1.60444e-11	AT4G29930
AL4G16870	84.0477	4.49741	0.606235	7.41859	1.1837e-13	4.5375e-12	AT2G25460
AL7G30990	731.604	4.49737	0.512912	8.7683	1.81385e-18	1.41569e-16	AT4G22590
AL1G56780	14.703	4.49411	1.36364	3.29567	0.000981884	0.00346997	AT1G02190
AL6G34130	18.3665	4.48776	0.786263	5.70771	1.14505e-08	1.65701e-07	AT5G23000	ATMYB37,MYB37,RAX1
AL161U10010	9.29481	4.48157	1.18329	3.78739	0.000152237	0.000706939	AT5G57190	PSD2
AL48U10080	2.74156	4.47815	1.2594	3.55578	0.000376865	0.00152989	AT5G59170
AL6G47970	8.11648	4.47666	1.23385	3.6282	0.00028541	0.00120614	AT4G04500	CRK37
AL989U10030	50.3083	4.47229	0.805701	5.55081	2.84348e-08	3.74801e-07	AT5G55050
AL7G13460	799.115	4.46903	0.700183	6.38266	1.74032e-10	3.79729e-09	AT4G37370	CYP81D8
AL4G28680	7.52659	4.46693	1.40397	3.18164	0.00146443	0.00490228	AT2G33120	ATVAMP722,SAR1,VAMP722
AL1G47280	5.65249	4.45976	1.34834	3.3076	0.000940987	0.00334934	AT1G32970
AL4G33190	1805.97	4.45608	0.706197	6.30997	2.79096e-10	5.86397e-09	AT2G36950
AL6G27280	511.192	4.45342	0.533499	8.34757	6.96818e-17	4.4234e-15	AT5G16360
AL8G42150	1343.48	4.4512	0.507381	8.7729	1.74126e-18	1.36351e-16	AT5G64700
AL8G17630	9.16138	4.44777	1.04957	4.2377	2.25818e-05	0.000136022
AL8G18570	3962.72	4.4476	0.389105	11.4303	2.94932e-30	9.23797e-28	AT5G42650	AOS,CYP74A,DDE2
AL4G41360	535.59	4.44486	0.468253	9.49244	2.25684e-21	2.48722e-19	AT2G42760
AL6G13470	99.9138	4.44027	0.672522	6.60241	4.04519e-11	9.9685e-10	AT5G03890
AL2G32440	12.1685	4.43966	1.10699	4.01056	6.05758e-05	0.000319523	AT1G72760
AL4G31750	23.9589	4.4391	0.729236	6.08732	1.14814e-09	2.09276e-08	AT2G35658
AL1G21080	60.5716	4.42925	0.698067	6.34502	2.22401e-10	4.7782e-09	AT1G10340
AL4G30470	19.6401	4.42553	1.32976	3.32806	0.000874526	0.00314853	AT2G34500	CYP710A1
AL2G40560	927.258	4.42357	0.422594	10.4677	1.21612e-25	2.24417e-23	AT1G80830	ATNRAMP1,NRAMP1,PMIT1
AL1G47200	1133.27	4.42311	0.538982	8.20643	2.27869e-16	1.34268e-14	AT1G32920
AL7G45600	130.455	4.42195	0.76982	5.74413	9.23937e-09	1.36526e-07	AT5G36970	NHL25
AL1G17580	621.013	4.41844	0.605245	7.30025	2.87229e-13	1.03442e-11	AT1G07430	HAI2
AL1G34330	52.8373	4.41531	0.884283	4.9931	5.94181e-07	5.54468e-06	AT1G21230	WAK5
AL1G12660	15.7094	4.40889	1.21306	3.63453	0.00027849	0.00118088	AT1G03170
AL8G42360	79.0982	4.40697	0.619533	7.11338	1.13232e-12	3.68237e-11	AT5G64870
AL6G17740	2052.12	4.40504	0.538096	8.18634	2.69284e-16	1.57116e-14	AT5G07440	GDH2
AL4G29380	2.97049	4.40447	1.32927	3.31346	0.000921497	0.00329175	AT2G33710
AL8G26790	40.7094	4.40159	0.681774	6.45609	1.07445e-10	2.42668e-09	AT5G52390
AL8G31740	1.74085	4.40028	1.33559	3.29463	0.000985527	0.00348168	AT5G56110	AtMYB103,ATMYB80,MS188,MYB103
AL3G43690	9729.36	4.39846	0.329314	13.3564	1.0863e-40	1.0268e-37	AT2G06050	DDE1,OPR3
AL1G50810	89.6505	4.39256	0.544755	8.06336	7.42247e-16	4.01573e-14	AT1G35910
AL7G15480	4.2339	4.3873	1.36627	3.21115	0.00132205	0.00448567	AT4G35655
AL8G29630	857.346	4.37755	0.5245	8.34615	7.05223e-17	4.46485e-15	AT5G54300
AL5G33590	8.64002	4.36702	1.02393	4.26495	1.99943e-05	0.000122388	AT3G52810	ATPAP21,PAP21
AL5G16750	98.6939	4.36317	0.836914	5.2134	1.85407e-07	1.9953e-06	AT3G27400
AL7G33000	38.7198	4.36032	0.621796	7.01246	2.34167e-12	7.26773e-11	AT4G21120	AAT1,CAT1
AL6G39650	450.144	4.35911	0.574237	7.59113	3.17126e-14	1.31062e-12	AT5G27370
AL7G42320	312.626	4.35703	0.6951	6.26821	3.65224e-10	7.48207e-09	AT4G14090
AL1G49930	202.508	4.35548	0.61639	7.06612	1.59325e-12	5.02349e-11	AT5G65310	ATHB-5,ATHB5,HB5
AL4G43010	618.591	4.35182	0.631089	6.89574	5.35845e-12	1.54418e-10	AT2G44130
AL1G30220	167.862	4.34851	0.52811	8.23409	1.80934e-16	1.08492e-14	AT1G17860
AL6G11650	54.1365	4.3479	0.950262	4.57547	4.75141e-06	3.49853e-05	AT5G02420
AL1G47250	2239.1	4.34386	0.448832	9.67816	3.73389e-22	4.55822e-20	AT1G32940	ATSBT3.5,SBT3.5
AL3G13800	969.807	4.34153	0.633039	6.85824	6.97162e-12	1.95707e-10	AT3G03910	GDH3
AL8G31930	2.73349	4.33764	1.11964	3.87415	0.000106997	0.000522795	AT5G56300	GAMT2
AL7G32700	704.816	4.33679	0.46252	9.37644	6.82386e-21	6.88314e-19	AT4G21390	B120
AL4G34680	34.923	4.33569	0.873528	4.96343	6.92608e-07	6.3266e-06	AT2G37750
AL6G50520	3980.32	4.33383	0.588098	7.36923	1.71617e-13	6.41341e-12	AT4G02520	ATGSTF2,ATPM24,ATPM24.1,GST2,GSTF2
AL2G17160	68.1074	4.318	0.789839	5.46694	4.57862e-08	5.74559e-07	AT1G59730	ATH7,TH7
AL372U10020	32.8341	4.31706	0.624035	6.91798	4.58138e-12	1.34136e-10	AT5G64210	AOX2
AL4G44750	3.08274	4.31511	1.23733	3.48743	0.000487692	0.00190632	AT2G45580	CYP76C3
AL6G45710	22.7682	4.31206	0.985386	4.37601	1.2087e-05	7.93199e-05	AT4G11310
AL4G30790	7869	4.31009	0.493993	8.72499	2.66205e-18	2.03109e-16	AT2G34810
AL8G18730	8552.05	4.30281	0.399133	10.7804	4.26075e-27	9.3914e-25	AT5G42650	AOS,CYP74A,DDE2
AL5G39100	7734.79	4.30005	0.719331	5.97784	2.2611e-09	3.82283e-08	AT3G57520	AtSIP2,SIP2
AL4G42950	33.0735	4.29997	1.09495	3.92709	8.59786e-05	0.000434271	AT5G38640
AL3G36690	72.1297	4.29632	0.508471	8.44949	2.92566e-17	1.95633e-15
AL1G52380	5.68768	4.29493	1.13033	3.79972	0.000144862	0.000677625	AT1G44608
AL2G32590	9.74078	4.28852	1.22944	3.4882	0.000486281	0.00190174	AT1G72870
AL1G41260	1287.77	4.28791	0.579043	7.40516	1.30989e-13	4.98114e-12	AT1G27730	STZ,ZAT10
AL4G25220	900.257	4.28395	0.47084	9.09853	9.15638e-20	8.13312e-18	AT2G30360	CIPK11,PKS5,SIP4,SNRK3.22
AL4G44330	107.038	4.27959	0.74809	5.72069	1.06094e-08	1.54754e-07	AT2G45210
AL4G28070	14.7198	4.2761	0.835237	5.11962	3.06144e-07	3.09066e-06	AT2G32660	AtRLP22,RLP22
AL7G16790	9.59067	4.27361	1.33128	3.21015	0.00132668	0.00449816	AT4G34440
AL5G32320	49.6694	4.27197	0.68117	6.27151	3.57559e-10	7.3396e-09	AT3G51860	ATCAX3,ATHCX1,CAX1-LIKE,CAX3
AL7G52530	179.041	4.26927	0.549378	7.7711	7.7807e-15	3.58258e-13	AT5G38280	PR5K
AL8G24920	58.2831	4.26746	1.091	3.9115	9.17228e-05	0.000459	AT5G50760
AL3G26820	2758.58	4.26573	0.665156	6.41313	1.42559e-10	3.16273e-09	AT3G14440	ATNCED3,NCED3,SIS7,STO1
AL1G42910	296.373	4.26545	0.688617	6.19422	5.85732e-10	1.13361e-08	AT1G29195
AL3G14550	39.7555	4.25843	0.95728	4.44847	8.64854e-06	5.8991e-05	AT3G04530	ATPPCK2,PEPCK2,PPCK2
AL4G24020	77.4532	4.25211	0.600685	7.07877	1.45438e-12	4.63474e-11	AT2G29440	ATGSTU6,GST24,GSTU6
AL3G35260	1903.02	4.25197	0.399923	10.632	2.11616e-26	4.26909e-24	AT3G21230	4CL5
AL2G36560	2.6356	4.24668	1.18378	3.58738	0.000334014	0.00138234	AT1G76430	PHT1
AL2G12030	5.40824	4.23989	1.18845	3.56757	0.000360304	0.00147119	AT1G63245	CLE14
AL7G52770	786.424	4.2368	0.672874	6.29658	3.04293e-10	6.34856e-09	AT5G38120	4CL8
AL3G21650	29.3657	4.23639	0.973159	4.35323	1.34146e-05	8.66342e-05	AT3G10320
AL6G35440	20.3627	4.23113	0.940533	4.49865	6.83868e-06	4.81641e-05	AT5G24090	ATCHIA,CHIA
AL3G41170	230.636	4.22307	0.733199	5.75978	8.42223e-09	1.25385e-07	AT3G25250	AGC2,AGC2-1,AtOXI1,OXI1
AL6G48150	91.1475	4.22305	0.456847	9.24392	2.37632e-20	2.29952e-18
AL6G12580	40.2636	4.22295	0.677844	6.22998	4.66502e-10	9.35558e-09	AT2G37210
AL4G26300	533.248	4.22017	0.609406	6.92505	4.35816e-12	1.28558e-10	AT2G31110	TBL40
AL4G33110	38.7072	4.21795	0.697677	6.04571	1.48752e-09	2.62884e-08	AT2G36890	ATMYB38,BIT1,MYB38,RAX2
AL2G32230	45.93	4.20496	0.658488	6.38578	1.70529e-10	3.72768e-09	AT1G72540
AL6G45930	18.9196	4.19895	0.782227	5.36794	7.96408e-08	9.49824e-07	AT4G11470	CRK31
AL7G50930	4.85082	4.19894	1.22497	3.42779	0.000608507	0.00231103	AT5G39400	ATPTEN1,PTEN1
AL4G32170	116.099	4.19348	0.612748	6.84373	7.71574e-12	2.14743e-10	AT2G36080
AL228U10010	147.767	4.19032	0.561708	7.45996	8.65463e-14	3.38854e-12	AT2G28650	ATEXO70H8,EXO70H8
AL6G33240	450.3	4.18871	0.483861	8.65684	4.85024e-18	3.60812e-16	AT5G22250
AL7G32630	159.892	4.1858	0.731912	5.719	1.07155e-08	1.56109e-07	AT4G21440	ATM4,ATMYB102,MYB102
AL8G30590	59.9358	4.18163	0.713577	5.86009	4.62603e-09	7.29289e-08	AT5G55090	MAPKKK15
AL1G37560	2102.86	4.17903	0.401622	10.4054	2.34271e-25	4.1006e-23	AT1G23800	ALDH2B,ALDH2B7
AL8G16080	399.978	4.1753	0.733699	5.69075	1.26485e-08	1.80515e-07	AT5G44005
AL4G31480	233.139	4.17362	0.560047	7.45227	9.17511e-14	3.58055e-12	AT4G38220
AL5G14350	3531.55	4.1735	0.37191	11.2218	3.18785e-29	9.03414e-27	AT3G25780	AOC3
AL6G37870	230.844	4.17262	0.472624	8.82862	1.05976e-18	8.55175e-17	AT5G25930
AL4G39990	3.93984	4.16966	1.12753	3.69805	0.000217259	0.000956752	AT2G41690	AT-HSFB3,HSFB3
AL7G27230	240.077	4.16613	0.615198	6.77202	1.26996e-11	3.4315e-10	AT4G25810	XTH23,XTR6
AL5G14160	140.855	4.16013	0.585838	7.10116	1.23711e-12	3.99586e-11	AT3G25640
AL7G13390	2664.66	4.15363	0.682689	6.08422	1.1706e-09	2.13044e-08	AT4G37430	CYP81F1,CYP91A2
AL8G42590	17.2693	4.15096	0.909559	4.5637	5.02595e-06	3.68358e-05	AT5G65090	BST1,DER4,MRH3
AL5G30440	18.238	4.14823	0.856239	4.84471	1.26795e-06	1.08146e-05	AT3G50310	MAPKKK20
AL3G47510	201.002	4.14583	0.64562	6.42147	1.34969e-10	2.99994e-09	AT2G15760
AL5G17510	4.31852	4.14447	1.28925	3.21465	0.00130605	0.00443897	AT3G27970
AL4G47340	2107.85	4.14333	0.637951	6.49474	8.31767e-11	1.94692e-09	AT2G47770	ATTSPO,TSPO
AL2G11450	149.387	4.13958	0.571713	7.24066	4.46516e-13	1.55627e-11	AT1G63720
AL4G35620	1359.96	4.13709	0.489329	8.45461	2.80012e-17	1.88196e-15	AT2G38400	AGT3
AL1G34320	41.7266	4.13689	1.24769	3.31564	0.000914333	0.00326861	AT1G21240	WAK3
AL8G41460	8.81941	4.13555	0.911048	4.53933	5.64327e-06	4.06592e-05	AT5G64190
AL7G25040	11.1896	4.13145	1.0791	3.8286	0.000128872	0.000613561	AT1G10000
AL7G10430	545.101	4.12759	0.415666	9.93007	3.08036e-23	4.36476e-21	AT4G38540
AL8G17920	11.024	4.12251	0.969653	4.25153	2.12317e-05	0.000128901	AT5G42930
AL5G19690	30.7797	4.12105	0.728026	5.66058	1.50865e-08	2.12004e-07	AT3G29590	AT5MAT
AL1G31980	379.126	4.11127	0.545671	7.53434	4.90797e-14	1.9836e-12	AT1G19380
AL6G51290	31.6817	4.11071	0.996264	4.12613	3.68917e-05	0.000207811	AT4G01985
AL1G35940	51.9615	4.10572	0.855029	4.80184	1.57211e-06	1.31313e-05	AT5G49520	ATWRKY48,WRKY48
AL6G16660	132.891	4.10289	0.684836	5.99106	2.08479e-09	3.55759e-08	AT5G06570
AL4G23240	39.9079	4.09501	0.81286	5.03778	4.70955e-07	4.52425e-06	AT2G28710
AL1G12020	4.92088	4.09237	1.09284	3.7447	0.00018061	0.000819093	AT5G38700
AL1G29660	2.25118	4.09197	1.28767	3.17782	0.00148386	0.00495904	AT1G17400
AL6G50740	8599.06	4.0908	0.716522	5.70925	1.13477e-08	1.64614e-07	AT4G02380	AtLEA5,SAG21
AL6G19540	2940.22	4.08979	0.494028	8.27844	1.24797e-16	7.61742e-15	AT5G08790	anac081,ATAF2
AL4G32990	3097.37	4.0885	0.761551	5.36865	7.93263e-08	9.47022e-07	AT2G36800	DOGT1,UGT73C5
AL1G49920	53.901	4.08532	0.69665	5.86424	4.51186e-09	7.12234e-08	AT1G35210
AL3G48320	1998.49	4.07418	0.766287	5.31678	1.05619e-07	1.21994e-06	AT2G19900	ATNADP-ME1,NADP-ME1
AL8G36370	1336.13	4.07173	0.611403	6.65966	2.74461e-11	6.99524e-10	AT5G59820	RHL41,ZAT12
AL2G30070	41.1002	4.06979	1.09571	3.71431	0.000203759	0.000904942	AT1G70640
AL2G23030	216.192	4.06841	0.772096	5.26931	1.36935e-07	1.52824e-06	AT1G66500
AL4G44740	3104.77	4.06711	0.761437	5.34136	9.2254e-08	1.08129e-06	AT2G45570	CYP76C2
AL6G43450	361.678	4.06672	0.645506	6.30005	2.97548e-10	6.21328e-09	AT4G09820	BHLH42,TT8
AL1G30090	3719.43	4.06363	0.298255	13.6247	2.85584e-42	3.09015e-39	AT1G17745	PGDH
AL1G27170	609.337	4.06028	0.540256	7.51547	5.67071e-14	2.25738e-12	AT1G15110
AL5G44470	2442.12	4.05705	0.601175	6.74854	1.49345e-11	4.01258e-10	AT3G61890	ATHB-12,ATHB12,HB-12
AL6G15850	2010.36	4.05691	0.548839	7.3918	1.44854e-13	5.48356e-12	AT5G05930	ATGC1,GC1
AL7G48710	39.0286	4.05545	0.811886	4.99509	5.88078e-07	5.49851e-06	AT5G40860
AL795U10010	7.53116	4.04873	1.18048	3.42972	0.000604201	0.00229929	AT3G13950
AL1G16630	422.192	4.04826	0.355736	11.38	5.26262e-30	1.62697e-27	AT1G06620
AL6G16360	2494.14	4.04686	0.565431	7.15713	8.23859e-13	2.75062e-11	AT5G06320	NHL3
AL7G27800	5.88081	4.04408	1.12164	3.60551	0.000311543	0.00130338	AT4G25330
AL8G42270	94.1038	4.04343	0.491303	8.23001	1.87196e-16	1.11684e-14	AT5G64810	ATWRKY51,WRKY51
AL4G35250	175.746	4.04183	0.646975	6.24727	4.17684e-10	8.4191e-09	AT2G38250
AL7G11740	8.04618	4.04011	1.24994	3.23224	0.00122825	0.00421548	AT1G36622
AL5G37130	254.233	4.03862	0.58203	6.93885	3.9531e-12	1.17482e-10	AT3G55840
AL8G19120	203.712	4.0372	0.568111	7.10635	1.19151e-12	3.86429e-11	AT5G42380	CML37,CML39
AL6G26040	219.269	4.03663	0.616205	6.55079	5.7233e-11	1.37203e-09	AT5G15190
AL8G42740	471.186	4.0279	0.819852	4.91296	8.97128e-07	7.95979e-06	AT5G65207
AL1G49760	67.0749	4.02754	0.623019	6.46455	1.01598e-10	2.31662e-09	AT1G31280	AGO2
AL8G41480	11.6122	4.01998	0.683228	5.88381	4.0094e-09	6.40768e-08	AT5G64210	AOX2
AL7G31090	44.832	4.01739	0.521282	7.70676	1.29051e-14	5.6785e-13	AT4G22520
AL2G17270	160.931	4.01718	0.57184	7.025	2.14059e-12	6.68723e-11	AT1G59670	ATGSTU15,GSTU15
AL2G33060	1192.26	4.007	0.520418	7.69959	1.36507e-14	5.97344e-13	AT1G73260	ATKTI1,KTI1
AL6G46620	3.33896	4.00018	1.24418	3.21512	0.00130388	0.00443413	AT4G11900
AL8G38930	68.7087	3.99994	0.836269	4.78307	1.72637e-06	1.42349e-05	AT5G62150
AL2G30550	129.985	3.99879	1.21883	3.28085	0.00103495	0.00363271	AT1G71000
AL6G47990	133.65	3.99769	0.507881	7.87132	3.50926e-15	1.69793e-13	AT4G04540	CRK39
AL5G26710	557.235	3.99302	0.452553	8.82332	1.11114e-18	8.93601e-17	AT3G47480
AL5G25630	54.3382	3.9914	0.642493	6.21237	5.21927e-10	1.02644e-08	AT3G46680
AL7G38950	12.9168	3.97998	0.819204	4.85835	1.18368e-06	1.01834e-05	AT4G16160	ATOEP16-2,ATOEP16-S
AL8G44840	689.38	3.97991	0.469809	8.47134	2.42576e-17	1.65935e-15	AT5G66650
AL6G36360	156957	3.97722	0.490497	8.10855	5.12262e-16	2.85583e-14	AT5G24780	ATVSP1,VSP1
AL7G13930	987.412	3.97547	0.527666	7.53407	4.91818e-14	1.98436e-12	AT4G37150	ATMES9,MES9
AL6G33400	278.744	3.97542	0.627851	6.33179	2.42335e-10	5.16917e-09	AT5G22380	anac090,NAC090
AL3G29290	15541.4	3.96927	0.359623	11.0373	2.52536e-28	6.60618e-26	AT3G16470	JR1
AL1G33020	6.13542	3.96685	1.12816	3.51622	0.000437741	0.00173703	AT1G20180
AL2G27530	4.57937	3.96088	1.20018	3.30025	0.000966001	0.00342452	AT1G68610	PCR11
AL6G36120	395.996	3.95275	0.553163	7.14573	8.95205e-13	2.97215e-11	AT5G24530	DMR6
AL6G53520	40.522	3.94824	0.673091	5.86584	4.46859e-09	7.0728e-08	AT2G44840	ATERF13,EREBP,ERF13
AL7G12060	532.834	3.94455	0.525588	7.50503	6.14162e-14	2.44076e-12	AT4G39830
AL7G39570	699.613	3.94295	0.485814	8.11617	4.8113e-16	2.70763e-14	AT4G15765
AL6G47980	13.5956	3.94115	1.08234	3.64134	0.000271223	0.00115418	AT4G04510	CRK38
AL2G16650	98.3262	3.9339	0.667711	5.89162	3.82426e-09	6.15527e-08	AT1G60030	ATNAT7,NAT7
AL3G16680	164.091	3.92835	0.446086	8.80625	1.29401e-18	1.03716e-16	AT3G05920
AL3G29080	181.652	3.92442	0.367536	10.6777	1.295e-26	2.70416e-24	AT3G16330
AL4G16880	19.6843	3.92276	0.903979	4.33944	1.42847e-05	9.15579e-05	AT2G25470	AtRLP21,RLP21
AL1G37320	53.6114	3.92055	0.844985	4.63978	3.48778e-06	2.65345e-05	AT1G23560
AL3G11390	208.427	3.91687	0.697895	5.6124	1.99539e-08	2.71741e-07	AT3G02140	AFP4,TMAC2
AL4G27560	53.259	3.91515	0.503418	7.77715	7.41769e-15	3.4287e-13	AT2G32200
AL7G45670	308.909	3.91093	0.820767	4.76497	1.88883e-06	1.54408e-05	AT5G37260	CIR1,RVE2
AL2G13080	190.638	3.91036	0.87275	4.4805	7.44681e-06	5.18337e-05	AT1G62710	BETA-VPE,BETAVPE
AL1G15460	12.6639	3.90954	0.877926	4.45316	8.46175e-06	5.78661e-05	AT1G05577
AL1G38980	260.587	3.90273	0.411989	9.47291	2.72158e-21	2.93155e-19	AT1G26730
AL7G36040	55.7838	3.90181	0.617101	6.32281	2.56851e-10	5.4398e-09	AT4G18350	ATNCED2,NCED2
AL4G27150	82.0551	3.89742	0.491255	7.93359	2.12893e-15	1.05144e-13	AT2G31865	PARG2
AL4G42310	4098.9	3.88917	0.412546	9.42724	4.21008e-21	4.39565e-19	AT2G43520	ATTI2,TI2
AL5G10520	1110.29	3.88512	0.344974	11.2621	2.02003e-29	5.86423e-27	AT2G01520	MLP328
AL1G29230	134.483	3.88429	0.695797	5.5825	2.37084e-08	3.18139e-07	AT1G17060	CYP72C1,SOB7
AL1G30590	5.67938	3.88052	0.939654	4.12973	3.63194e-05	0.000205023	AT5G02210
AL7G39770	682.799	3.88015	0.734274	5.28433	1.26164e-07	1.42406e-06	AT4G15700
AL2G36740	190.705	3.87871	0.606927	6.39074	1.6509e-10	3.62209e-09	AT1G76600
AL5G14970	86.3226	3.87653	0.921265	4.20784	2.57825e-05	0.000152197	AT3G26220	CYP71B3
AL7G44400	19.8331	3.87641	0.948675	4.08613	4.38623e-05	0.000241243	AT5G35580
AL3G33100	402.345	3.86883	0.731173	5.29127	1.21468e-07	1.37956e-06	AT3G19660
AL8G42550	28.1595	3.86685	0.820634	4.71202	2.4527e-06	1.95208e-05	AT5G65040
AL4G39570	309.88	3.86498	0.405853	9.52312	1.68054e-21	1.87818e-19	AT2G41480
AL2G39650	80.6271	3.86352	0.492146	7.85035	4.14882e-15	1.98319e-13	AT1G79180	ATMYB63,MYB63
AL2G30232	3118.56	3.85934	0.541913	7.1217	1.06604e-12	3.49548e-11	AT1G70780
AL7G38820	49.5094	3.85263	1.13386	3.39778	0.000679339	0.00253741
AL7G28840	1438.27	3.84914	0.477146	8.06702	7.20366e-16	3.90622e-14	AT4G24380
AL3G53990	17.9724	3.84705	0.712089	5.40248	6.57248e-08	7.96223e-07	AT2G20825	ULT2
AL8G14340	42.9069	3.83846	0.589126	6.51551	7.24444e-11	1.71425e-09	AT2G32140
AL2G35130	3752.07	3.83008	0.28681	13.3541	1.12147e-40	1.0268e-37	AT1G75220
AL8G36060	31.085	3.82952	0.942119	4.0648	4.80742e-05	0.000261412	AT5G59570
AL7G24780	774.889	3.82942	0.507777	7.54153	4.64477e-14	1.8849e-12	AT4G27860
AL6G53180	3.65202	3.82878	1.17489	3.25883	0.00111871	0.00388944	AT4G00305
AL7G13562	8.05663	3.82605	0.785787	4.86907	1.12125e-06	9.70949e-06	AT4G37290
AL7G25960	18.4642	3.821	0.81513	4.6876	2.76428e-06	2.17102e-05	AT4G26890	MAPKKK16
AL2G32210	6426.26	3.82072	0.426666	8.95482	3.40284e-19	2.8725e-17	AT1G72520
AL3G47210	187.535	3.81749	0.636698	5.99576	2.02539e-09	3.46813e-08	AT2G15490	UGT73B4
AL8G43090	21.4989	3.81289	1.18068	3.22939	0.00124054	0.00424845	AT5G65500
AL6G24860	67.9206	3.81014	0.395584	9.6317	5.87475e-22	6.88908e-20	AT5G14180	MPL1
AL8G34950	446.241	3.80774	0.405978	9.37918	6.64896e-21	6.76404e-19	AT5G58670	ATPLC,ATPLC1,PLC1
AL8G21480	164.387	3.80626	0.575032	6.6192	3.61141e-11	8.96451e-10	AT5G48540
AL96U10010	16.888	3.80252	0.793873	4.78984	1.66914e-06	1.38397e-05	AT5G18880
AL7G25560	200.83	3.80234	0.557232	6.82362	8.87741e-12	2.44591e-10	AT4G27260	GH3.5,WES1
AL6G32530	1673.58	3.80213	0.478651	7.94342	1.96676e-15	9.87738e-14	AT5G20960	AAO1,AO1,AOalpha,AT-AO1,ATAO,AtAO1
AL7G51020	91.7193	3.8006	0.823263	4.61651	3.90248e-06	2.93148e-05	AT1G17060	CYP72C1,SOB7
AL5G25640	84.8996	3.7888	0.576157	6.57598	4.83332e-11	1.17645e-09	AT3G46690
AL3G33770	80.2278	3.78707	0.80116	4.72699	2.27871e-06	1.82703e-05	AT3G20950	CYP705A32
AL3G27160	125.805	3.78497	0.659059	5.74299	9.30172e-09	1.37362e-07	AT3G14850	TBL41
AL7G39580	1075.89	3.78063	0.640859	5.89931	3.65025e-09	5.89914e-08	AT4G15760	MO1
AL2G13320	533.322	3.78027	0.537602	7.03172	2.03998e-12	6.3813e-11	AT1G62540	FMO GS-OX2
AL2G26560	22.9875	3.78007	0.918418	4.11585	3.85751e-05	0.000215761	AT1G67810	SUFE2
AL1G53720	93.9175	3.77784	0.469248	8.05084	8.22278e-16	4.36927e-14	AT1G47480
AL5G17900	596.538	3.77607	0.663659	5.68977	1.27208e-08	1.81329e-07	AT3G28340	GATL10
AL8G43990	88.7605	3.775	0.66195	5.70285	1.17818e-08	1.69364e-07	AT5G67340
AL7G37930	13299.9	3.77414	0.363334	10.3875	2.82576e-25	4.91001e-23	AT4G16760	ACX1,ATACX1
AL1G54460	402.828	3.77381	0.539617	6.9935	2.68112e-12	8.23537e-11	AT1G47960	ATC/VIF1,C/VIF1
AL7G29240	320.5	3.76931	0.554578	6.79672	1.07026e-11	2.91505e-10	AT4G24040	ATTRE1,TRE1
AL3G37260	93.9601	3.76416	0.602294	6.2497	4.11233e-10	8.31019e-09	AT3G22910
AL4G30960	14.1111	3.76379	1.01101	3.72281	0.000197016	0.000879422	AT2G34940	BP80-3
AL4G12700	38.5171	3.7599	0.9534	3.94367	8.02428e-05	0.000409291	AT2G23030	SNRK2-9,SNRK2.9
AL3G36070	777.404	3.75959	0.701589	5.35867	8.38353e-08	9.96355e-07	AT3G21890
AL6G39590	160.591	3.75933	0.620095	6.0625	1.34024e-09	2.40606e-08	AT5G27420	ATL31,CNI1
AL6G13870	590.723	3.75815	0.744447	5.04824	4.45899e-07	4.31664e-06	AT5G04250
AL1G36040	20.6415	3.75752	0.638983	5.88047	4.09107e-09	6.51859e-08	AT1G22500
AL4G25100	547.674	3.75738	0.45354	8.28458	1.1853e-16	7.27216e-15	AT2G30250	ATWRKY25,WRKY25
AL8G43820	3719.51	3.75728	0.52331	7.17983	6.97979e-13	2.37363e-11	AT5G67480	ATBT4,BT4
AL3G29610	10.1403	3.75112	0.857501	4.37448	1.21722e-05	7.97212e-05	AT3G22320	ATRPABC24.3,NRPB5,NRPD5,RPB5A
AL5G24860	70.8434	3.74922	0.514957	7.28065	3.32223e-13	1.18038e-11	AT3G46110
AL4G35790	24.8535	3.74912	0.693478	5.40626	6.43548e-08	7.82014e-07	AT2G38500
AL1G43090	284.136	3.74694	0.592426	6.32473	2.5367e-10	5.37917e-09	AT1G29300	UNE1
AL7G15520	3013.68	3.74685	0.312449	11.9918	3.92063e-33	1.58187e-30	AT4G35630	PSAT
AL6G20020	10.0395	3.74321	1.00167	3.73696	0.00018626	0.000840236	AT5G09610	APUM21,PUM21
AL1G10630	1377.46	3.74198	0.739978	5.05688	4.26177e-07	4.15614e-06	AT1G01720	ANAC002,ATAF1
AL8G11420	12.5785	3.74133	0.852268	4.38985	1.13426e-05	7.50867e-05	AT5G46871
AL8G30530	599.685	3.74052	0.338203	11.06	1.96166e-28	5.18858e-26	AT5G55050
AL6G11120	424.067	3.73271	0.489971	7.61823	2.57182e-14	1.07786e-12	AT5G01100
AL7G39730	751.554	3.72911	0.622881	5.98688	2.13907e-09	3.63979e-08	AT4G15700
AL5G13150	29.4652	3.72888	0.457524	8.15012	3.63558e-16	2.07045e-14	AT2G01520	MLP328
AL4G37600	3161.83	3.72291	0.593626	6.27147	3.57653e-10	7.3396e-09	AT2G40000	ATHSPRO2,HSPRO2
AL6G46030	8.45904	3.72091	1.12883	3.29624	0.000979872	0.00346581	AT4G11530	CRK34
AL5G31420	450.478	3.71942	0.888898	4.18431	2.86039e-05	0.00016628	AT3G51000
AL7G14140	91.7531	3.71782	0.365283	10.1779	2.48822e-24	4.02939e-22	AT4G36840
AL3G15260	24.684	3.7174	0.585994	6.34376	2.24228e-10	4.81312e-09	AT3G22560
AL8G15540	125.583	3.7147	0.449233	8.26899	1.35096e-16	8.22496e-15	AT5G44350
AL1G65930	36.0055	3.71406	0.722843	5.13812	2.775e-07	2.84247e-06	AT1G56320
AL1G19630	13.5603	3.71196	1.03968	3.5703	0.000356569	0.00145894	AT1G09170
AL4G35740	169.156	3.71066	0.740354	5.01201	5.38654e-07	5.09848e-06	AT2G38465
AL6G45060	1358.58	3.70753	0.507328	7.30795	2.71247e-13	9.81313e-12	AT4G10960	UGE5
AL1G19600	100.178	3.70615	0.668791	5.54157	2.9977e-08	3.93169e-07	AT1G09155	AtPP2-B15,PP2-B15
AL1G47210	195.79	3.7046	0.660952	5.60495	2.08319e-08	2.82566e-07	AT1G32928
AL1G27640	291.165	3.70284	0.591487	6.26022	3.84425e-10	7.8149e-09	AT1G15520	ABCG40,ATABCG40,ATPDR12,PDR12
AL5G37600	21.3135	3.70224	0.943356	3.92454	8.68952e-05	0.000437971
AL3G13160	5691.05	3.70058	0.430728	8.59146	8.58732e-18	6.17587e-16	AT3G03480	CHAT
AL2G41410	400.269	3.69827	0.459427	8.04976	8.29576e-16	4.39823e-14	AT1G80120
AL5G36210	38.7952	3.6941	0.691805	5.3398	9.30473e-08	1.08905e-06	AT3G55090
AL2G15770	10.6463	3.69332	0.993583	3.71717	0.000201469	0.000896277	AT2G42460
AL1G12360	908.19	3.6914	0.484229	7.62326	2.47355e-14	1.04218e-12	AT1G02920	ATGST11,ATGSTF7,ATGSTF8,GST11,GSTF7
AL2G37740	68.6462	3.69057	0.900731	4.09731	4.17979e-05	0.000231395	AT1G77520
AL3G13970	104.342	3.674	0.698277	5.26152	1.42872e-07	1.58263e-06	AT3G04060	anac046,NAC046
AL6G41590	8.82613	3.67355	1.09359	3.35917	0.000781768	0.00285473
AL7G14080	11.0993	3.67011	0.667797	5.49585	3.88835e-08	4.96312e-07
AL7G14150	11.0993	3.67011	0.667797	5.49585	3.88835e-08	4.96312e-07
AL2G24180	313.21	3.66891	0.80411	4.5627	5.0501e-06	3.699e-05	AT1G66400	CML23
AL3G17370	286.25	3.66758	0.729458	5.02781	4.96108e-07	4.74482e-06	AT3G06420	ATG8H
AL1G15430	1662.53	3.66275	0.869974	4.21018	2.55167e-05	0.000151063	AT1G05560	UGT1,UGT75B1
AL7G21700	363.782	3.66243	0.46936	7.80301	6.04463e-15	2.82142e-13	AT4G30450
AL7G49040	87.0153	3.66131	0.627751	5.83242	5.46307e-09	8.4888e-08	AT5G40700
AL4G43250	946.912	3.65715	0.503065	7.26974	3.60171e-13	1.27398e-11	AT2G44290
AL5G42670	520.827	3.65599	0.475856	7.68299	1.55418e-14	6.77608e-13	AT3G60420
AL2G13530	74.5558	3.64919	0.815438	4.47512	7.63667e-06	5.29848e-05	AT1G62370
AL4G13830	4751.24	3.6463	0.658292	5.53903	3.04155e-08	3.98044e-07	AT2G23810	TET8
AL1G19520	27.2036	3.64599	1.05771	3.44704	0.000566761	0.00217363	AT1G09080	BIP3
AL1G52460	951.459	3.64581	0.617988	5.89948	3.64639e-09	5.8969e-08	AT1G44800
AL7G24070	4.62218	3.64074	0.986788	3.68949	0.000224704	0.000983104	AT4G28485	AtDMP7,DMP7
AL4G26810	8.46156	3.6369	0.738196	4.92674	8.36132e-07	7.48557e-06
AL2G30370	53.2498	3.63403	0.488078	7.44559	9.65092e-14	3.7478e-12	AT1G70890	MLP43
AL1G19610	22.986	3.62837	0.810444	4.47702	7.56936e-06	5.25944e-05	AT1G09157
AL5G44150	159.653	3.62772	0.684491	5.29987	1.15884e-07	1.32499e-06	AT2G46400	ATWRKY46,WRKY46
AL7G35170	12.2267	3.61872	0.878787	4.11786	3.82412e-05	0.000214196	AT4G18990	XTH29
AL3G36870	4136.79	3.61275	0.331732	10.8906	1.27852e-27	3.17033e-25	AT3G22550
AL5G35470	50.4558	3.60363	0.581104	6.20135	5.59816e-10	1.09412e-08	AT3G54420	ATCHITIV,ATEP3,CHIV,EP3
AL7G28630	384.067	3.60332	0.492403	7.31783	2.52008e-13	9.14489e-12	AT4G24570	DIC2
AL2G30234	1200.04	3.60294	0.490113	7.35123	1.96392e-13	7.27078e-12	AT1G70782	CPuORF28
AL1G29180	198.87	3.59842	0.515125	6.98553	2.8378e-12	8.62756e-11	AT1G17020	ATSRG1,SRG1
AL8G23270	200.743	3.58926	0.597562	6.0065	1.89572e-09	3.27011e-08	AT5G49520	ATWRKY48,WRKY48
AL7G24430	3.15544	3.58896	1.12404	3.19293	0.00140839	0.0047375	AT4G28170
AL2G32140	2928.82	3.57959	0.37932	9.43684	3.84189e-21	4.04674e-19	AT1G72450	JAZ6,TIFY11B
AL4G37930	55.6446	3.57873	0.596363	6.00093	1.96195e-09	3.37214e-08	AT2G40200
AL5G39320	65.1296	3.57841	0.622712	5.7465	9.11097e-09	1.34796e-07	AT3G57700
AL1G37620	264.4	3.5765	0.682039	5.24384	1.57269e-07	1.72457e-06	AT1G23870	ATTPS9,TPS9
AL8G42140	44.5083	3.57582	0.601434	5.9455	2.75623e-09	4.58184e-08	AT5G64690
AL4G10700	1057.21	3.57399	0.42777	8.35492	6.54785e-17	4.17886e-15	AT2G21510
AL2G16880	7975.82	3.56696	0.493391	7.22948	4.84848e-13	1.67759e-11	AT1G59870	ABCG36,ATABCG36,ATPDR8,PDR8,PEN3
AL3G28690	10.4804	3.56366	0.932682	3.82087	0.000132979	0.000629839	AT3G16040
AL810U10020	10.4804	3.56366	0.932682	3.82087	0.000132979	0.000629839	AT3G16040
AL2G22050	23.6341	3.56105	0.723568	4.92151	8.58797e-07	7.66255e-06	AT1G65390	ATPP2-A5,PP2-A5
AL5G28670	10864.4	3.55857	0.327047	10.8809	1.42164e-27	3.45329e-25	AT3G49120	ATPCB,ATPERX34,PERX34,PRX34,PRXCB
AL2G38710	57.3281	3.55837	0.550622	6.46245	1.0302e-10	2.34231e-09	AT1G78340	ATGSTU22,GSTU22
AL7G43770	1291.92	3.55516	0.269942	13.1701	1.30488e-39	9.70708e-37	AT5G33290	XGD1
AL5G17610	523.321	3.55391	0.385751	9.21298	3.17187e-20	3.03239e-18	AT3G28100
AL5G10300	397.365	3.55346	0.828813	4.28741	1.80769e-05	0.000111975	AT2G01340	At17.1
AL3G32800	262.798	3.55341	0.70525	5.03851	4.69173e-07	4.50895e-06	AT3G19390
AL1G11810	709.394	3.54848	0.699964	5.06952	3.98819e-07	3.92471e-06	AT1G02470
AL6G16980	284.711	3.53949	0.339386	10.4291	1.82604e-25	3.21992e-23	AT5G06860	ATPGIP1,PGIP1
AL3G52080	269.616	3.53899	0.676973	5.22766	1.7167e-07	1.85924e-06	AT2G18690
AL7G14930	48.6753	3.53635	0.553238	6.39211	1.63615e-10	3.59304e-09	AT4G36110
AL3G21060	795.924	3.53566	0.413338	8.55392	1.1898e-17	8.42954e-16	AT3G09830
AL3G50430	1179.89	3.53292	0.910105	3.88189	0.000103649	0.000509364	AT2G17500
AL8G27190	87.3429	3.53111	0.638107	5.53372	3.13516e-08	4.08721e-07	AT5G52760
AL7G23840	383.348	3.52885	0.639165	5.52102	3.37032e-08	4.36272e-07	AT4G28690
AL7G22470	514.236	3.52869	0.495702	7.11858	1.09045e-12	3.56079e-11	AT4G29780
AL6G27380	1653.39	3.51733	0.368531	9.5442	1.37157e-21	1.5474e-19	AT5G16450
AL8G29390	4982.03	3.51693	0.406758	8.64625	5.32179e-18	3.93432e-16	AT5G54170
AL3G27090	56.3644	3.5151	0.540448	6.50404	7.81924e-11	1.84112e-09	AT3G14780
AL4G34810	1570.32	3.51416	0.713222	4.92717	8.34298e-07	7.47477e-06	AT2G37870
AL5G38460	3304.02	3.51065	0.664796	5.28079	1.28627e-07	1.44843e-06	AT3G57010
AL7G25360	30.6807	3.50954	0.590779	5.94053	2.84107e-09	4.713e-08
AL7G17320	28.3242	3.50299	0.491663	7.12477	1.04255e-12	3.43263e-11	AT4G34060	DML3
AL4G27400	36.3862	3.50292	0.605469	5.78546	7.23145e-09	1.08883e-07	AT2G32020
AL1G20540	93.7016	3.50062	0.573992	6.09873	1.06915e-09	1.96686e-08	AT1G09932
AL6G10740	59.9129	3.49884	0.746371	4.68781	2.76148e-06	2.17025e-05	AT5G01380
AL7G15570	74.5202	3.49493	0.6901	5.06438	4.09735e-07	4.02216e-06	AT4G12735
AL3G41720	1121.96	3.49462	0.428459	8.15625	3.45581e-16	1.97754e-14	AT2G04040	ATDTX1,TX1
AL7G47600	246.307	3.49277	0.545452	6.40345	1.51908e-10	3.35141e-09	AT5G41750
AL3G41050	7905.56	3.49154	0.551358	6.33261	2.41046e-10	5.14628e-09	AT3G25180	CYP82G1
AL1G18640	601.523	3.48841	0.464975	7.50235	6.26816e-14	2.48689e-12	AT1G08230	ATGAT1,GAT1
AL2G19420	4.24793	3.48136	0.953859	3.64976	0.000262488	0.00112347	AT1G64940	CYP89A6
AL4G35980	14.6661	3.48056	1.07789	3.22904	0.00124205	0.00425241	AT2G38690
AL6G10510	195.688	3.47478	0.515621	6.73902	1.59462e-11	4.2556e-10	AT5G01540	LECRKA4.1
AL5G14430	125.784	3.47462	0.585005	5.93948	2.85927e-09	4.7366e-08	AT3G25830	ATTPS-CIN,TPS-CIN
AL4G31800	109.838	3.47344	0.609595	5.69794	1.21263e-08	1.73582e-07	AT2G35710
AL5G27940	71.1569	3.47196	0.669078	5.18917	2.11229e-07	2.23978e-06	AT3G48510
AL5G31390	837.218	3.47173	0.731307	4.7473	2.0615e-06	1.66691e-05	AT3G50970	LTI30,XERO2
AL8G40190	241.456	3.47141	0.525206	6.60961	3.85331e-11	9.53515e-10	AT5G63130
AL5G46240	119.76	3.46647	0.512161	6.76833	1.30281e-11	3.51626e-10	AT3G63380
AL4G42890	6.73758	3.46616	1.04268	3.32429	0.000886447	0.00318663	AT2G44010
AL3G26070	6.21934	3.46304	1.06254	3.25922	0.00111719	0.0038847	AT3G13898
AL3G30190	141.868	3.46161	0.553236	6.25703	3.92383e-10	7.94951e-09	AT3G17180	scpl33
AL6G11730	461.529	3.4579	0.619746	5.57955	2.4114e-08	3.23218e-07	AT5G02490
AL5G14140	343.798	3.45649	0.656687	5.26353	1.41319e-07	1.56852e-06	AT3G25620
AL4G33580	5.94163	3.45299	0.968471	3.5654	0.000363296	0.00148112	AT2G37210
AL6G41460	631.078	3.45259	0.467501	7.3852	1.52228e-13	5.73383e-12	AT4G09030	AGP10,ATAGP10
AL7G33710	30.6641	3.4489	0.952519	3.62081	0.000293678	0.00123647	AT4G20110	BP80-3
AL2G13290	34.0182	3.44708	0.784806	4.39227	1.12172e-05	7.43803e-05	AT1G12200
AL1G10400	30.708	3.44662	0.76975	4.47759	7.54912e-06	5.24691e-05
AL5G21360	2455.29	3.44204	0.375859	9.15781	5.29631e-20	4.88677e-18	AT3G43270
AL2G17210	90.3862	3.44055	0.486561	7.07116	1.53647e-12	4.87674e-11	AT1G59700	ATGSTU16,GSTU16
AL5G23660	125953	3.43999	0.511724	6.72235	1.78821e-11	4.74034e-10	AT3G45140	ATLOX2,LOX2
AL4G45930	1425.96	3.43594	0.375758	9.14404	6.01618e-20	5.46623e-18	AT2G46510	AIB,ATAIB
AL5G22380	350.25	3.43576	0.532586	6.4511	1.11041e-10	2.49371e-09	AT3G44260
AL4G19450	141.229	3.4345	0.857609	4.00474	6.20861e-05	0.000326117	AT2G26560	PLA IIA,PLA2A,PLP2
AL4G42400	47.1833	3.43201	0.91772	3.73972	0.000184228	0.000832965	AT2G43580
AL1G11790	56.9626	3.43113	1.01309	3.3868	0.000707135	0.00262693	AT1G02450	NIMIN-1,NIMIN1
AL8G10810	483.711	3.42599	0.526916	6.50197	7.92727e-11	1.86471e-09	AT5G47220	ATERF-2,ATERF2,ERF2
AL8G27070	14.0361	3.42562	0.918104	3.73119	0.000190579	0.000857283	AT5G52600	AtMYB82,MYB82
AL7G35220	1439.97	3.42539	0.447318	7.65761	1.89419e-14	8.15393e-13	AT4G18950
AL3G16640	2747.97	3.4235	0.620287	5.51923	3.40497e-08	4.4004e-07	AT3G05880	RCI2A
AL2G25620	39.2295	3.41704	0.634322	5.38692	7.16756e-08	8.62172e-07
AL3G26650	48.2708	3.4106	0.571471	5.9681	2.40027e-09	4.03236e-08
AL6G32720	8494.96	3.40783	0.300138	11.3542	7.06855e-30	2.15727e-27	AT5G21105
AL8G17460	40.1726	3.40612	1.02517	3.32248	0.000892205	0.00319912	AT5G43180
AL1G32360	1852.09	3.40228	0.435831	7.80642	5.88359e-15	2.75706e-13	AT1G19640	JMT
AL5G37170	153.305	3.40136	0.472219	7.20292	5.89368e-13	2.01869e-11	AT3G55880	SUE4
AL6G14010	325.307	3.4006	0.522292	6.51092	7.46944e-11	1.76224e-09	AT5G04370	NAMT1
AL4G36690	62.1932	3.39967	0.545981	6.22673	4.7628e-10	9.51961e-09	AT2G39350
AL2G36400	275.368	3.39519	0.745763	4.55264	5.29761e-06	3.85538e-05
AL1G52290	63.8423	3.39401	0.841942	4.03116	5.55019e-05	0.000295773	AT3G43291
AL8G21990	48.0368	3.39023	0.565318	5.99704	2.00944e-09	3.4463e-08	AT5G48820	ICK6,KRP3
AL6G22390	13730.5	3.385	0.317757	10.6528	1.69227e-26	3.4728e-24	AT5G11670	ATNADP-ME2,NADP-ME2
AL4G34700	4368.31	3.38414	0.350107	9.666	4.20505e-22	5.05562e-20	AT2G37770
AL2G16220	532.859	3.3826	0.464085	7.28875	3.12853e-13	1.11824e-11	AT1G60470	AtGolS4,GolS4
AL6G36900	80.6343	3.38128	0.802078	4.21565	2.49064e-05	0.000147929	AT5G25260
AL3G26600	544.949	3.38087	0.707683	4.77738	1.77593e-06	1.4588e-05	AT3G14280
AL3G36500	17.0733	3.38004	0.622712	5.42793	5.70114e-08	7.00287e-07	AT3G22240
AL8G36930	14.2614	3.37995	0.951043	3.55394	0.000379506	0.00153877	AT5G60320
AL2G13410	5.94214	3.37682	1.02272	3.30181	0.000960646	0.00340909	AT3G06090
AL5G32030	16.5122	3.37378	0.691761	4.87709	1.07661e-06	9.36725e-06
AL2G41420	400.525	3.37031	0.501552	6.71975	1.82035e-11	4.81483e-10	AT1G80110	ATPP2-B11,PP2-B11
AL6G17280	70.6083	3.36558	0.571783	5.88612	3.95368e-09	6.34642e-08	AT5G07100	WRKY26
AL6G28250	30.3308	3.36386	0.724442	4.64338	3.42752e-06	2.61345e-05	AT5G17200
AL7G13580	1307.85	3.36191	0.307693	10.9262	8.64054e-28	2.16514e-25	AT4G37260	ATMYB73,MYB73
AL7G28870	92.6726	3.36161	0.934849	3.59589	0.000323284	0.00134754	AT4G24340
AL1G66620	297.835	3.36129	0.539958	6.22509	4.8127e-10	9.58715e-09	AT1G56660
AL4G43520	597.802	3.36124	0.41802	8.04087	8.92039e-16	4.69801e-14	AT2G44500
AL3G50870	1756.06	3.35767	0.632887	5.30533	1.1247e-07	1.29029e-06	AT2G17840	ERD7
AL2G31950	209.35	3.35478	0.395753	8.47694	2.31198e-17	1.58607e-15	AT1G72280	AERO1,ERO1
AL3G19850	253.882	3.3517	0.862425	3.88637	0.000101753	0.000501187	AT3G08860	PYD4
AL1G62990	56.0432	3.35087	0.594341	5.63796	1.72073e-08	2.38568e-07	AT1G54260
AL345U10010	20.369	3.34921	0.841581	3.97967	6.90116e-05	0.000358283	AT2G27690	CYP94C1
AL8G12750	597.016	3.34412	0.688083	4.86006	1.17353e-06	1.0107e-05	AT5G45830	ATDOG1,DOG1,GSQ5
AL7G21690	1205.69	3.34128	0.355312	9.40378	5.26372e-21	5.41899e-19	AT4G30460
AL8G40420	12.6514	3.33882	0.736183	4.53531	5.75185e-06	4.13664e-05
AL5G14130	683.241	3.33726	0.490985	6.79707	1.06769e-11	2.91139e-10	AT3G25610
AL5G13290	11.9059	3.32625	0.783543	4.24514	2.18458e-05	0.000132359	AT2G03520	ATUPS4,UPS4
AL5G41770	109.229	3.32398	0.514528	6.46025	1.0453e-10	2.36985e-09	AT3G59700	ATHLECRK,HLECRK,LECRK1
AL7G14340	329.312	3.3231	0.409254	8.11989	4.66622e-16	2.63221e-14	AT4G36670
AL2G33260	1313.67	3.31683	0.365989	9.06264	1.27334e-19	1.1144e-17	AT1G73500	ATMKK9,MKK9
AL22U10090	962.626	3.31464	0.586239	5.65408	1.56685e-08	2.19664e-07	AT1G69890
AL3G24140	147.637	3.3134	0.69102	4.79494	1.62724e-06	1.3549e-05
AL7G38460	470.236	3.30762	0.47268	6.99757	2.60431e-12	8.02013e-11	AT4G16500
AL4G21380	20.8008	3.30722	1.03786	3.18657	0.00143971	0.00483322	AT2G27430
AL1G57510	30.4289	3.30483	0.762162	4.33613	1.45015e-05	9.27232e-05	AT1G49960
AL1G65870	33.3353	3.30339	0.666533	4.95607	7.1932e-07	6.53316e-06	AT1G56240	AtPP2-B13,PP2-B13
AL1G26130	22.4231	3.30334	0.64272	5.13962	2.75292e-07	2.82228e-06	AT1G14240
AL6G46610	199.175	3.30034	0.610626	5.40485	6.48624e-08	7.86977e-07	AT4G11890
AL3G33620	430.953	3.30014	0.510465	6.46498	1.01315e-10	2.31237e-09	AT3G19970
AL2G35410	1080.24	3.29895	0.510681	6.4599	1.04772e-10	2.37307e-09	AT1G75450	ATCKX5,ATCKX6,CKX5
AL3G47580	202.576	3.29566	0.396843	8.30469	1.00076e-16	6.25281e-15
AL2G24270	12.9776	3.29537	0.768649	4.28723	1.80917e-05	0.000112009
AL1G36440	34.7311	3.29259	0.582323	5.65424	1.56535e-08	2.19664e-07	AT1G22885
AL2G14160	2676.96	3.28581	0.452794	7.25675	3.96515e-13	1.39014e-11	AT1G61890
AL5G15770	11.6466	3.28149	0.937289	3.50104	0.000463442	0.001824	AT3G26840
AL5G14520	192.472	3.28144	0.599839	5.47053	4.48701e-08	5.64552e-07	AT3G25882	NIMIN-2
AL5G15800	715.653	3.28063	0.465781	7.04329	1.87753e-12	5.90416e-11	AT3G26840
AL6G29330	10618.2	3.2804	0.608749	5.38875	7.09486e-08	8.54722e-07	AT5G18130
AL1G60670	10516.6	3.2792	0.543629	6.03205	1.61898e-09	2.83589e-08	AT1G52410	TSA1
AL2G32680	418.754	3.27716	0.537414	6.09803	1.07384e-09	1.97395e-08	AT1G72940
AL8G25320	10013.5	3.27708	0.359446	9.11703	7.72126e-20	6.88406e-18	AT5G51070	CLPD,ERD1,SAG15
AL2G27300	555.521	3.27589	0.730291	4.48574	7.2663e-06	5.07405e-05	AT1G68440
AL6G48600	642.417	3.27478	0.542525	6.03619	1.57792e-09	2.76805e-08	AT4G05010
AL8G10780	18.651	3.27126	0.862309	3.79361	0.000148475	0.000691673	AT5G47260
AL1G40350	138.698	3.27065	0.908392	3.60048	0.000317628	0.00132698	AT1G67856
AL2G13630	695.939	3.26957	0.590223	5.53956	3.03236e-08	3.97277e-07	AT1G62300	ATWRKY6,WRKY6
AL5G42380	67.1588	3.26356	0.775768	4.20688	2.58918e-05	0.000152617	AT3G60966
AL4G24280	3.85872	3.26095	0.964745	3.38012	0.00072455	0.00268116	AT2G29570	ATPCNA2,PCNA2
AL4G28290	294.242	3.25945	0.4169	7.8183	5.35411e-15	2.52886e-13	AT2G32800	AP4.3A
AL5G11360	851.611	3.25732	0.581248	5.60402	2.0944e-08	2.83562e-07	AT2G02100	LCR69,PDF2.2
AL7G16160	392.524	3.25732	0.467074	6.97388	3.08312e-12	9.32574e-11	AT4G35060
AL4G45130	10.4952	3.25617	0.955829	3.40664	0.000657666	0.0024678	AT2G45920
AL5G39420	16.2896	3.25411	1.01854	3.19489	0.00139884	0.00471197	AT3G57770
AL3G35820	1099.11	3.24998	0.607196	5.35245	8.67732e-08	1.02615e-06	AT3G21700	ATSGP2,SGP2
AL5G24370	64.0849	3.24473	0.566742	5.72524	1.03288e-08	1.51402e-07	AT3G45730
AL122U10010	9.60839	3.2447	0.98215	3.30367	0.000954284	0.00339106	AT1G78490	CYP708A3
AL5G28500	8221.61	3.2446	0.318089	10.2003	1.97669e-24	3.26772e-22	AT3G48990
AL3G22540	2171.62	3.24127	0.513056	6.31758	2.65694e-10	5.6171e-09	AT3G10985	ATWI-12,SAG20,WI12
AL6G38530	5.09012	3.23388	0.86018	3.75954	0.000170223	0.000778047	AT5G26660	ATMYB86,MYB86
AL6G46920	36.096	3.23263	0.528918	6.11178	9.85269e-10	1.83094e-08	AT4G12080	AHL1,ATAHL1
AL4G34540	336.119	3.23197	0.295611	10.9332	7.99987e-28	2.02593e-25	AT3G16330
AL8G44170	886.497	3.22558	0.465917	6.92308	4.41929e-12	1.302e-10	AT5G67180	TOE3
AL7G17080	1654.25	3.22148	0.379521	8.48828	2.09714e-17	1.44703e-15	AT4G34230	ATCAD5,CAD-5,CAD5
AL4G39740	107.299	3.21938	0.710149	4.53339	5.80456e-06	4.16825e-05	AT2G41640
AL1G43140	236.476	3.21401	0.391913	8.20082	2.38743e-16	1.40328e-14	AT1G29330	AERD2,ATERD2,ERD2
AL4G42440	506.411	3.21297	0.659846	4.86927	1.1201e-06	9.70307e-06	AT2G43620
AL4G25430	751.659	3.21216	0.442046	7.26658	3.68694e-13	1.30026e-11	AT2G30550
AL5G24320	1934.91	3.20714	0.333537	9.61554	6.8747e-22	7.94428e-20	AT5G23660	MTN3
AL1G34420	4.61549	3.19661	0.881361	3.62691	0.000286839	0.00121175	AT1G21320
AL3G20050	24.5079	3.19347	0.659643	4.84121	1.29053e-06	1.09826e-05	AT3G09020
AL8G45530	271.571	3.1866	0.531688	5.99336	2.05553e-09	3.51019e-08	AT5G66070
AL5G30630	84.2707	3.18512	0.808919	3.9375	8.23342e-05	0.000417992	AT3G50470	HR3,MLA10
AL6G24520	240.875	3.18249	0.626658	5.07851	3.80407e-07	3.77002e-06	AT5G13880
AL4G29020	499.745	3.18097	0.653669	4.86633	1.13688e-06	9.82693e-06	AT2G33370
AL1G20774	123.196	3.18014	0.859855	3.69846	0.000216915	0.000956235	AT1G10070	ATBCAT-2,BCAT-2
AL2G30110	9.63451	3.18	0.79674	3.99126	6.57221e-05	0.00034287	AT1G70680
AL5G10410	30.9109	3.17884	0.664176	4.78615	1.70015e-06	1.40675e-05	AT2G01430	ATHB-17,ATHB17,HB17
AL1G27160	568.443	3.17721	0.577309	5.50347	3.72378e-08	4.77097e-07	AT1G15100	RHA2A
AL1G37460	284.561	3.17521	0.634505	5.00424	5.60837e-07	5.27072e-06	AT1G23710
AL3G12300	1102	3.17143	0.390452	8.12246	4.56811e-16	2.58299e-14	AT3G02875	ILR1
AL2G29560	26.8707	3.16973	0.58954	5.37662	7.58976e-08	9.10198e-07	AT1G70270
AL108U10010	26.9017	3.16223	0.563644	5.61033	2.0194e-08	2.7454e-07	AT2G40200
AL6G32710	30.179	3.15557	0.931027	3.38935	0.000700593	0.00260425
AL7G37140	512.24	3.14423	0.534393	5.88375	4.01069e-09	6.40768e-08	AT4G17500	ATERF-1,ERF-1
AL2G30690	399.829	3.14423	0.527155	5.96452	2.45359e-09	4.11322e-08	AT1G71110
AL8G41010	2563.3	3.1417	0.667259	4.70837	2.49711e-06	1.98211e-05	AT5G63790	ANAC102,NAC102
AL1G48100	139.694	3.14019	0.622982	5.04058	4.64132e-07	4.46772e-06	AT1G33700
AL3G35830	13.8584	3.13996	0.931669	3.37025	0.000750999	0.00276613	AT3G21710
AL1G51950	1960.33	3.13885	0.585981	5.35658	8.48118e-08	1.00595e-06	AT1G43910
AL6G24440	421.789	3.13627	0.670677	4.67628	2.92128e-06	2.27705e-05	AT5G13820	ATBP-1,ATBP1,ATTBP1,HPPBF-1,TBP1
AL6G37220	299.44	3.13046	0.536927	5.83032	5.53225e-09	8.5795e-08	AT5G25440
AL7G44590	1991.65	3.12845	0.377172	8.29449	1.0905e-16	6.74271e-15	AT5G35735
AL3G50200	4.95355	3.12637	0.894104	3.49665	0.000471131	0.00184844	AT2G17310	SON1
AL6G33270	287.712	3.12518	0.535887	5.8318	5.48328e-09	8.50909e-08	AT5G22270
AL5G24850	22.7226	3.12346	0.523194	5.96998	2.3729e-09	3.992e-08	AT5G03495
AL5G26740	603.458	3.1196	0.38736	8.05349	8.0469e-16	4.30464e-14	AT3G47510
AL3G47945	56.0659	3.11673	0.586063	5.31807	1.04871e-07	1.21423e-06	AT2G20142
AL5G21390	329.703	3.11539	0.417767	7.45724	8.83537e-14	3.45363e-12	AT3G43440	JAZ11,TIFY3A
AL2G26140	30.5983	3.11526	0.521622	5.97226	2.33986e-09	3.942e-08	AT1G44130
AL6G18820	5557.81	3.11358	0.275295	11.31	1.17126e-29	3.4422e-27	AT5G08380	AGAL1,AtAGAL1
AL4G31020	88.4159	3.10428	0.356177	8.71555	2.89345e-18	2.20059e-16	AT2G35000
AL8G18050	95.0999	3.0992	0.911906	3.39859	0.00067734	0.00253086	AT5G42900	COR27
AL7G39720	332.596	3.09789	0.740317	4.18455	2.85732e-05	0.000166142	AT4G15680
AL1G10590	116.779	3.09735	0.849375	3.64663	0.000265704	0.00113516	AT1G01750	ADF11
AL3G21290	8.22503	3.09673	0.841142	3.68158	0.000231797	0.00101098	AT3G10000	EDA31
AL6G15300	177.302	3.09506	0.862591	3.5881	0.000333101	0.00138006	AT5G05410	DREB2,DREB2A
AL5G28620	4063.42	3.09176	0.589041	5.24881	1.53085e-07	1.68245e-06	AT5G23960	ATTPS21,TPS21
AL4G12650	1143.42	3.09026	0.690996	4.47219	7.74238e-06	5.35885e-05	AT2G23000	scpl10
AL5G23340	3312.56	3.0784	0.364903	8.43621	3.27791e-17	2.17962e-15	AT3G44880	ACD1,LLS1,PAO
AL1G42250	3248.01	3.07745	0.252308	12.1972	3.21576e-34	1.50101e-31	AT1G28600
AL4G29270	1352.29	3.07682	0.470637	6.53756	6.25306e-11	1.48854e-09	AT2G33590
AL1G34660	40.4195	3.07438	0.396448	7.7548	8.84823e-15	4.0197e-13	AT1G21520
AL4G21490	1470.44	3.07388	0.325497	9.44364	3.60033e-21	3.84332e-19	AT2G27500
AL7G18750	2289.61	3.07111	0.521521	5.88875	3.89123e-09	6.25883e-08	AT4G32940	GAMMA-VPE,GAMMAVPE
AL1G65640	66.6952	3.0699	0.5647	5.43633	5.43885e-08	6.70144e-07	AT2G16870
AL8G30680	5.77409	3.06963	0.931277	3.29615	0.0009802	0.00346598	AT5G55150
AL7G10450	56.6517	3.06862	0.813218	3.77343	0.000161021	0.00074213	AT4G38560
AL1G34510	1669.64	3.06855	0.50152	6.1185	9.44617e-10	1.76227e-08	AT1G21400
AL8G21540	747.403	3.06624	0.304048	10.0847	6.45403e-24	9.66278e-22	AT5G48560
AL1G57220	18.1893	3.05791	0.961229	3.18125	0.00146639	0.00490756	AT1G49770	RGE1,ZOU
AL1G23890	185.696	3.05658	0.526077	5.81013	6.24253e-09	9.55649e-08	AT1G12540
AL8G33430	97.9221	3.05421	0.700276	4.36144	1.29208e-05	8.38318e-05	AT5G57480
AL2G31800	314.199	3.05241	0.65472	4.66217	3.12891e-06	2.41126e-05	AT1G72140
AL7G27680	46.446	3.04976	0.788733	3.86666	0.000110337	0.000537569	AT4G25433
AL8G41670	1304.44	3.04642	0.573333	5.31352	1.07525e-07	1.23893e-06	AT5G64310	AGP1,ATAGP1
AL8G34550	54.97	3.04347	0.892095	3.41159	0.000645844	0.00242993	AT5G58390
AL1G11530	226.054	3.04106	0.524749	5.79526	6.82135e-09	1.031e-07	AT1G01010	ANAC001,NAC001
AL6G45970	47.9922	3.03878	0.666852	4.5569	5.19147e-06	3.78508e-05	AT4G11480	CRK32
AL8G27180	253.406	3.03862	0.606762	5.00793	5.50186e-07	5.18494e-06	AT5G52750
AL8G11930	11.6033	3.0367	0.691182	4.39349	1.11547e-05	7.40277e-05	AT5G46450
AL2G28990	498.096	3.0357	0.398657	7.61481	2.64078e-14	1.10481e-12	AT1G69790
AL7G39740	828.587	3.03558	0.575846	5.27151	1.35303e-07	1.51286e-06	AT4G15690
AL7G32040	416.514	3.03383	0.435198	6.97115	3.14353e-12	9.48438e-11	AT4G21865
AL8G10790	4184.75	3.02578	0.498984	6.06388	1.32879e-09	2.38911e-08	AT5G47240	atnudt8,NUDT8
AL1G43470	315.364	3.02563	0.603469	5.01374	5.33824e-07	5.05943e-06	AT1G29640
AL1G11930	70.4028	3.02536	0.842281	3.59186	0.000328326	0.00136425	AT1G02610
AL2G10760	31.3598	3.02519	0.59744	5.06358	4.11448e-07	4.03399e-06	AT1G28380	NSL1
AL5G29770	451.012	3.02458	0.594737	5.08558	3.66507e-07	3.64288e-06	AT3G49780	ATPSK3 (FORMER SYMBOL),ATPSK4,PSK4
AL1G27410	52.7116	3.01755	0.830837	3.63194	0.000281293	0.00119147	AT1G15320
AL7G31080	709.785	3.00937	0.346761	8.67851	4.01003e-18	3.00185e-16	AT4G22530
AL7G50640	194.378	3.0091	0.52723	5.70737	1.14737e-08	1.65936e-07	AT5G39670
AL3G10290	106.577	3.00891	0.664236	4.52989	5.90156e-06	4.22643e-05	AT3G01840
AL1G40340	804.148	3.00089	0.364097	8.24201	1.69343e-16	1.02056e-14	AT1G24575
AL4G36580	1176.15	2.99975	0.250458	11.977	4.68764e-33	1.85982e-30	AT2G39270
AL7G14390	88.9673	2.99946	0.837599	3.58102	0.000342255	0.00141056	AT5G19270
AL7G29540	114.584	2.99914	0.551536	5.43778	5.39478e-08	6.66785e-07	AT4G23810	ATWRKY53,WRKY53
AL4G39520	49.4382	2.99846	0.809503	3.70408	0.000212163	0.000938181	AT2G41450
AL2G34840	1619.17	2.99786	0.27708	10.8195	2.78401e-27	6.43431e-25	AT1G74950	JAZ2,TIFY10B
AL3G14840	3040.06	2.9963	0.568365	5.27179	1.35101e-07	1.51132e-06	AT3G04720	HEL,PR-4,PR4
AL5G11620	3490.54	2.99156	0.357265	8.37349	5.59357e-17	3.60853e-15	AT2G02390	ATGSTZ1,GST18,GSTZ1
AL5G18900	45.4688	2.99114	0.759386	3.93889	8.18586e-05	0.000416199	AT3G29034
AL2G30580	42.4339	2.98979	0.8213	3.64031	0.000272311	0.00115777	AT1G71015
AL1G26210	628.69	2.98834	0.414976	7.20122	5.96762e-13	2.03815e-11	AT1G14330
AL5G30990	136.479	2.98385	0.45605	6.54281	6.03744e-11	1.44298e-09	AT3G50770	CML41
AL5G42760	55.9432	2.98291	0.631616	4.72266	2.32782e-06	1.86327e-05	AT3G60490
AL8G36920	48.6897	2.97885	0.778664	3.82559	0.000130461	0.000620255	AT5G60310
AL1G31360	17.1932	2.97383	0.687792	4.32374	1.53407e-05	9.72874e-05	AT1G18835	MIF3
AL6G19760	8.57303	2.97315	0.909113	3.27038	0.00107403	0.00375491	AT5G09370
AL8G37520	88.4489	2.973	0.686869	4.32833	1.50244e-05	9.56298e-05	AT5G60900	RLK1
AL4G19390	1142	2.97105	0.406875	7.30211	2.83281e-13	1.02174e-11	AT2G26530	AR781
AL2G12630	100.483	2.96912	0.470501	6.31054	2.7806e-10	5.84736e-09	AT1G62990	IXR11,KNAT7
[truncated: 5,732 more rows]

## Sheet: THALIANA_F vs. C
Gene	baseMean	log2FoldChange	lfcSE	stat	pvalue	padj	Genename	GeneModelDescription	GeneModelType
[truncated: 3,782 more rows]

[truncated: 4 more sheets: LYRATA_E+F vs. C, THALIANA_E+F vs. C, LYRATA_E+F vs. F, THALIANA_E+F vs. F]
