# Supplementary material for: Butterfly eggs prime anti-herbivore defense in an annual but not perennial Arabidopsis species
Source: Planta. 2024 Oct 3;260(5):112. doi: 10.1007/s00425-024-04541-9 (PMC11450040; doi:10.1007/s00425-024-04541-9)
Supplement: Supplementary file 3 — Supplementary file3 (XLSX 81 KB) [file 425_2024_4541_MOESM3_ESM.xlsx]

## Sheet: EvsC_up_thaliana
Category	Term	Count	%	PValue	Genes	List Total	Pop Hits	Pop Total	Fold Enrichment
KEGG_PATHWAY	ath01110:Biosynthesis of secondary metabolites	77	7.84913	0.000440412	AT5G19550, AT5G24540, AT5G17330, AT1G61120, AT4G14090, AT1G67980, AT5G64120, AT3G23630, AT1G52400, AT5G05340, AT3G45130, AT2G01140, AT4G18360, AT2G06050, AT3G25180, AT1G62810, AT4G36430, AT3G04120, AT3G25760, AT1G62660, AT2G36580, AT5G46180, AT5G26030, AT4G22880, AT5G06090, AT5G66690, AT1G02850, AT5G10300, AT4G13660, AT2G24850, AT3G13790, AT1G79530, AT5G06720, AT1G61810, AT1G17745, AT1G10070, AT3…	218	1280	5136	1.41726
KEGG_PATHWAY	ath00073:Cutin, suberine and wax biosynthesis	8	0.815494	0.000759799	AT5G58860, AT5G41040, AT5G08250, AT3G44540, AT3G44560, AT3G44550, AT5G63560, AT5G23190	218	37	5136	5.09397
KEGG_PATHWAY	ath00940:Phenylpropanoid biosynthesis	14	1.42712	0.00271642	AT5G19880, AT1G68850, AT1G67980, AT5G64120, AT5G66690, AT2G39420, AT4G37990, AT2G38380, AT2G38390, AT5G05340, AT5G06720, AT5G06730, AT4G34230, AT4G36430	218	128	5136	2.57683
KEGG_PATHWAY	ath00480:Glutathione metabolism	12	1.22324	0.00386096	AT2G29460, AT1G02940, AT2G29470, AT1G02930, AT1G17170, AT1G75270, AT5G02780, AT1G69930, AT2G29440, AT3G09270, AT1G74590, AT5G62480	218	103	5136	2.74481
KEGG_PATHWAY	ath01100:Metabolic pathways	122	12.4363	0.00413694	AT5G24540, AT5G17330, AT1G67980, AT3G02610, AT4G05530, AT1G02940, AT5G05340, AT3G43270, AT2G01140, AT2G43620, AT4G17470, AT2G06050, AT4G36430, AT3G04120, AT1G65610, AT5G46180, AT5G26030, AT3G60180, AT4G13660, AT5G10300, AT1G02930, AT5G06720, AT1G69930, AT2G47550, AT1G61810, AT1G17745, AT2G29460, AT5G15490, AT1G09240, AT1G68850, AT2G30770, AT2G35020, AT3G44300, AT1G53830, AT1G53310, AT2G38380, AT2…	218	2402	5136	1.19662
KEGG_PATHWAY	ath04626:Plant-pathogen interaction	18	1.83486	0.00530013	AT4G01010, AT3G50770, AT2G14610, AT3G01830, AT3G22930, AT2G19990, AT4G14640, AT4G37010, AT3G10190, AT2G17290, AT1G51660, AT1G18890, AT2G19190, AT2G41410, AT3G10660, AT1G21550, AT3G56800, AT3G47480	218	204	5136	2.07879
KEGG_PATHWAY	ath00999:Biosynthesis of various plant secondary metabolites	9	0.917431	0.00564061	AT2G44450, AT1G02850, AT4G13660, AT5G24540, AT1G09240, AT5G04950, AT4G31970, AT3G03640, AT1G61810	218	65	5136	3.2621
KEGG_PATHWAY	ath00460:Cyanoamino acid metabolism	8	0.815494	0.0273454	AT2G44450, AT1G02850, AT5G10300, AT3G44300, AT5G24540, AT3G03640, AT4G13890, AT1G61810	218	70	5136	2.69253
KEGG_PATHWAY	ath00592:alpha-Linolenic acid metabolism	6	0.611621	0.0335325	AT1G73680, AT3G25760, AT3G25780, AT3G03480, AT1G17420, AT2G06050	218	43	5136	3.28739
KEGG_PATHWAY	ath00040:Pentose and glucuronate interconversions	10	1.01937	0.0379926	AT1G53830, AT5G15490, AT4G02330, AT4G02320, AT3G57510, AT3G59850, AT3G43270, AT3G27400, AT2G47550, AT2G45220	218	108	5136	2.18145

## Sheet: EvsC_up lyrata
Category	Term	Count	%	PValue	Genes	List Total	Pop Hits	Pop Total	Fold Enrichment
KEGG_PATHWAY	ath00480:Glutathione metabolism	11	3.37423	1.72726e-06	AT4G02520, AT2G02930, AT2G29460, AT1G02930, AT1G59670, AT1G02920, AT5G02780, AT1G69930, AT1G69920, AT3G09270, AT4G23100	71	96	4485	7.23812
KEGG_PATHWAY	ath00940:Phenylpropanoid biosynthesis	11	3.37423	5.11173e-06	AT2G18150, AT3G49120, AT2G38380, AT2G38390, AT5G05340, AT1G68850, AT2G37130, AT1G80820, AT4G08770, AT5G54160, AT4G36430	71	108	4485	6.43388
KEGG_PATHWAY	ath01100:Metabolic pathways	48	14.7239	0.000508221	AT4G02520, AT2G29460, AT3G49120, AT4G25840, AT5G42250, AT1G68850, AT2G30750, AT4G23100, AT4G25000, AT2G43580, AT2G18150, AT2G02930, AT1G02920, AT4G19810, AT1G19250, AT2G38380, AT5G05340, AT4G25900, AT1G04580, AT2G43620, AT1G69920, AT3G09270, AT1G80820, AT4G36430, AT2G45220, AT3G54420, AT3G07970, AT1G59670, AT2G29290, AT2G37130, AT3G27400, AT4G08870, AT4G08770, AT2G43570, AT4G39950, AT5G38710, AT1…	71	2111	4485	1.43634
KEGG_PATHWAY	ath00073:Cutin, suberine and wax biosynthesis	5	1.53374	0.00140729	AT5G58860, AT5G41040, AT3G44540, AT1G70680, AT5G63560	71	32	4485	9.87016
KEGG_PATHWAY	ath00520:Amino sugar and nucleotide sugar metabolism	6	1.84049	0.0395457	AT2G43570, AT3G54420, AT2G43580, AT4G19810, AT2G43620, AT3G12500	71	121	4485	3.13235
KEGG_PATHWAY	ath00380:Tryptophan metabolism	4	1.22699	0.0467192	AT4G39950, AT1G04580, AT2G30750, AT5G54160	71	52	4485	4.85915

## Sheet: EvsC down_thaliana
Category	Term	Count	%	PValue	Genes	List Total	Pop Hits	Pop Total	Fold Enrichment
KEGG_PATHWAY	ath04145:Phagosome	7	1.81818	0.000622071	AT5G23860, AT2G21880, AT5G62700, AT1G75780, AT1G50010, AT2G18710, AT1G22740	67	83	5136	6.46502
KEGG_PATHWAY	ath00860:Porphyrin metabolism	4	1.03896	0.0300837	AT4G03205, AT1G08520, AT5G54190, AT3G14930	67	53	5136	5.78541

## Sheet: EvsC down lyrata
NA

## Sheet: FvsC down Lyrata
Category	Term	Count	%	PValue	Genes	List Total	Pop Hits	Pop Total	Fold Enrichment
KEGG_PATHWAY	ath00195:Photosynthesis	35	1.21824	3.42328e-20	AT4G04640, AT4G21280, AT1G30380, AT1G14150, AT4G12800, AT1G31330, AT3G01440, AT5G45040, AT4G09650, AT2G30570, AT4G28750, AT5G64040, AT4G05180, AT1G03130, AT1G79040, AT2G20260, AT1G08380, AT4G02770, AT1G06680, AT3G55330, AT1G55670, AT4G03280, AT1G32550, AT4G28660, AT1G10960, AT1G30510, AT1G03600, AT4G32260, AT1G20020, AT3G16140, AT1G52230, AT1G44575, AT1G20340, AT4G14890, AT3G50820	708	43	4485	5.15619
KEGG_PATHWAY	ath01100:Metabolic pathways	421	14.6537	5.29364e-13	AT5G18660, AT1G59960, AT1G72810, AT4G01690, AT5G49160, AT4G34250, AT4G13430, AT3G46940, AT1G19150, AT5G52570, AT4G38970, AT4G26520, AT3G57610, AT3G53130, AT4G02770, AT5G16230, AT1G32470, AT3G23940, AT2G13360, AT3G20440, AT1G69770, AT1G20020, AT3G19450, AT2G27760, AT5G45930, AT1G47840, AT1G44575, AT1G01600, AT2G05990, AT1G78360, AT4G26530, AT3G55400, AT5G19730, AT5G17310, AT2G17630, AT2G35380, AT1…	708	2111	4485	1.26335
KEGG_PATHWAY	ath01110:Biosynthesis of secondary metabolites	253	8.80613	2.70262e-10	AT3G03780, AT2G30390, AT5G24300, AT3G01120, AT3G04870, AT1G65960, AT5G18660, AT1G59960, AT4G29220, AT1G72810, AT4G01690, AT4G13430, AT4G34250, AT2G20340, AT3G62750, AT5G35790, AT5G52570, AT2G43100, AT1G03475, AT4G38970, AT4G26520, AT3G53130, AT5G23320, AT1G32470, AT1G17650, AT3G23940, AT2G13360, AT3G57050, AT1G47290, AT2G22990, AT3G20440, AT3G19450, AT2G27760, AT5G45930, AT1G47840, AT4G32520, AT2…	708	1163	4485	1.37807
KEGG_PATHWAY	ath00970:Aminoacyl-tRNA biosynthesis	25	0.870171	7.78162e-08	AT3G55400, AT4G32915, AT1G14610, AT4G10320, AT1G48520, AT3G46100, AT5G22800, AT4G26300, AT5G26830, AT3G02660, AT3G25660, AT4G39280, AT5G52520, AT3G58140, AT4G04350, AT5G49030, AT5G16715, AT3G13490, AT3G62120, AT2G25840, AT2G04842, AT1G25350, AT1G09620, AT3G48110, AT4G17300	708	50	4485	3.16737
KEGG_PATHWAY	ath01240:Biosynthesis of cofactors	65	2.26244	4.41061e-07	AT5G42370, AT1G12350, AT2G30390, AT1G60550, AT5G14220, AT1G74910, AT5G46290, AT4G01690, AT2G16370, AT4G34570, AT5G63310, AT1G23360, AT5G08415, AT1G47578, AT2G29630, AT1G04640, AT1G03475, AT3G47390, AT3G55630, AT3G57610, AT3G27740, AT1G10060, AT3G10160, AT3G63410, AT1G74960, AT5G04620, AT4G32520, AT2G46580, AT1G50170, AT4G37930, AT5G57590, AT2G05990, AT2G22230, AT1G50090, AT4G26850, AT3G11945, AT5…	708	224	4485	1.83821
KEGG_PATHWAY	ath00630:Glyoxylate and dicarboxylate metabolism	29	1.0094	1.07378e-06	AT1G80380, AT5G47720, AT5G26780, AT3G25530, AT1G68010, AT1G11860, AT5G35630, AT3G14150, AT1G67090, AT5G36700, AT5G09660, AT3G16950, AT3G14415, AT1G32470, AT2G35370, AT1G17650, AT2G13360, AT1G70580, AT5G04140, AT3G47520, AT1G79870, AT5G38430, AT4G17360, AT4G32520, AT4G37930, AT3G14420, AT1G23310, AT4G16155, AT4G33010	708	71	4485	2.58743
KEGG_PATHWAY	ath01200:Carbon metabolism	69	2.40167	2.59424e-06	AT3G04790, AT3G54050, AT4G29220, AT3G25530, AT1G11860, AT3G14150, AT5G61410, AT5G09660, AT5G35790, AT4G38970, AT4G26520, AT3G26650, AT4G24620, AT5G44520, AT1G32470, AT2G35370, AT1G01090, AT1G17650, AT2G19860, AT2G13360, AT3G12780, AT1G47840, AT4G32520, AT4G37930, AT2G43750, AT4G33010, AT1G56190, AT1G32060, AT4G26530, AT3G49360, AT1G80380, AT5G47720, AT1G30120, AT3G60750, AT5G26780, AT1G24280, AT2…	708	254	4485	1.72086
KEGG_PATHWAY	ath00860:Porphyrin metabolism	23	0.800557	3.94766e-06	AT2G30390, AT4G18480, AT5G18660, AT5G14220, AT5G63570, AT4G27440, AT4G01690, AT5G08280, AT2G40490, AT1G44000, AT3G48730, AT4G25080, AT4G16690, AT1G08520, AT2G26540, AT3G51820, AT5G45930, AT1G50170, AT1G74470, AT1G44446, AT1G03475, AT1G03630, AT3G14930	708	52	4485	2.80191
KEGG_PATHWAY	ath00710:Carbon fixation in photosynthetic organisms	26	0.904977	6.92864e-06	AT4G26530, AT1G32060, AT3G04790, AT3G60750, AT3G54050, AT5G64380, AT1G67090, AT5G58330, AT5G09660, AT5G61410, AT1G43670, AT2G21170, AT3G55800, AT4G38970, AT4G26520, AT3G26650, AT5G44520, AT1G12900, AT1G70580, AT3G12780, AT3G47520, AT5G38430, AT1G42970, AT1G23310, AT2G01290, AT1G56190	708	65	4485	2.5339
KEGG_PATHWAY	ath01230:Biosynthesis of amino acids	58	2.0188	0.000143169	AT3G03780, AT3G01120, AT3G04790, AT3G58610, AT1G72810, AT4G29220, AT1G31230, AT5G65010, AT1G71920, AT3G22425, AT4G13430, AT5G35630, AT3G14390, AT5G61410, AT4G39540, AT2G45440, AT4G38970, AT1G31180, AT4G26520, AT5G44520, AT1G10060, AT1G31860, AT2G19940, AT3G23940, AT3G03630, AT5G17920, AT3G57050, AT3G12780, AT4G32520, AT4G37930, AT2G43750, AT1G50090, AT1G56190, AT4G26530, AT5G17990, AT3G60750, AT5…	708	228	4485	1.61147
KEGG_PATHWAY	ath00260:Glycine, serine and threonine metabolism	23	0.800557	0.000228913	AT1G80380, AT1G32470, AT3G19480, AT2G35370, AT5G26780, AT1G72810, AT1G31230, AT2G17630, AT1G68010, AT1G11860, AT2G17265, AT2G13360, AT1G70580, AT3G10050, AT4G19710, AT4G11640, AT1G79870, AT4G32520, AT4G37930, AT4G16155, AT1G23310, AT4G33010, AT3G16950	708	65	4485	2.24153
KEGG_PATHWAY	ath00780:Biotin metabolism	10	0.348068	0.00022969	AT2G43360, AT1G74960, AT1G24360, AT5G46290, AT5G10160, AT5G04620, AT1G37150, AT5G57590, AT2G05990, AT2G22230	708	16	4485	3.95922
KEGG_PATHWAY	ath00030:Pentose phosphate pathway	20	0.696136	0.000345517	AT4G26530, AT3G49360, AT4G26520, AT5G51820, AT5G44520, AT5G41670, AT4G24620, AT3G04790, AT3G54050, AT3G60750, AT4G29220, AT1G24280, AT5G64380, AT5G61410, AT1G43670, AT2G24270, AT5G35790, AT1G20950, AT2G01290, AT4G38970	708	54	4485	2.3462
KEGG_PATHWAY	ath03410:Base excision repair	16	0.556909	0.000902448	AT2G29570, AT1G15970, AT5G44680, AT2G31320, AT1G08130, AT4G02390, AT3G20540, AT1G50840, AT3G07930, AT1G52500, AT1G05900, AT3G47830, AT5G63960, AT1G78650, AT1G21710, AT2G41460	708	41	4485	2.4721
KEGG_PATHWAY	ath00196:Photosynthesis - antenna proteins	10	0.348068	0.00118571	AT3G08940, AT1G19150, AT4G10340, AT1G61520, AT3G54890, AT1G45474, AT2G40100, AT3G47470, AT5G01530, AT1G15820	708	19	4485	3.33408
KEGG_PATHWAY	ath00061:Fatty acid biosynthesis	15	0.522102	0.00123029	AT1G64400, AT1G62640, AT5G16230, AT5G46290, AT2G30200, AT1G49430, AT1G74960, AT1G24360, AT2G43710, AT5G10160, AT4G14070, AT2G47240, AT4G13050, AT2G05990, AT2G22230	708	38	4485	2.50056
KEGG_PATHWAY	ath00966:Glucosinolate biosynthesis	11	0.382875	0.00211807	AT4G13430, AT4G13770, AT1G24100, AT1G18590, AT1G10060, AT1G74090, AT3G58990, AT2G43100, AT1G16410, AT1G50090, AT1G16400	708	24	4485	2.90343
KEGG_PATHWAY	ath03430:Mismatch repair	12	0.417682	0.00742114	AT4G25540, AT2G29570, AT3G24495, AT5G27740, AT5G22010, AT5G63960, AT1G08130, AT1G63160, AT1G77470, AT1G78650, AT3G18524, AT1G65070	708	32	4485	2.37553
KEGG_PATHWAY	ath00906:Carotenoid biosynthesis	11	0.382875	0.0102767	AT4G14210, AT3G53130, AT3G04870, AT1G31800, AT1G08550, AT5G17230, AT3G10230, AT5G52570, AT1G03055, AT1G06820, AT5G57030	708	29	4485	2.40283
KEGG_PATHWAY	ath00340:Histidine metabolism	8	0.278455	0.010729	AT3G22425, AT4G36250, AT4G26900, AT1G31860, AT5G63890, AT4G39120, AT2G36230, AT1G71920	708	17	4485	2.98106
KEGG_PATHWAY	ath00290:Valine, leucine and isoleucine biosynthesis	9	0.313261	0.0110343	AT4G13430, AT1G31180, AT3G10050, AT3G58610, AT1G10060, AT3G58990, AT3G23940, AT2G43100, AT1G50090	708	21	4485	2.71489
KEGG_PATHWAY	ath00051:Fructose and mannose metabolism	17	0.591716	0.0124688	AT4G26530, AT4G26520, AT5G51970, AT1G66430, AT3G54050, AT1G74910, AT4G29220, AT4G29130, AT4G28320, AT2G19860, AT5G64380, AT1G43670, AT2G21170, AT1G07110, AT1G47840, AT1G20950, AT4G38970	708	57	4485	1.88931
KEGG_PATHWAY	ath03440:Homologous recombination	16	0.556909	0.0141689	AT4G21070, AT3G24340, AT1G10930, AT3G20540, AT1G50840, AT5G54260, AT5G63920, AT1G77320, AT3G19210, AT5G63960, AT3G42670, AT1G04020, AT2G01440, AT1G78650, AT4G35740, AT2G22140	708	53	4485	1.91238
KEGG_PATHWAY	ath00270:Cysteine and methionine metabolism	29	1.0094	0.0161758	AT3G03780, AT3G01120, AT1G56430, AT1G70310, AT1G31230, AT2G17630, AT5G49160, AT3G23810, AT4G19710, AT5G09660, AT5G04950, AT1G80740, AT1G10060, AT3G26115, AT3G19480, AT3G03630, AT5G17920, AT3G04940, AT3G57050, AT5G28030, AT4G08040, AT5G65800, AT1G69770, AT3G47520, AT1G77330, AT5G56080, AT2G43750, AT4G19020, AT1G50090	708	119	4485	1.54376
KEGG_PATHWAY	ath00010:Glycolysis / Gluconeogenesis	27	0.939784	0.0168926	AT4G26530, AT5G51820, AT1G32780, AT1G30120, AT3G54050, AT4G29220, AT3G22960, AT5G64380, AT4G36250, AT1G43670, AT2G21170, AT3G16950, AT1G20950, AT4G38970, AT4G26520, AT5G52920, AT1G34430, AT4G24620, AT1G01090, AT5G66530, AT4G29130, AT2G19860, AT3G12780, AT2G24270, AT1G47840, AT4G16155, AT1G56190	708	109	4485	1.56916
KEGG_PATHWAY	ath01212:Fatty acid metabolism	18	0.626523	0.0178023	AT1G64400, AT1G62640, AT5G16230, AT5G47720, AT5G46290, AT2G30200, AT1G04710, AT1G49430, AT3G12120, AT5G10480, AT1G74960, AT1G24360, AT2G43710, AT5G10160, AT4G14070, AT2G47240, AT2G05990, AT2G22230	708	64	4485	1.78165
KEGG_PATHWAY	ath00300:Lysine biosynthesis	7	0.243648	0.0210105	AT3G14390, AT4G19710, AT5G11880, AT3G60880, AT1G31230, AT3G59890, AT2G45440	708	15	4485	2.95621
KEGG_PATHWAY	ath03030:DNA replication	13	0.452489	0.0297932	AT2G29570, AT5G27740, AT5G22010, AT1G08130, AT5G46280, AT1G63160, AT5G67100, AT3G20540, AT1G50840, AT5G63960, AT1G77470, AT1G78650, AT2G07690	708	43	4485	1.91516
KEGG_PATHWAY	ath04146:Peroxisome	21	0.730943	0.0341267	AT1G64400, AT5G23310, AT5G18100, AT5G19750, AT3G18160, AT2G14860, AT2G13360, AT1G04710, AT1G49430, AT3G14150, AT5G08470, AT1G52870, AT1G48635, AT4G14070, AT2G47240, AT3G14420, AT2G42770, AT1G03000, AT3G14415, AT5G22500, AT4G33790	708	84	4485	1.58369
KEGG_PATHWAY	ath00670:One carbon pool by folate	8	0.278455	0.0363302	AT1G76730, AT4G34570, AT2G16370, AT5G26780, AT4G17360, AT4G37930, AT4G32520, AT1G11860	708	21	4485	2.41324
KEGG_PATHWAY	ath00450:Selenocompound metabolism	7	0.243648	0.0393468	AT3G03780, AT3G55400, AT3G01120, AT5G17920, AT2G41680, AT3G57050, AT1G19920	708	17	4485	2.60842
KEGG_PATHWAY	ath00790:Folate biosynthesis	9	0.313261	0.0412318	AT3G55630, AT5G42370, AT4G34570, AT2G16370, AT5G59750, AT3G10160, AT5G57850, AT3G11750, AT4G30000	708	26	4485	2.1928

## Sheet: FvsC down Thaliana
Category	Term	Count	%	PValue	Genes	List Total	Pop Hits	Pop Total	Fold Enrichment
KEGG_PATHWAY	ath01100:Metabolic pathways	195	13.9986	1.25973e-06	AT2G30390, AT5G24300, AT5G18660, AT2G35040, AT4G04040, AT2G35160, AT3G48560, AT1G22430, AT1G03475, AT1G64400, AT4G26520, AT3G53130, AT3G50660, AT1G32470, AT1G17650, AT3G28710, AT1G47290, AT5G08740, AT1G60600, AT5G45930, AT2G05990, AT4G30580, AT4G26530, AT4G30910, AT5G51820, AT5G20040, AT4G21760, AT2G36230, AT5G08280, AT1G26570, AT3G47010, AT2G47240, AT1G71180, AT5G40810, AT4G35000, AT4G30920, AT5…	327	2402	5136	1.27508
KEGG_PATHWAY	ath01110:Biosynthesis of secondary metabolites	119	8.54271	1.86378e-06	AT2G30390, AT5G24300, AT5G42250, AT4G00400, AT5G18660, AT5G14220, AT2G35040, AT4G04040, AT3G54050, AT5G48230, AT3G14150, AT5G08570, AT2G38040, AT5G09660, AT1G08520, AT3G48560, AT1G22430, AT2G29310, AT1G03475, AT4G26520, AT3G53130, AT4G24620, AT2G39930, AT3G50660, AT1G32470, AT2G30200, AT1G17650, AT3G60620, AT2G19860, AT1G47290, AT1G04710, AT4G14910, AT5G08740, AT3G12780, AT1G71695, AT1G60600, AT2…	327	1280	5136	1.46021
KEGG_PATHWAY	ath01200:Carbon metabolism	37	2.65614	1.58923e-05	AT4G26530, AT1G80380, AT5G42250, AT3G04790, AT3G60750, AT3G54050, AT5G48230, AT3G60510, AT3G22960, AT1G11860, AT3G14150, AT1G67090, AT5G08570, AT2G38040, AT5G09660, AT5G61410, AT1G43670, AT1G22430, AT4G35640, AT4G26520, AT5G52920, AT4G24620, AT1G32470, AT3G19480, AT2G35370, AT1G17650, AT3G25860, AT2G35390, AT2G19860, AT3G12780, AT5G38430, AT5G35360, AT5G36790, AT4G37930, AT1G42970, AT4G16155, AT1…	327	273	5136	2.12871
KEGG_PATHWAY	ath00860:Porphyrin metabolism	14	1.00503	1.77292e-05	AT5G04900, AT2G30390, AT4G03205, AT5G18660, AT5G14220, AT5G64050, AT5G08280, AT2G40490, AT3G48730, AT1G08520, AT3G51820, AT5G45930, AT1G03475, AT3G14930	327	53	5136	4.14887
KEGG_PATHWAY	ath01212:Fatty acid metabolism	15	1.07681	9.74493e-05	AT1G64400, AT1G62640, AT5G46290, AT2G30200, AT5G48230, AT3G55360, AT1G04710, AT1G49430, AT2G38040, AT3G12120, AT5G10480, AT1G36180, AT2G47240, AT5G35360, AT2G05990	327	70	5136	3.36566
KEGG_PATHWAY	ath00710:Carbon fixation in photosynthetic organisms	13	0.933238	0.0011518	AT4G26530, AT4G26520, AT3G04790, AT3G54050, AT3G60750, AT1G67090, AT3G12780, AT5G09660, AT5G61410, AT1G43670, AT5G38430, AT1G42970, AT1G56190	327	69	5136	2.95918
KEGG_PATHWAY	ath00010:Glycolysis / Gluconeogenesis	18	1.29218	0.00123139	AT4G26530, AT4G26520, AT5G52920, AT5G51820, AT5G42250, AT4G24620, AT3G54050, AT4G04040, AT3G25860, AT5G66530, AT3G22960, AT2G19860, AT5G08570, AT3G12780, AT1G43670, AT4G16155, AT1G22430, AT1G56190	327	119	5136	2.37576
KEGG_PATHWAY	ath00061:Fatty acid biosynthesis	10	0.717875	0.00123241	AT1G64400, AT1G49430, AT1G62640, AT2G38040, AT5G46290, AT1G36180, AT2G47240, AT5G35360, AT2G30200, AT2G05990	327	43	5136	3.65266
KEGG_PATHWAY	ath00030:Pentose phosphate pathway	11	0.789663	0.00313247	AT4G26530, AT4G26520, AT5G51820, AT4G24620, AT1G43670, AT5G61410, AT3G04790, AT3G54050, AT3G60750, AT4G04040, AT2G35390	327	58	5136	2.9788
KEGG_PATHWAY	ath00630:Glyoxylate and dicarboxylate metabolism	13	0.933238	0.00339165	AT1G80380, AT1G32470, AT2G35370, AT1G17650, AT5G48230, AT1G11860, AT3G14150, AT1G67090, AT5G09660, AT5G38430, AT5G36790, AT4G37930, AT4G16155	327	78	5136	2.61774
KEGG_PATHWAY	ath01240:Biosynthesis of cofactors	27	1.93826	0.00371353	AT2G30390, AT5G14220, AT5G46290, AT1G68890, AT5G08280, AT2G40490, AT2G20860, AT5G63310, AT1G26570, AT1G04640, AT1G03475, AT2G46110, AT3G47390, AT5G35170, AT3G14930, AT3G55630, AT4G03205, AT5G64050, AT3G10160, AT5G08740, AT3G63410, AT3G48730, AT1G60600, AT3G11750, AT4G37930, AT4G16155, AT2G05990	327	236	5136	1.79692
KEGG_PATHWAY	ath00340:Histidine metabolism	6	0.430725	0.00554123	AT3G22425, AT4G14910, AT1G31860, AT4G39120, AT2G32160, AT2G36230	327	19	5136	4.95992
KEGG_PATHWAY	ath00230:Purine metabolism	13	0.933238	0.0082961	AT1G80050, AT5G51820, AT3G06200, AT4G34900, AT2G35040, AT3G21110, AT2G35390, AT4G02260, AT2G42070, AT5G63310, AT5G66005, AT4G34740, AT5G35170	327	87	5136	2.34694
KEGG_PATHWAY	ath00970:Aminoacyl-tRNA biosynthesis	13	0.933238	0.015017	AT4G26300, AT3G02660, AT3G25660, AT5G52520, AT4G32915, AT5G64050, AT4G04350, AT5G49030, AT5G16715, AT2G25840, AT2G04842, AT3G48110, AT5G22800	327	94	5136	2.17216
KEGG_PATHWAY	ath00620:Pyruvate metabolism	13	0.933238	0.0189183	AT5G52920, AT5G42250, AT3G25860, AT5G48230, AT3G22960, AT5G06580, AT5G08570, AT2G38040, AT5G09660, AT1G36180, AT5G35360, AT4G16155, AT1G22430	327	97	5136	2.10498
KEGG_PATHWAY	ath03010:Ribosome	34	2.44078	0.0198591	AT1G64510, AT4G01310, AT3G27850, AT2G24090, AT3G54210, AT1G71720, AT3G15190, AT5G14320, AT3G27830, AT1G29070, AT1G78630, AT3G13120, AT3G20230, AT1G74970, AT2G33800, AT5G40950, AT1G35680, AT1G05190, AT5G30510, AT1G32990, AT5G47190, AT5G65220, AT2G33450, AT3G25920, AT2G43030, AT5G13510, AT1G48350, AT3G44890, AT4G17560, AT1G75350, AT4G34620, AT2G42740, AT1G07320, AT3G63490	327	361	5136	1.47928
KEGG_PATHWAY	ath01230:Biosynthesis of amino acids	24	1.7229	0.0345732	AT4G26530, AT4G26520, AT5G52920, AT3G58610, AT3G04790, AT3G19480, AT1G31860, AT3G60750, AT2G35390, AT5G48220, AT3G22960, AT2G36230, AT3G22425, AT5G08570, AT1G29410, AT4G19710, AT3G12780, AT4G14910, AT5G61410, AT3G48560, AT4G37930, AT4G39120, AT4G35640, AT1G56190	327	244	5136	1.54489

## Sheet: FvsC up Lyrata
Category	Term	Count	%	PValue	Genes	List Total	Pop Hits	Pop Total	Fold Enrichment
KEGG_PATHWAY	ath00592:alpha-Linolenic acid metabolism	26	0.672008	2.15115e-09	AT3G25770, AT3G03480, AT5G42650, AT1G19640, AT1G67560, AT5G65110, AT1G17420, AT1G73680, AT2G44810, AT5G38120, AT4G16760, AT2G06050, AT1G20510, AT3G06860, AT3G25780, AT4G29010, AT5G48880, AT2G33150, AT3G03310, AT5G04040, AT1G72520, AT4G19860, AT1G13280, AT1G09400, AT1G76680, AT3G45140	899	39	4485	3.32592
KEGG_PATHWAY	ath01100:Metabolic pathways	491	12.6906	2.94748e-07	AT5G17330, AT5G16120, AT1G80560, AT5G42650, AT3G21770, AT1G69640, AT5G05340, AT3G04080, AT2G04650, AT4G37520, AT4G36430, AT5G17200, AT2G19900, AT2G16510, AT2G17720, AT1G67110, AT5G26030, AT1G14700, AT5G61160, AT5G24090, AT3G23820, AT5G03290, AT4G39950, AT1G02930, AT1G54130, AT5G39580, AT3G27190, AT1G61810, AT4G02520, AT5G15490, AT1G09240, AT5G66760, AT2G18960, AT2G35020, AT1G19250, AT1G53030, AT5…	899	2111	4485	1.16037
KEGG_PATHWAY	ath00480:Glutathione metabolism	40	1.03386	2.36728e-06	AT1G65820, AT4G02520, AT2G29460, AT1G59700, AT2G30870, AT4G23100, AT5G62480, AT4G08390, AT1G17170, AT5G53120, AT1G19570, AT1G02920, AT5G02790, AT1G23820, AT1G54340, AT1G69920, AT3G09270, AT2G29450, AT1G10360, AT3G02360, AT3G24170, AT2G31570, AT2G29470, AT1G59670, AT3G27300, AT5G14590, AT5G17220, AT3G23580, AT5G27380, AT4G29210, AT2G43350, AT1G02930, AT1G44790, AT1G27130, AT1G78340, AT5G40760, AT5…	899	96	4485	2.0787
KEGG_PATHWAY	ath01110:Biosynthesis of secondary metabolites	282	7.28871	3.17597e-05	AT2G13810, AT5G24540, AT5G17330, AT5G16120, AT5G24420, AT1G80560, AT1G61120, AT4G14090, AT5G42650, AT1G02390, AT3G21770, AT1G24180, AT3G06810, AT1G52400, AT2G18150, AT2G42490, AT1G52760, AT3G44880, AT5G05340, AT4G18440, AT3G04080, AT2G04650, AT2G06050, AT4G37520, AT2G42010, AT4G36430, AT4G01320, AT1G15110, AT2G46505, AT1G67110, AT5G26030, AT5G48880, AT3G03310, AT4G08870, AT5G61160, AT4G39950, AT5…	899	1163	4485	1.20968
KEGG_PATHWAY	ath00190:Oxidative phosphorylation	42	1.08555	5.59545e-05	AT2G33220, AT3G08610, AT3G53620, AT4G26710, AT1G15120, AT4G02620, AT5G66760, AT2G18960, AT2G33040, AT5G18800, AT3G62790, AT1G51650, AT3G15640, AT2G21410, AT4G32530, AT5G40650, AT1G53030, AT3G03070, AT2G29990, AT3G27380, AT4G32470, AT4G11150, AT3G27240, AT3G52300, AT2G46505, AT2G16510, AT1G32710, AT5G47030, AT1G19910, AT2G18450, AT4G05020, AT1G02410, AT1G75630, AT3G15352, AT1G78900, AT4G38920, AT5…	899	115	4485	1.82202
KEGG_PATHWAY	ath00940:Phenylpropanoid biosynthesis	38	0.982166	0.000323468	AT3G49120, AT3G32980, AT5G16120, AT1G68850, AT3G21230, AT3G21770, AT5G64120, AT4G08780, AT2G34790, AT2G18980, AT3G55180, AT2G39420, AT2G41480, AT2G18150, AT4G34050, AT1G77420, AT1G52760, AT2G38380, AT5G05340, AT5G58390, AT1G80820, AT4G34230, AT4G37520, AT4G36430, AT1G14540, AT5G66390, AT3G21240, AT2G37130, AT4G08770, AT5G42180, AT1G72680, AT4G37990, AT3G62860, AT5G51890, AT5G06720, AT5G39580, AT4…	899	108	4485	1.75535
KEGG_PATHWAY	ath04626:Plant-pathogen interaction	55	1.42156	0.000988837	AT4G01010, AT3G50770, AT1G35670, AT1G18210, AT2G38470, AT5G49480, AT1G06700, AT5G04170, AT1G76650, AT5G13160, AT5G42380, AT3G57530, AT5G66210, AT3G59350, AT3G22930, AT2G43790, AT4G37010, AT3G45640, AT2G17290, AT1G51660, AT2G19190, AT2G41410, AT5G12480, AT5G47910, AT1G21550, AT4G35310, AT5G17470, AT4G39090, AT5G20480, AT2G13790, AT4G08500, AT5G15410, AT3G21630, AT2G30250, AT5G04870, AT2G41100, AT1…	899	182	4485	1.50763
KEGG_PATHWAY	ath04141:Protein processing in endoplasmic reticulum	57	1.47325	0.00109728	AT4G22150, AT5G42570, AT3G09840, AT3G54130, AT1G56330, AT5G50430, AT1G11905, AT3G20920, AT5G03160, AT1G18260, AT4G16660, AT5G42020, AT5G20970, AT1G09210, AT5G49570, AT1G19310, AT2G16595, AT3G62600, AT2G17520, AT2G38960, AT4G25230, AT3G62560, AT1G29310, AT1G77510, AT5G51450, AT3G08690, AT2G47470, AT1G21750, AT3G01340, AT5G22060, AT5G60460, AT5G61790, AT1G09080, AT2G34250, AT5G07340, AT1G79940, AT5…	899	191	4485	1.48883
KEGG_PATHWAY	ath04136:Autophagy - other	18	0.465236	0.00132715	AT3G49590, AT4G04620, AT3G06420, AT1G60490, AT4G30510, AT3G58500, AT3G59950, AT1G59830, AT3G60640, AT4G21980, AT3G19190, AT4G16520, AT4G29380, AT1G54210, AT1G69960, AT2G05630, AT2G45170, AT5G17290	899	41	4485	2.19024
KEGG_PATHWAY	ath00330:Arginine and proline metabolism	21	0.542776	0.00157225	AT3G06300, AT5G19550, AT2G39800, AT4G33910, AT5G46180, AT2G17720, AT5G61160, AT4G08870, AT5G13700, AT5G14800, AT1G44170, AT2G43020, AT5G11520, AT5G38710, AT5G53120, AT1G54100, AT1G20270, AT1G23820, AT4G34710, AT1G23800, AT4G34880	899	52	4485	2.01474
KEGG_PATHWAY	ath00020:Citrate cycle (TCA cycle)	23	0.594469	0.00193589	AT3G09810, AT3G55410, AT4G26970, AT5G14590, AT3G58750, AT2G46505, AT5G66760, AT1G24180, AT5G65690, AT2G17130, AT2G18450, AT5G03290, AT2G47510, AT2G44350, AT4G35260, AT3G17240, AT5G08300, AT5G40650, AT1G54340, AT5G55070, AT3G27380, AT2G22780, AT2G42790	899	60	4485	1.9124
KEGG_PATHWAY	ath04144:Endocytosis	45	1.16309	0.00313318	AT5G46750, AT5G47960, AT5G65270, AT4G26750, AT3G09920, AT1G60430, AT2G15310, AT4G21560, AT1G10630, AT2G17790, AT1G03950, AT3G47810, AT5G13860, AT2G30910, AT4G11850, AT5G02490, AT5G54310, AT4G35985, AT3G20290, AT4G16144, AT3G46060, AT3G62290, AT2G42010, AT3G05630, AT5G22950, AT2G06530, AT2G17840, AT2G36680, AT5G09260, AT2G37550, AT4G35790, AT5G06140, AT4G12230, AT1G48790, AT1G73030, AT4G29160, AT2…	899	149	4485	1.50671
KEGG_PATHWAY	ath04016:MAPK signaling pathway - plant	40	1.03386	0.00335611	AT3G25250, AT5G44790, AT2G32510, AT5G44430, AT5G51760, AT1G32640, AT4G08500, AT1G73500, AT2G38470, AT5G49480, AT2G30250, AT4G36450, AT1G72770, AT4G26080, AT1G07430, AT2G27030, AT5G59220, AT2G23030, AT3G23240, AT5G21120, AT5G24770, AT3G26830, AT1G17550, AT3G18690, AT3G61510, AT3G20770, AT2G43790, AT4G13000, AT3G45640, AT1G01480, AT1G51660, AT2G19190, AT1G60940, AT1G05100, AT5G47910, AT4G11280, AT3…	899	129	4485	1.54694
KEGG_PATHWAY	ath00520:Amino sugar and nucleotide sugar metabolism	38	0.982166	0.00341271	AT5G15490, AT3G02230, AT5G17770, AT1G63000, AT5G15650, AT2G30575, AT2G35020, AT3G01640, AT1G30620, AT2G43580, AT4G19810, AT4G10960, AT4G23920, AT4G19750, AT3G46440, AT2G04650, AT2G43620, AT3G29360, AT3G54420, AT5G51830, AT1G06020, AT3G06580, AT5G16510, AT4G20460, AT2G31390, AT5G44480, AT5G64570, AT5G24090, AT3G23820, AT2G43570, AT1G01220, AT2G43590, AT5G09730, AT4G19820, AT4G30440, AT3G12500, AT4…	899	121	4485	1.56675
KEGG_PATHWAY	ath00071:Fatty acid degradation	18	0.465236	0.00430968	AT3G05970, AT3G06860, AT5G27600, AT5G42250, AT1G65520, AT4G29010, AT4G23850, AT5G48880, AT5G65110, AT3G06810, AT2G33150, AT5G58860, AT1G44170, AT1G54100, AT1G23800, AT4G16760, AT4G16210, AT2G04350	899	45	4485	1.99555
KEGG_PATHWAY	ath00400:Phenylalanine, tyrosine and tryptophan biosynthesis	18	0.465236	0.00716528	AT5G19550, AT4G23590, AT5G22630, AT5G17990, AT1G07780, AT5G34930, AT5G66120, AT5G11520, AT3G44720, AT1G25220, AT2G24850, AT5G38530, AT2G04400, AT5G53970, AT5G05730, AT5G28237, AT4G39980, AT1G22410	899	47	4485	1.91063
KEGG_PATHWAY	ath04146:Peroxisome	27	0.697855	0.0109792	AT4G03410, AT5G17550, AT3G07560, AT3G56350, AT5G65110, AT4G05530, AT4G33905, AT3G44540, AT3G14130, AT3G11980, AT1G54340, AT4G18360, AT4G16760, AT2G04350, AT3G05970, AT5G17380, AT5G27600, AT5G14590, AT3G03490, AT2G39970, AT4G04470, AT4G23850, AT5G48880, AT2G33150, AT3G44550, AT2G01490, AT4G39850	899	84	4485	1.60357
KEGG_PATHWAY	ath03050:Proteasome	19	0.491083	0.0256181	AT3G05530, AT1G64520, AT5G19990, AT5G42790, AT5G45010, AT5G45620, AT5G23540, AT3G27430, AT3G53970, AT5G64760, AT1G29150, AT5G57950, AT3G13330, AT4G14800, AT3G11270, AT1G16470, AT2G05840, AT5G35590, AT5G58290	899	57	4485	1.66296
KEGG_PATHWAY	ath00561:Glycerolipid metabolism	21	0.542776	0.0299719	AT4G25840, AT3G56310, AT1G02390, AT5G42870, AT2G18730, AT3G03520, AT5G08380, AT5G06090, AT1G44170, AT2G19450, AT5G04040, AT5G60620, AT1G54100, AT3G11430, AT5G07920, AT5G01670, AT1G23800, AT1G73480, AT2G01180, AT1G06520, AT4G31780	899	66	4485	1.58737
KEGG_PATHWAY	ath02010:ABC transporters	20	0.516929	0.0302582	AT1G15520, AT1G15210, AT5G19410, AT2G41700, AT1G59870, AT4G18050, AT3G25620, AT1G71960, AT2G36380, AT3G55130, AT2G39350, AT3G55090, AT4G27420, AT3G62150, AT1G02520, AT4G15236, AT5G13580, AT1G53270, AT2G47000, AT4G39850	899	62	4485	1.60932
KEGG_PATHWAY	ath00350:Tyrosine metabolism	13	0.336004	0.0340589	AT5G19550, AT4G23590, AT5G42250, AT4G28680, AT5G11520, AT4G15940, AT2G24850, AT2G42490, AT4G14940, AT5G53970, AT5G54080, AT2G02390, AT3G16700	899	35	4485	1.85301
KEGG_PATHWAY	ath03060:Protein export	16	0.413544	0.0432355	AT5G42020, AT3G05230, AT4G30600, AT4G24920, AT5G60460, AT2G30440, AT2G34250, AT1G09080, AT2G18770, AT3G20920, AT1G79940, AT2G22425, AT1G29310, AT5G50460, AT2G45070, AT1G21650	899	48	4485	1.66296

## Sheet: FvsC up Thaliana
Category	Term	Count	%	PValue	Genes	List Total	Pop Hits	Pop Total	Fold Enrichment
KEGG_PATHWAY	ath01110:Biosynthesis of secondary metabolites	211	9.1263	2.46626e-15	AT3G02570, AT5G24540, AT5G24420, AT1G14250, AT1G61120, AT4G14090, AT5G42650, AT1G24180, AT3G22740, AT1G31710, AT2G20340, AT1G52400, AT2G42490, AT3G14550, AT1G52760, AT3G44880, AT5G05340, AT1G20490, AT4G18440, AT2G01140, AT1G24735, AT2G06050, AT4G14880, AT4G36430, AT1G15110, AT2G46505, AT2G39770, AT5G26030, AT5G48880, AT4G08870, AT5G61160, AT4G39950, AT5G03290, AT5G05590, AT4G13660, AT3G13110, AT3…	532	1280	5136	1.59142
KEGG_PATHWAY	ath01100:Metabolic pathways	332	14.3599	2.06921e-14	AT3G02570, AT5G26600, AT5G24540, AT5G24420, AT1G14250, AT3G25570, AT5G42650, AT1G24180, AT3G22740, AT1G31710, AT1G30620, AT2G20340, AT4G39940, AT2G43580, AT1G48140, AT2G42490, AT3G14550, AT1G52760, AT4G10960, AT5G05340, AT1G20490, AT4G18440, AT2G01140, AT4G17470, AT1G24735, AT3G17820, AT2G06050, AT4G14880, AT4G36430, AT4G31780, AT1G65610, AT1G15110, AT2G46505, AT2G17720, AT2G39770, AT5G26030, AT5…	532	2402	5136	1.33438
KEGG_PATHWAY	ath00592:alpha-Linolenic acid metabolism	21	0.908304	1.35832e-09	AT3G06860, AT3G25770, AT3G25760, AT3G03480, AT5G42650, AT3G25780, AT1G19640, AT1G17420, AT5G48880, AT1G72520, AT1G20490, AT2G44810, AT1G13280, AT1G76690, AT1G76680, AT5G38120, AT3G45140, AT3G51840, AT4G16760, AT2G06050, AT1G20510	532	43	5136	4.71481
KEGG_PATHWAY	ath00400:Phenylalanine, tyrosine and tryptophan biosynthesis	21	0.908304	3.03999e-07	AT3G54640, AT5G19550, AT4G23590, AT5G22630, AT5G17990, AT3G06350, AT5G54810, AT1G69370, AT5G05590, AT3G44720, AT1G25220, AT2G45300, AT2G24850, AT1G48850, AT4G27070, AT2G04400, AT5G05730, AT5G28237, AT4G39980, AT4G39540, AT1G22410	532	56	5136	3.6203
KEGG_PATHWAY	ath00380:Tryptophan metabolism	20	0.865052	1.38628e-05	AT1G80360, AT1G14120, AT4G31500, AT1G14130, AT2G30750, AT2G30770, AT2G20340, AT4G39950, AT1G74100, AT3G44300, AT2G22330, AT1G24100, AT3G17240, AT4G35160, AT3G44310, AT1G54100, AT3G44320, AT1G23800, AT5G55070, AT5G54160	532	64	5136	3.01692
KEGG_PATHWAY	ath00940:Phenylpropanoid biosynthesis	29	1.25433	8.12975e-05	AT3G49120, AT1G68850, AT1G67980, AT3G21230, AT2G37040, AT5G64120, AT2G34790, AT2G39420, AT1G77420, AT1G52760, AT5G04330, AT2G38380, AT5G05340, AT5G06730, AT1G24735, AT1G80820, AT4G19010, AT4G34230, AT4G36430, AT1G14540, AT5G14130, AT2G37130, AT5G42180, AT4G37990, AT2G19070, AT3G62860, AT5G51890, AT5G06720, AT5G54160	532	128	5136	2.18727
KEGG_PATHWAY	ath00999:Biosynthesis of various plant secondary metabolites	18	0.778547	0.000223808	AT1G60260, AT4G27830, AT5G24540, AT4G01850, AT1G59950, AT5G24550, AT1G09240, AT3G06350, AT5G61160, AT1G45191, AT1G66280, AT2G44450, AT1G02850, AT4G13660, AT3G60130, AT3G60120, AT3G09260, AT1G61810	532	65	5136	2.67345
KEGG_PATHWAY	ath00330:Arginine and proline metabolism	16	0.692042	0.000254502	AT3G06300, AT5G19550, AT3G25570, AT5G46180, AT2G17720, AT5G61160, AT4G08870, AT3G59050, AT5G18900, AT2G43020, AT5G38710, AT5G53120, AT1G54100, AT1G20270, AT4G34710, AT1G23800	532	54	5136	2.86048
KEGG_PATHWAY	ath00270:Cysteine and methionine metabolism	27	1.16782	0.000299227	AT5G19550, AT1G17745, AT5G26600, AT1G80360, AT1G10070, AT3G25570, AT4G01850, AT1G09240, AT4G23600, AT3G59760, AT3G22740, AT3G23810, AT5G53120, AT1G05010, AT4G14880, AT2G22780, AT3G02020, AT4G23590, AT3G08860, AT2G38400, AT3G25900, AT5G56760, AT2G24850, AT3G13110, AT4G14710, AT4G34200, AT4G35630	532	124	5136	2.10211
KEGG_PATHWAY	ath00480:Glutathione metabolism	23	0.99481	0.000659947	AT1G65820, AT3G02360, AT2G29480, AT2G29490, AT2G29460, AT2G29470, AT5G17220, AT4G29210, AT1G17180, AT2G24200, AT1G17170, AT5G53120, AT1G19570, AT1G44790, AT5G40760, AT4G31870, AT5G02780, AT1G69930, AT3G03190, AT2G29440, AT3G09270, AT2G29450, AT2G29420	532	103	5136	2.15578
KEGG_PATHWAY	ath00460:Cyanoamino acid metabolism	17	0.735294	0.00166666	AT1G60260, AT4G27830, AT5G24540, AT5G24550, AT1G45191, AT4G29210, AT1G66280, AT2G44450, AT1G02850, AT5G10300, AT3G44300, AT3G60130, AT3G44310, AT3G60120, AT3G44320, AT3G09260, AT1G61810	532	70	5136	2.34458
KEGG_PATHWAY	ath01230:Biosynthesis of amino acids	41	1.77336	0.00186002	AT5G19550, AT1G17745, AT1G10070, AT5G17990, AT4G24830, AT4G01850, AT3G06350, AT3G59760, AT5G54810, AT3G44720, AT1G25220, AT2G45300, AT5G13420, AT1G71100, AT4G27070, AT2G01140, AT3G17820, AT4G39980, AT4G14880, AT4G39540, AT1G22410, AT3G54640, AT3G02020, AT5G22630, AT2G22910, AT1G16300, AT4G08870, AT1G69370, AT5G03290, AT5G05590, AT5G56760, AT3G13110, AT1G48850, AT2G05710, AT2G04400, AT2G45290, AT5…	532	244	5136	1.62221
KEGG_PATHWAY	ath00520:Amino sugar and nucleotide sugar metabolism	26	1.12457	0.00205668	AT3G02570, AT5G15490, AT3G02230, AT2G34850, AT1G63000, AT5G15650, AT3G62830, AT1G30620, AT2G43580, AT1G18580, AT4G10960, AT2G43620, AT1G08200, AT5G18070, AT2G28760, AT3G24090, AT2G20810, AT2G39770, AT4G20460, AT5G44480, AT5G64570, AT5G24090, AT2G43570, AT2G43590, AT5G39320, AT3G12500	532	133	5136	1.88727
KEGG_PATHWAY	ath00920:Sulfur metabolism	12	0.519031	0.00281305	AT4G39940, AT5G43780, AT5G04590, AT5G56760, AT3G13110, AT3G59760, AT3G22890, AT5G63980, AT1G53580, AT2G14750, AT4G14880, AT5G54390	532	42	5136	2.75832
KEGG_PATHWAY	ath00260:Glycine, serine and threonine metabolism	15	0.648789	0.0110505	AT3G54640, AT3G02020, AT1G17745, AT3G08860, AT1G74920, AT5G54810, AT2G38400, AT1G31710, AT2G42490, AT3G17240, AT1G54100, AT4G27070, AT5G28237, AT4G34200, AT4G35630	532	70	5136	2.06874
KEGG_PATHWAY	ath00966:Glucosinolate biosynthesis	8	0.346021	0.0138836	AT4G39950, AT1G74100, AT3G19710, AT2G22330, AT1G24100, AT1G10070, AT4G31500, AT1G18590	532	26	5136	2.9705
KEGG_PATHWAY	ath00410:beta-Alanine metabolism	11	0.475779	0.0196132	AT2G43020, AT2G42490, AT4G20930, AT1G54100, AT1G23800, AT2G02010, AT3G51840, AT4G16760, AT1G31710, AT3G59050, AT3G17810	532	47	5136	2.25948
KEGG_PATHWAY	ath02010:ABC transporters	14	0.605536	0.0201943	AT1G15520, AT1G15210, AT5G19410, AT3G55110, AT3G55100, AT2G36380, AT2G39350, AT3G53480, AT3G55090, AT1G27940, AT4G15236, AT5G13580, AT1G53270, AT4G15230	532	68	5136	1.98762
KEGG_PATHWAY	ath00350:Tyrosine metabolism	10	0.432526	0.0216171	AT2G20340, AT4G15940, AT5G19550, AT2G24850, AT4G23590, AT2G42490, AT5G24760, AT5G54080, AT1G31710, AT2G02390	532	41	5136	2.35467
KEGG_PATHWAY	ath04075:Plant hormone signal transduction	42	1.81661	0.0228399	AT4G24210, AT5G17490, AT3G23030, AT3G05120, AT2G14960, AT1G15580, AT1G32640, AT5G54510, AT1G68210, AT5G46790, AT1G16510, AT3G21510, AT3G17860, AT4G36110, AT1G51950, AT1G72450, AT5G05440, AT1G74950, AT4G26080, AT5G13220, AT5G20900, AT2G23170, AT2G46370, AT2G46690, AT1G48500, AT2G25490, AT5G59220, AT4G13790, AT4G03400, AT3G23240, AT4G22620, AT1G70700, AT2G45210, AT1G19180, AT3G63010, AT2G01830, AT1…	532	291	5136	1.39338
KEGG_PATHWAY	ath01250:Biosynthesis of nucleotide sugars	18	0.778547	0.0261756	AT3G02570, AT5G15490, AT3G02230, AT2G34850, AT1G63000, AT2G19800, AT5G15650, AT2G39770, AT3G62830, AT4G20460, AT5G44480, AT1G30620, AT4G10960, AT5G39320, AT1G08200, AT5G18070, AT2G28760, AT3G24090	532	100	5136	1.73774
KEGG_PATHWAY	ath04016:MAPK signaling pathway - plant	23	0.99481	0.0269877	AT3G25250, AT2G32510, AT5G44430, AT3G23240, AT5G44420, AT5G24770, AT1G63440, AT1G32640, AT3G26830, AT1G73500, AT2G38470, AT5G46790, AT5G05440, AT1G51660, AT4G26080, AT1G19230, AT2G19190, AT5G47910, AT2G25490, AT5G59220, AT5G51060, AT2G26020, AT3G12500	532	139	5136	1.59745
KEGG_PATHWAY	ath00073:Cutin, suberine and wax biosynthesis	9	0.389273	0.0321659	AT5G41040, AT5G08250, AT3G44540, AT3G44560, AT3G44550, AT1G70670, AT2G33380, AT5G22500, AT5G23190	532	37	5136	2.3483
KEGG_PATHWAY	ath03050:Proteasome	12	0.519031	0.0457281	AT5G20000, AT1G53750, AT4G19006, AT3G26340, AT4G24820, AT3G11270, AT5G23540, AT2G05840, AT5G38650, AT5G35590, AT1G77440, AT4G31300	532	61	5136	1.89917

## Sheet: E+FvsC up Lyrata
Category	Term	Count	%	PValue	Genes	List Total	Pop Hits	Pop Total	Fold Enrichment
KEGG_PATHWAY	ath04626:Plant-pathogen interaction	81	1.50502	7.53388e-07	AT4G04720, AT4G01010, AT3G50770, AT1G66410, AT1G35670, AT4G16190, AT1G18210, AT4G26470, AT2G38470, AT4G01250, AT5G49480, AT2G14580, AT4G01370, AT1G06700, AT5G04170, AT1G76650, AT1G19230, AT5G37770, AT5G13160, AT2G46450, AT5G42380, AT3G57530, AT5G66210, AT3G59350, AT4G23650, AT4G20780, AT3G22930, AT2G43790, AT4G09570, AT4G37010, AT3G45640, AT4G26090, AT2G17290, AT1G51660, AT1G48210, AT2G19190, AT2…	1231	182	4485	1.6215
KEGG_PATHWAY	ath00592:alpha-Linolenic acid metabolism	26	0.483092	1.7006e-06	AT3G25770, AT3G03480, AT5G42650, AT1G19640, AT1G67560, AT5G65110, AT1G17420, AT1G73680, AT2G44810, AT1G76690, AT5G38120, AT3G51840, AT4G16760, AT2G06050, AT1G20510, AT3G06860, AT3G25780, AT5G48880, AT2G33150, AT5G04040, AT1G72520, AT4G19860, AT1G13280, AT1G09400, AT1G76680, AT3G45140	1231	39	4485	2.42892
KEGG_PATHWAY	ath04144:Endocytosis	66	1.22631	1.14242e-05	AT3G07940, AT2G31680, AT3G09920, AT4G26750, AT3G53120, AT2G33385, AT1G60430, AT2G15310, AT1G03950, AT5G59840, AT2G30910, AT4G11850, AT4G35380, AT5G54310, AT4G35985, AT4G16144, AT3G46060, AT2G42010, AT5G22950, AT2G17840, AT4G05000, AT4G27690, AT2G37550, AT4G35790, AT1G73030, AT4G29160, AT2G27600, AT1G23490, AT1G13180, AT3G53610, AT3G16785, AT4G39990, AT3G10640, AT5G46750, AT5G47960, AT5G65270, AT3…	1231	149	4485	1.61385
KEGG_PATHWAY	ath00480:Glutathione metabolism	47	0.873281	1.222e-05	AT1G65820, AT4G02520, AT2G29460, AT1G59700, AT2G30870, AT4G23100, AT5G62480, AT4G08390, AT1G17170, AT2G24200, AT5G53120, AT1G19570, AT1G02920, AT5G02790, AT1G23820, AT1G54340, AT1G69920, AT3G09270, AT2G29450, AT1G74590, AT4G39640, AT1G10360, AT3G02360, AT3G24170, AT2G31570, AT2G29470, AT1G59670, AT3G27300, AT5G14590, AT5G17220, AT3G23580, AT4G11600, AT5G27380, AT4G29210, AT3G43800, AT2G43350, AT4…	1231	96	4485	1.78374
KEGG_PATHWAY	ath03050:Proteasome	32	0.594575	1.40303e-05	AT5G19990, AT5G42790, AT3G51260, AT5G45620, AT1G56450, AT3G27430, AT1G64750, AT5G64760, AT1G29150, AT1G53850, AT1G53750, AT4G14800, AT5G05780, AT2G05840, AT5G35590, AT4G31300, AT5G58290, AT4G38630, AT3G05530, AT1G64520, AT5G43010, AT5G45010, AT5G40580, AT5G23540, AT3G53970, AT3G14290, AT5G57950, AT3G13330, AT4G29040, AT3G11270, AT1G16470, AT2G27020	1231	57	4485	2.04541
KEGG_PATHWAY	ath04016:MAPK signaling pathway - plant	57	1.05909	5.4682e-05	AT3G25250, AT5G44790, AT1G66410, AT5G44430, AT5G51760, AT1G32640, AT1G73500, AT2G38470, AT4G01250, AT5G49480, AT2G14580, AT4G01370, AT4G26080, AT1G72770, AT1G19230, AT1G07430, AT4G17870, AT5G24770, AT3G18690, AT3G61510, AT2G43790, AT3G45640, AT1G01480, AT1G51660, AT2G19190, AT3G50500, AT5G47910, AT4G11280, AT5G03730, AT3G11410, AT3G12500, AT2G32510, AT4G08500, AT2G30250, AT5G53160, AT4G36450, AT2…	1231	129	4485	1.60987
KEGG_PATHWAY	ath00190:Oxidative phosphorylation	52	0.966184	5.95274e-05	AT2G33220, AT3G03100, AT4G26710, AT4G02620, AT3G62790, AT3G15640, AT3G47950, AT1G01050, AT4G28060, AT3G60330, AT3G03070, AT2G29990, AT4G32470, AT4G10040, AT2G46505, AT2G16510, AT1G32710, AT5G47030, AT1G19910, AT2G18450, AT1G02410, AT5G13450, AT1G79010, AT5G55290, AT2G44520, AT1G22840, AT3G08610, AT3G53620, AT1G15120, AT2G18960, AT5G66760, AT2G33040, AT5G18800, AT4G26210, AT3G18410, AT4G30190, AT1…	1231	115	4485	1.64744
KEGG_PATHWAY	ath04136:Autophagy - other	23	0.42735	0.000323964	AT3G49590, AT4G04620, AT3G06420, AT1G60490, AT3G58500, AT3G59950, AT1G59830, AT3G60640, AT4G21980, AT1G62040, AT3G19190, AT5G61500, AT4G16520, AT4G29380, AT5G53000, AT1G54210, AT3G15580, AT1G69960, AT2G05630, AT5G45900, AT2G45170, AT3G53930, AT5G17290	1231	41	4485	2.04385
KEGG_PATHWAY	ath03060:Protein export	25	0.464511	0.000693223	AT3G49100, AT5G27430, AT2G39960, AT5G60460, AT2G34250, AT1G09080, AT3G20920, AT1G79940, AT2G22425, AT5G61970, AT2G43640, AT1G48900, AT5G42020, AT3G05230, AT4G30600, AT4G24920, AT2G30440, AT1G48160, AT2G18770, AT1G29310, AT5G50460, AT2G45070, AT3G48570, AT1G21650, AT3G15710	1231	48	4485	1.89759
KEGG_PATHWAY	ath04141:Protein processing in endoplasmic reticulum	73	1.35637	0.00101962	AT4G22150, AT5G42570, AT3G09840, AT3G54130, AT3G51980, AT1G56330, AT5G50430, AT1G65040, AT3G21850, AT1G11905, AT3G20920, AT5G03160, AT1G18260, AT1G52560, AT2G21270, AT4G16660, AT5G42020, AT1G09210, AT2G29070, AT5G20570, AT5G49570, AT1G19310, AT2G16595, AT3G62600, AT2G17520, AT4G02570, AT2G38960, AT4G25230, AT1G20140, AT3G62560, AT1G29310, AT1G77510, AT3G08690, AT2G47470, AT1G21750, AT1G10230, AT4…	1231	191	4485	1.3925
KEGG_PATHWAY	ath00520:Amino sugar and nucleotide sugar metabolism	50	0.929023	0.00110492	AT3G02570, AT5G17770, AT1G06030, AT3G53520, AT3G01640, AT1G30620, AT2G43580, AT4G19810, AT4G10960, AT4G23920, AT1G50460, AT2G04650, AT2G43620, AT1G08200, AT3G24090, AT3G54420, AT1G06020, AT3G06580, AT2G39770, AT5G16510, AT4G20460, AT5G44480, AT5G24090, AT3G23820, AT2G43590, AT3G47540, AT3G12500, AT4G12250, AT3G02350, AT5G15490, AT3G51160, AT3G02230, AT1G63000, AT5G15650, AT2G30575, AT2G35020, AT4…	1231	121	4485	1.50553
KEGG_PATHWAY	ath00940:Phenylpropanoid biosynthesis	45	0.83612	0.00168831	AT3G49120, AT1G14550, AT3G32980, AT5G16120, AT1G68850, AT3G21230, AT1G30760, AT3G21770, AT5G64120, AT4G08780, AT2G34790, AT2G18980, AT3G55180, AT2G39420, AT2G41480, AT2G18150, AT4G34050, AT1G77420, AT1G52760, AT2G38380, AT5G05340, AT5G58390, AT4G11290, AT1G80820, AT4G19010, AT4G34230, AT4G37520, AT4G36430, AT1G14540, AT5G66390, AT3G21240, AT2G37130, AT4G05160, AT4G08770, AT5G42180, AT1G72680, AT4…	1231	108	4485	1.51807
KEGG_PATHWAY	ath00330:Arginine and proline metabolism	25	0.464511	0.00281399	AT5G19550, AT1G65840, AT5G13700, AT2G43020, AT5G14800, AT5G11520, AT5G53120, AT1G54100, AT1G20270, AT1G23820, AT4G34710, AT1G23800, AT3G48000, AT3G06300, AT3G55610, AT4G33910, AT2G17720, AT5G46180, AT5G61160, AT4G08870, AT3G59050, AT1G44170, AT5G38710, AT3G28480, AT4G34880	1231	52	4485	1.75162
KEGG_PATHWAY	ath00400:Phenylalanine, tyrosine and tryptophan biosynthesis	23	0.42735	0.00335724	AT1G11790, AT5G19550, AT4G23590, AT5G22630, AT5G17990, AT1G07780, AT5G34930, AT5G66120, AT1G69370, AT5G11520, AT3G44720, AT1G25220, AT2G45300, AT2G24850, AT5G38530, AT4G27070, AT2G04400, AT5G53970, AT5G05730, AT5G28237, AT4G39980, AT1G22410, AT2G22250	1231	47	4485	1.78293
KEGG_PATHWAY	ath00020:Citrate cycle (TCA cycle)	27	0.501672	0.00553105	AT4G26970, AT5G50950, AT3G58750, AT4G26910, AT5G66760, AT1G24180, AT5G65690, AT2G17130, AT2G44350, AT4G35260, AT3G17240, AT2G20420, AT5G40650, AT1G54340, AT3G27380, AT2G22780, AT2G42790, AT3G55410, AT3G09810, AT5G14590, AT2G46505, AT2G18450, AT5G03290, AT2G47510, AT4G37870, AT5G08300, AT5G55070	1231	60	4485	1.63952
KEGG_PATHWAY	ath01100:Metabolic pathways	617	11.4641	0.00714752	AT5G17330, AT5G16120, AT1G80560, AT2G18700, AT5G42650, AT3G21770, AT1G14810, AT1G69640, AT5G05340, AT3G04080, AT2G04650, AT4G37520, AT4G10040, AT4G36430, AT1G11790, AT5G17200, AT2G19900, AT2G16510, AT2G17720, AT1G67110, AT2G39770, AT5G26030, AT1G14700, AT1G12640, AT5G61160, AT5G24090, AT3G23820, AT5G03290, AT4G39950, AT4G37770, AT1G02930, AT5G08740, AT1G60600, AT1G54130, AT5G39580, AT3G27190, AT1…	1231	2111	4485	1.06488
KEGG_PATHWAY	ath04130:SNARE interactions in vesicular transport	20	0.371609	0.00975471	AT1G11890, AT1G15880, AT3G24350, AT5G22360, AT5G50440, AT5G26980, AT1G16240, AT1G28490, AT3G05710, AT3G58170, AT4G02195, AT1G51740, AT1G26670, AT3G61450, AT5G05760, AT5G39510, AT5G58060, AT3G52400, AT3G11820, AT1G79590	1231	42	4485	1.73494
KEGG_PATHWAY	ath01110:Biosynthesis of secondary metabolites	350	6.50316	0.0121668	AT2G13810, AT3G02570, AT5G50950, AT5G24540, AT5G17330, AT5G16120, AT5G24420, AT1G80560, AT1G61120, AT4G14090, AT5G42650, AT2G18700, AT1G02390, AT3G21770, AT1G24180, AT3G06810, AT1G14810, AT1G52400, AT2G18150, AT1G52760, AT1G50460, AT3G44880, AT5G05340, AT4G18440, AT3G04080, AT2G04650, AT2G06050, AT4G37520, AT2G42010, AT4G36430, AT1G11790, AT4G01320, AT5G24410, AT5G26710, AT1G15110, AT2G46505, AT1…	1231	1163	4485	1.09646
KEGG_PATHWAY	ath00460:Cyanoamino acid metabolism	26	0.483092	0.0146501	AT5G22300, AT5G24540, AT3G03640, AT2G44450, AT3G60130, AT5G20940, AT4G13890, AT1G61820, AT4G39640, AT3G47050, AT1G60260, AT4G27830, AT1G36370, AT5G44640, AT4G22100, AT4G29210, AT1G22020, AT5G10300, AT1G26560, AT3G60140, AT3G60120, AT3G09260, AT5G20950, AT4G39650, AT5G04885, AT1G61810	1231	61	4485	1.55292
KEGG_PATHWAY	ath01250:Biosynthesis of nucleotide sugars	36	0.668896	0.0230801	AT3G02570, AT3G51160, AT5G15490, AT3G02230, AT1G06030, AT3G53520, AT1G63000, AT5G15650, AT2G35020, AT3G01640, AT1G30620, AT4G10960, AT4G23920, AT1G50460, AT3G46440, AT2G04650, AT3G29360, AT1G08200, AT3G24090, AT1G14520, AT1G12780, AT5G51830, AT1G06020, AT3G06580, AT2G19800, AT2G39770, AT5G16510, AT4G20460, AT2G31390, AT5G44480, AT3G23820, AT1G01220, AT4G30440, AT5G52560, AT4G12250, AT2G47650	1231	94	4485	1.39534
KEGG_PATHWAY	ath00600:Sphingolipid metabolism	14	0.260126	0.0438503	AT1G07380, AT5G01800, AT3G56310, AT2G38010, AT4G21540, AT5G08370, AT4G22330, AT1G33700, AT5G08380, AT4G36480, AT1G27980, AT1G69640, AT4G21534, AT3G48780	1231	30	4485	1.70024
KEGG_PATHWAY	ath00071:Fatty acid degradation	19	0.353029	0.0451432	AT3G05970, AT3G06860, AT5G27600, AT5G42250, AT1G65520, AT4G23850, AT5G48880, AT5G65110, AT3G06810, AT2G33150, AT5G58860, AT1G44170, AT1G54100, AT1G23800, AT3G48000, AT3G51840, AT4G16760, AT4G16210, AT2G04350	1231	45	4485	1.53832
KEGG_PATHWAY	ath00410:beta-Alanine metabolism	18	0.334448	0.0453687	AT1G65840, AT5G17330, AT5G65110, AT3G59050, AT5G64370, AT5G13700, AT1G44170, AT2G43020, AT5G12200, AT1G54100, AT4G14940, AT1G23800, AT3G48000, AT2G02010, AT3G51840, AT4G16760, AT4G16210, AT3G17810	1231	42	4485	1.56145

## Sheet: E+FvsC down Lyrata
Category	Term	Count	%	PValue	Genes	List Total	Pop Hits	Pop Total	Fold Enrichment
KEGG_PATHWAY	ath00195:Photosynthesis	38	0.84015	2.79875e-18	AT4G04640, AT4G21280, AT1G30380, AT1G67740, AT1G14150, AT4G12800, AT1G31330, AT3G01440, AT5G45040, AT4G09650, AT2G30570, AT4G28750, AT5G64040, AT4G05180, AT1G03130, AT1G60950, AT1G79040, AT2G20260, AT1G08380, AT4G02770, AT5G66190, AT1G06680, AT3G55330, AT1G55670, AT4G03280, AT1G32550, AT4G28660, AT1G10960, AT5G66570, AT1G30510, AT1G03600, AT4G32260, AT1G20020, AT1G52230, AT1G44575, AT1G20340, AT4…	1043	43	4485	3.80008
KEGG_PATHWAY	ath00970:Aminoacyl-tRNA biosynthesis	34	0.751713	1.1758e-10	AT3G55400, AT5G27470, AT4G32915, AT1G14610, AT1G50200, AT4G10320, AT1G48520, AT3G46100, AT1G72550, AT1G29880, AT4G33760, AT5G22800, AT4G26300, AT5G26830, AT3G02660, AT3G25660, AT4G39280, AT5G52520, AT1G11870, AT3G58140, AT5G64050, AT4G04350, AT5G49030, AT5G16715, AT3G13490, AT5G56680, AT3G62120, AT2G25840, AT2G04842, AT1G25350, AT1G09620, AT3G48110, AT4G17300, AT3G11710	1043	50	4485	2.92407
KEGG_PATHWAY	ath01100:Metabolic pathways	577	12.757	8.64684e-10	AT1G08490, AT5G20980, AT5G18660, AT1G80560, AT1G59960, AT2G35040, AT1G72810, AT1G66250, AT2G35160, AT4G01690, AT1G64190, AT5G49160, AT4G00360, AT4G02780, AT4G34250, AT4G13430, AT3G46940, AT1G19150, AT1G60950, AT5G52570, AT1G22430, AT1G01610, AT4G38970, AT4G26520, AT3G57610, AT3G53130, AT4G02770, AT5G16230, AT1G32470, AT3G23940, AT2G13360, AT4G13660, AT3G20440, AT1G69770, AT1G20020, AT2G36390, AT3…	1043	2111	4485	1.17535
KEGG_PATHWAY	ath01110:Biosynthesis of secondary metabolites	339	7.49503	4.52367e-08	AT3G03780, AT5G20980, AT2G30390, AT5G24300, AT3G01120, AT3G04870, AT1G65960, AT1G80560, AT5G18660, AT1G59960, AT2G35040, AT4G29220, AT1G72810, AT4G01690, AT1G64190, AT4G02780, AT5G14500, AT4G13430, AT4G34250, AT2G20340, AT3G62750, AT5G35790, AT3G48560, AT5G52570, AT1G01610, AT1G22430, AT5G54190, AT2G43100, AT1G58080, AT1G03475, AT4G38970, AT3G02580, AT4G26520, AT3G53130, AT5G23320, AT1G32470, AT1…	1043	1163	4485	1.25342
KEGG_PATHWAY	ath00860:Porphyrin metabolism	30	0.663277	3.62253e-07	AT2G30390, AT5G18660, AT5G14220, AT5G63570, AT4G01690, AT4G27440, AT5G08280, AT2G40490, AT1G44000, AT1G69740, AT1G08520, AT3G51820, AT2G26540, AT5G40850, AT3G09150, AT1G74470, AT1G44446, AT5G54190, AT1G03475, AT1G03630, AT3G14930, AT3G56940, AT4G18480, AT5G64050, AT5G13630, AT3G48730, AT4G25080, AT4G16690, AT5G45930, AT1G58290	1043	52	4485	2.48082
KEGG_PATHWAY	ath00196:Photosynthesis - antenna proteins	16	0.353748	4.22102e-07	AT2G34420, AT3G08940, AT2G34430, AT3G27690, AT1G61520, AT3G54890, AT1G15820, AT1G29930, AT1G19150, AT4G10340, AT3G61470, AT1G45474, AT2G40100, AT3G47470, AT5G01530, AT5G54270	1043	19	4485	3.62113
KEGG_PATHWAY	ath01240:Biosynthesis of cofactors	83	1.83507	2.53681e-06	AT5G42370, AT1G12350, AT2G30390, AT5G41480, AT1G60550, AT5G14220, AT1G74910, AT5G46290, AT4G01690, AT2G16370, AT4G34570, AT5G55120, AT5G11540, AT5G63310, AT1G23360, AT5G08415, AT1G47578, AT2G29630, AT1G04640, AT1G03475, AT3G47390, AT3G55630, AT3G57610, AT3G27740, AT1G10060, AT5G48840, AT2G37790, AT3G10160, AT3G63410, AT1G74960, AT5G04620, AT4G32520, AT2G46580, AT4G37930, AT5G57590, AT2G05990, AT1…	1043	224	4485	1.59334
KEGG_PATHWAY	ath00630:Glyoxylate and dicarboxylate metabolism	32	0.707495	0.000100169	AT1G80380, AT5G47720, AT5G26780, AT3G25530, AT1G68010, AT1G11860, AT5G35630, AT3G14150, AT1G67090, AT5G36700, AT5G09660, AT3G16950, AT3G14415, AT2G26080, AT1G32470, AT2G35370, AT1G17650, AT2G13360, AT1G70580, AT4G37550, AT5G04140, AT3G47520, AT1G53240, AT1G79870, AT5G38430, AT4G17360, AT4G32520, AT4G37930, AT3G14420, AT1G23310, AT4G16155, AT4G33010	1043	71	4485	1.93807
KEGG_PATHWAY	ath01200:Carbon metabolism	85	1.87928	0.000149275	AT3G04790, AT3G54050, AT4G29220, AT1G32440, AT3G25530, AT1G64190, AT1G11860, AT3G14150, AT5G08570, AT2G38040, AT5G61410, AT5G09660, AT5G35790, AT1G22430, AT4G38970, AT2G26080, AT5G16390, AT4G26520, AT3G26650, AT4G24620, AT5G44520, AT1G32470, AT2G35370, AT1G01090, AT1G17650, AT2G19860, AT2G13360, AT3G12780, AT1G53240, AT4G32840, AT1G47840, AT4G32520, AT4G37930, AT2G43750, AT4G33010, AT1G56190, AT1…	1043	254	4485	1.43901
KEGG_PATHWAY	ath03430:Mismatch repair	18	0.397966	0.00022458	AT4G25540, AT2G29570, AT5G45400, AT5G27740, AT3G24495, AT5G22010, AT1G08130, AT1G63160, AT4G02070, AT4G02460, AT1G65070, AT4G09140, AT5G08020, AT5G63960, AT1G77470, AT1G78650, AT3G18524, AT1G18090	1043	32	4485	2.4188
KEGG_PATHWAY	ath00061:Fatty acid biosynthesis	20	0.442184	0.000273284	AT1G64400, AT5G16390, AT1G62640, AT5G16230, AT5G15530, AT5G46290, AT2G30200, AT1G49430, AT2G38040, AT1G74960, AT1G24360, AT2G43710, AT5G10160, AT4G14070, AT2G47240, AT4G13050, AT1G36160, AT2G05990, AT2G22230, AT1G77590	1043	38	4485	2.26321
KEGG_PATHWAY	ath00030:Pentose phosphate pathway	25	0.55273	0.00043741	AT4G26530, AT3G49360, AT5G51820, AT3G04790, AT3G60750, AT3G54050, AT4G29220, AT1G24280, AT1G13700, AT1G64190, AT5G64380, AT2G21330, AT5G61410, AT1G43670, AT5G35790, AT1G20950, AT4G38970, AT4G26520, AT4G24620, AT5G44520, AT5G41670, AT2G35390, AT2G24270, AT4G32840, AT2G01290	1043	54	4485	1.99079
KEGG_PATHWAY	ath00710:Carbon fixation in photosynthetic organisms	28	0.619058	0.00072911	AT4G26530, AT1G32060, AT3G04790, AT3G60750, AT3G54050, AT5G64380, AT1G67090, AT5G58330, AT2G21330, AT5G09660, AT5G61410, AT1G43670, AT2G21170, AT3G55800, AT4G38970, AT4G26520, AT3G26650, AT5G44520, AT1G12900, AT1G70580, AT3G12780, AT3G47520, AT1G53240, AT5G38430, AT1G42970, AT1G23310, AT2G01290, AT1G56190	1043	65	4485	1.85235
KEGG_PATHWAY	ath00290:Valine, leucine and isoleucine biosynthesis	13	0.28742	0.000817978	AT1G31180, AT1G80560, AT3G58610, AT1G10060, AT5G14200, AT3G58990, AT3G23940, AT4G13430, AT1G50110, AT3G10050, AT3G48560, AT2G43100, AT1G50090	1043	21	4485	2.66196
KEGG_PATHWAY	ath01230:Biosynthesis of amino acids	73	1.61397	0.00188597	AT3G03780, AT5G20980, AT3G01120, AT3G04790, AT3G58610, AT1G80560, AT1G72810, AT4G29220, AT1G32440, AT1G31230, AT5G65010, AT1G71920, AT3G22425, AT4G13430, AT5G35630, AT5G08570, AT3G14390, AT5G61410, AT1G48860, AT3G48560, AT4G39540, AT1G58080, AT1G80600, AT2G45440, AT4G38970, AT1G31180, AT3G02020, AT4G26520, AT5G44520, AT1G10060, AT1G31860, AT2G19940, AT3G23940, AT3G03630, AT5G17920, AT3G57050, AT3…	1043	228	4485	1.37679
KEGG_PATHWAY	ath03440:Homologous recombination	23	0.508512	0.00223787	AT2G32000, AT4G21070, AT5G20420, AT2G31970, AT5G45400, AT3G24340, AT1G10930, AT3G20540, AT1G50840, AT5G54260, AT5G08020, AT2G16390, AT5G63920, AT1G77320, AT3G19210, AT5G63960, AT3G42670, AT1G04020, AT1G60930, AT2G01440, AT1G78650, AT5G20850, AT1G20720	1043	53	4485	1.86608
KEGG_PATHWAY	ath03410:Base excision repair	19	0.420075	0.0026464	AT2G31450, AT2G29570, AT1G15970, AT5G44680, AT2G31320, AT1G08130, AT4G02390, AT3G20540, AT1G50840, AT1G10520, AT3G07930, AT1G52500, AT1G05900, AT3G47830, AT5G63960, AT1G78650, AT1G21710, AT3G12710, AT2G41460	1043	41	4485	1.99273
KEGG_PATHWAY	ath01212:Fatty acid metabolism	26	0.57484	0.00314269	AT5G47720, AT5G15530, AT5G46290, AT3G55360, AT1G49430, AT2G38040, AT1G24470, AT2G47240, AT1G64400, AT5G16390, AT1G62640, AT5G16230, AT1G67730, AT2G30200, AT1G04710, AT3G12120, AT5G10480, AT1G74960, AT1G24360, AT2G43710, AT5G10160, AT4G14070, AT1G36160, AT2G05990, AT2G22230, AT1G77590	1043	64	4485	1.74691
KEGG_PATHWAY	ath00966:Glucosinolate biosynthesis	13	0.28742	0.00372447	AT1G10060, AT5G14200, AT3G58990, AT1G16410, AT1G16400, AT4G13430, AT4G13770, AT1G50110, AT1G24100, AT1G18590, AT1G74090, AT2G43100, AT1G50090	1043	24	4485	2.32922
KEGG_PATHWAY	ath00780:Biotin metabolism	10	0.221092	0.00436807	AT2G43360, AT1G74960, AT1G24360, AT5G46290, AT5G10160, AT5G04620, AT1G37150, AT5G57590, AT2G05990, AT2G22230	1043	16	4485	2.68756
KEGG_PATHWAY	ath03030:DNA replication	19	0.420075	0.00493576	AT2G29570, AT5G45400, AT5G27740, AT5G22010, AT1G08130, AT5G46280, AT1G63160, AT4G02060, AT5G67100, AT3G20540, AT2G16440, AT1G50840, AT5G08020, AT5G63960, AT1G08840, AT5G44635, AT1G77470, AT1G78650, AT2G07690	1043	43	4485	1.90004
KEGG_PATHWAY	ath00340:Histidine metabolism	10	0.221092	0.0073917	AT3G22425, AT4G36250, AT4G26900, AT1G31860, AT5G63890, AT2G32170, AT4G39120, AT1G58080, AT2G36230, AT1G71920	1043	17	4485	2.52947
KEGG_PATHWAY	ath00260:Glycine, serine and threonine metabolism	25	0.55273	0.00858251	AT1G80380, AT1G72810, AT5G26780, AT1G31230, AT2G17630, AT1G68010, AT1G11860, AT3G10050, AT4G19710, AT3G16950, AT2G26080, AT3G02020, AT1G32470, AT3G19480, AT2G35370, AT2G17265, AT2G13360, AT1G70580, AT4G11640, AT1G79870, AT4G32520, AT4G37930, AT1G23310, AT4G16155, AT4G33010	1043	65	4485	1.65388
KEGG_PATHWAY	ath00010:Glycolysis / Gluconeogenesis	37	0.818041	0.0117441	AT4G26530, AT3G01260, AT1G64710, AT5G51820, AT1G32780, AT1G30120, AT3G54050, AT4G29220, AT1G32440, AT3G22960, AT5G14500, AT5G64380, AT5G08570, AT4G36250, AT2G21330, AT1G43670, AT2G21170, AT1G22430, AT3G16950, AT1G20950, AT4G38970, AT4G26520, AT5G52920, AT1G34430, AT4G24620, AT2G37790, AT1G01090, AT3G25860, AT5G66530, AT4G29130, AT2G19860, AT3G12780, AT2G24270, AT4G32840, AT1G47840, AT4G16155, AT1…	1043	109	4485	1.45967
KEGG_PATHWAY	ath00051:Fructose and mannose metabolism	22	0.486403	0.0138524	AT4G26530, AT5G01930, AT4G26520, AT5G51970, AT1G66430, AT3G54050, AT1G74910, AT4G29220, AT4G29130, AT4G28320, AT2G19860, AT5G64380, AT5G66460, AT2G20680, AT2G21330, AT1G43670, AT2G21170, AT4G32840, AT1G07110, AT1G47840, AT1G20950, AT4G38970	1043	57	4485	1.65969
KEGG_PATHWAY	ath00450:Selenocompound metabolism	9	0.198983	0.0263649	AT1G08490, AT3G03780, AT3G55400, AT5G20980, AT3G01120, AT5G17920, AT2G41680, AT3G57050, AT1G19920	1043	17	4485	2.27652
KEGG_PATHWAY	ath00270:Cysteine and methionine metabolism	38	0.84015	0.0284673	AT3G03780, AT5G20980, AT3G01120, AT1G56430, AT5G27650, AT1G70310, AT1G31230, AT2G17630, AT5G49160, AT3G23810, AT3G62130, AT4G19710, AT1G48420, AT5G09660, AT5G04950, AT1G80740, AT3G02020, AT5G43850, AT1G10060, AT5G18930, AT3G26115, AT3G19480, AT3G03630, AT5G17920, AT3G04940, AT3G57050, AT3G63250, AT1G50110, AT5G28030, AT4G08040, AT5G65800, AT1G69770, AT3G47520, AT1G53240, AT1G77330, AT2G43750, AT4…	1043	119	4485	1.37314
KEGG_PATHWAY	ath00470:D-Amino acid metabolism	5	0.110546	0.0289392	AT3G14390, AT4G11640, AT5G11880, AT1G48420, AT3G26115	1043	6	4485	3.58341
KEGG_PATHWAY	ath00300:Lysine biosynthesis	8	0.176874	0.0391221	AT3G02020, AT3G14390, AT4G19710, AT5G11880, AT3G60880, AT1G31230, AT3G59890, AT2G45440	1043	15	4485	2.29338

[truncated: 5 more sheets: E+FvsC up Thaliana, E+FvsC down Thaliana, E+FvsF Lyrata, E+FvsF up Thaliana, E+FvsF down Thaliana]
