# Supplementary material for: Butterfly eggs prime anti-herbivore defense in an annual but not perennial Arabidopsis species
Source: Planta. 2024 Oct 3;260(5):112. doi: 10.1007/s00425-024-04541-9 (PMC11450040; doi:10.1007/s00425-024-04541-9)
Supplement: Supplementary file 4 — Supplementary file4 (XLSX 325 KB) [file 425_2024_4541_MOESM4_ESM.xlsx]

## Sheet: EvsC_Thaliana_up
Category	Term	Count	%	PValue	Genes	List Total	Pop Hits	Pop Total	Fold Enrichment
GOTERM_BP_DIRECT	GO:0009751~response to salicylic acid	86	8.76656	5.7273e-44	AT5G19230, AT1G08050, AT5G22520, AT3G49780, AT5G43420, AT5G40990, AT5G15870, AT1G65483, AT1G13520, AT5G46050, AT4G21903, AT4G15610, AT1G76930, AT1G76970, AT4G12500, AT2G04495, AT1G80840, AT2G41640, AT1G73260, AT1G79680, AT5G18270, AT1G62810, AT2G04070, AT1G65610, AT4G01720, AT5G24530, AT5G62770, AT3G18250, AT1G18860, AT2G32140, AT1G51860, AT3G14280, AT1G27770, AT5G53110, AT5G13330, AT4G23810, AT3…	904	337	22569	6.37107
GOTERM_BP_DIRECT	GO:0042742~defense response to bacterium	151	15.3925	8.44343e-44	AT5G19230, AT5G22520, AT3G49780, AT3G06890, AT5G40990, AT5G46050, AT2G19990, AT4G14365, AT4G15610, AT4G21903, AT4G11650, AT1G76970, AT3G45330, AT4G12500, AT3G52710, AT2G43620, AT2G04495, AT1G80840, AT5G01540, AT5G18270, AT1G06620, AT1G07390, AT3G21080, AT1G65610, AT4G25433, AT1G33560, AT4G01720, AT5G24530, AT3G55550, AT5G46180, AT5G62770, AT3G18250, AT1G18860, AT5G45090, AT1G28390, AT4G34380, AT1…	904	1053	22569	3.58008
GOTERM_BP_DIRECT	GO:0050832~defense response to fungus	139	14.1692	1.09344e-38	AT5G19230, AT5G22520, AT3G49780, AT5G43580, AT3G06890, AT5G40990, AT1G34420, AT4G14365, AT1G52400, AT4G15610, AT4G21903, AT4G11650, AT3G10190, AT1G76970, AT3G45330, AT1G17250, AT4G12500, AT3G52710, AT2G43620, AT2G04495, AT1G80840, AT3G25180, AT5G25910, AT3G21080, AT1G65610, AT4G01720, AT5G62770, AT3G18250, AT1G18860, AT5G26270, AT1G45145, AT2G43510, AT2G47550, AT5G43910, AT1G67920, AT1G63720, AT1…	904	999	22569	3.47371
GOTERM_BP_DIRECT	GO:0009611~response to wounding	115	11.7227	4.51737e-34	AT5G19230, AT5G23850, AT5G22520, AT3G49780, AT5G43580, AT3G06890, AT1G61120, AT1G32640, AT1G34420, AT5G46050, AT3G46700, AT4G14365, AT4G12500, AT3G43270, AT2G02990, AT1G54020, AT2G43620, AT1G80840, AT2G06050, AT5G03204, AT1G06620, AT1G65845, AT5G50200, AT4G01720, AT3G18250, AT4G12735, AT5G26270, AT4G24340, AT5G10300, AT1G17380, AT1G54010, AT4G15280, AT5G44572, AT1G67920, AT5G44570, AT1G57560, AT5…	904	782	22569	3.67143
GOTERM_BP_DIRECT	GO:0031347~regulation of defense response	87	8.8685	4.2126e-29	AT5G19230, AT1G08050, AT5G22520, AT3G06890, AT5G43420, AT5G15870, AT1G34420, AT1G13520, AT1G30700, AT4G14365, AT2G20142, AT4G21903, AT1G76970, AT4G12500, AT3G52710, AT2G28500, AT2G04495, AT1G80840, AT2G41640, AT5G18270, AT3G21080, AT2G29350, AT4G27654, AT2G34600, AT1G17330, AT5G62770, AT3G25882, AT3G18250, AT4G12735, AT2G18210, AT5G67340, AT2G32140, AT4G24340, AT1G24145, AT1G17380, AT1G27770, AT4…	904	531	22569	4.09043
GOTERM_BP_DIRECT	GO:0006979~response to oxidative stress	74	7.54332	2.2662e-23	AT5G19230, AT1G60470, AT3G25250, AT4G01895, AT5G15870, AT5G64120, AT1G34420, AT1G13520, AT2G20142, AT4G15610, AT5G05340, AT2G01140, AT2G41640, AT1G06620, AT4G36430, AT3G04120, AT4G27654, AT1G65610, AT5G17000, AT4G01720, AT5G46180, AT5G26030, AT5G26270, AT2G18210, AT5G67340, AT2G44240, AT1G24145, AT1G02930, AT5G59530, AT4G21830, AT5G61640, AT1G54010, AT5G59490, AT1G21310, AT5G06720, AT1G45145, AT3…	904	476	22569	3.88122
GOTERM_BP_DIRECT	GO:0009753~response to jasmonic acid	73	7.44139	5.56851e-23	AT1G08050, AT3G50770, AT5G24780, AT1G61120, AT4G14090, AT1G32640, AT4G22230, AT1G13520, AT5G46050, AT1G30700, AT1G76930, AT3G43270, AT3G46660, AT1G54020, AT1G62810, AT5G03204, AT2G34600, AT4G20860, AT5G46180, AT3G25882, AT5G10625, AT2G18210, AT4G22880, AT5G67340, AT2G32140, AT4G24340, AT5G07010, AT1G03940, AT2G24850, AT4G13860, AT1G07900, AT1G17380, AT5G13330, AT2G41410, AT1G54010, AT5G59490, AT1…	904	471	22569	3.86942
GOTERM_BP_DIRECT	GO:0002237~response to molecule of bacterial origin	34	3.46585	2.54921e-20	AT4G31800, AT5G26920, AT1G66830, AT5G22520, AT5G52750, AT4G21840, AT3G59880, AT5G22380, AT3G22600, AT4G14365, AT2G18690, AT1G21240, AT1G76970, AT4G12500, AT1G08320, AT2G04495, AT1G80840, AT1G73260, AT3G50930, AT1G62810, AT5G47850, AT1G10040, AT1G58225, AT4G21850, AT1G66880, AT4G23210, AT1G53625, AT2G32140, AT2G32680, AT1G26420, AT5G53110, AT5G52760, AT2G25000, AT4G14450	904	110	22569	7.71667
GOTERM_BP_DIRECT	GO:0009627~systemic acquired resistance	33	3.36391	7.73708e-20	AT5G52810, AT5G48657, AT5G52750, AT5G40990, AT1G65483, AT4G21840, AT1G36622, AT1G13520, AT2G18660, AT3G57260, AT4G14365, AT2G18690, AT4G15610, AT1G75040, AT2G04495, AT2G41640, AT4G11070, AT5G47850, AT2G14610, AT1G58225, AT3G01830, AT1G66880, AT3G25882, AT3G18250, AT5G64570, AT2G43570, AT5G10760, AT1G26420, AT4G37150, AT3G13950, AT3G13433, AT4G14450, AT2G27660	904	106	22569	7.77234
GOTERM_BP_DIRECT	GO:0002376~immune system process	45	4.58716	2.60822e-17	AT1G66830, AT1G67920, AT3G49780, AT5G43420, AT1G65483, AT5G67310, AT1G13520, AT1G30700, AT2G18690, AT4G21903, AT1G24530, AT2G04515, AT1G76970, AT4G12500, AT1G20310, AT3G52710, AT2G43620, AT2G46150, AT2G28500, AT4G11070, AT5G18270, AT3G63380, AT3G12830, AT1G66920, AT5G47850, AT4G01720, AT3G15518, AT1G68620, AT5G18310, AT4G21850, AT1G17330, AT5G62770, AT3G18250, AT1G51920, AT1G53625, AT2G32140, AT1…	904	243	22569	4.62328
GOTERM_BP_DIRECT	GO:0010200~response to chitin	60	6.11621	3.16223e-17	AT5G19230, AT2G32210, AT5G22520, AT3G49780, AT3G06890, AT5G49520, AT5G43420, AT1G32640, AT5G15870, AT2G35000, AT3G46700, AT4G14365, AT2G20142, AT3G52710, AT2G04495, AT1G80840, AT2G41640, AT5G25910, AT4G27654, AT2G34600, AT2G35930, AT5G62770, AT2G18210, AT2G37430, AT2G32140, AT4G33050, AT1G24145, AT1G27770, AT4G23810, AT3G13950, AT2G41410, AT5G10380, AT1G42990, AT1G34180, AT3G46090, AT4G31800, AT1…	904	421	22569	3.55806
GOTERM_BP_DIRECT	GO:0009414~response to water deprivation	93	9.48012	4.62937e-15	AT5G19230, AT2G47190, AT5G48870, AT3G09960, AT3G50770, AT1G35230, AT5G67310, AT1G34420, AT1G62370, AT1G13520, AT1G30700, AT4G14365, AT1G52400, AT2G20142, AT4G11890, AT1G01010, AT5G38820, AT5G59320, AT1G76970, AT5G06230, AT3G52710, AT2G28500, AT2G41640, AT5G18270, AT1G62810, AT5G03204, AT1G06620, AT4G27654, AT4G25433, AT1G33560, AT5G52300, AT2G35930, AT2G14610, AT1G62660, AT5G46180, AT5G62770, AT4…	904	956	22569	2.42867
GOTERM_BP_DIRECT	GO:0010150~leaf senescence	36	3.66972	6.31551e-14	AT1G08050, AT1G66830, AT3G25010, AT4G10500, AT1G34420, AT2G35980, AT1G36622, AT1G30700, AT4G14365, AT2G18690, AT4G15610, AT1G73680, AT1G21240, AT4G12500, AT3G11340, AT5G44610, AT3G48020, AT5G18270, AT5G24530, AT5G52300, AT5G17860, AT1G68620, AT5G24110, AT1G66880, AT3G25882, AT4G12735, AT5G10625, AT2G31690, AT2G43570, AT3G14060, AT1G76980, AT5G39520, AT1G17020, AT4G23810, AT3G10500, AT3G15534	904	194	22569	4.63281
GOTERM_BP_DIRECT	GO:0009737~response to abscisic acid	91	9.27625	6.35168e-14	AT2G26290, AT2G47190, AT5G48870, AT1G32640, AT5G67310, AT1G34420, AT1G13520, AT5G46050, AT1G30700, AT4G14365, AT1G52400, AT2G20142, AT4G11890, AT4G36110, AT1G01010, AT5G38820, AT5G59320, AT1G76930, AT4G12500, AT3G52710, AT3G08040, AT2G41640, AT5G01540, AT5G18270, AT1G62810, AT1G10340, AT4G27654, AT4G25433, AT5G52300, AT1G62660, AT5G46180, AT5G62770, AT1G65690, AT4G12735, AT5G67340, AT2G32140, AT4…	904	966	22569	2.35184
GOTERM_BP_DIRECT	GO:0007165~signal transduction	89	9.07238	4.5806e-13	AT1G08050, AT4G01010, AT3G49780, AT5G43420, AT3G25010, AT1G35230, AT5G67310, AT5G47580, AT2G33020, AT2G20142, AT1G47890, AT3G11080, AT1G76970, AT1G17250, AT3G46660, AT3G52710, AT2G29990, AT4G11170, AT5G25910, AT2G25470, AT5G18270, AT1G07390, AT1G65730, AT3G21080, AT1G10340, AT1G17615, AT4G01720, AT1G14185, AT2G30840, AT3G25882, AT4G12735, AT5G45090, AT5G67340, AT2G32140, AT4G34380, AT4G13820, AT5…	904	967	22569	2.29777
GOTERM_BP_DIRECT	GO:0098542~defense response to other organism	68	6.9317	1.2836e-11	AT4G22470, AT5G23850, AT4G22070, AT3G50770, AT5G67310, AT1G34420, AT3G46700, AT2G20142, AT1G24530, AT5G36920, AT3G60690, AT2G02310, AT3G24929, AT1G05450, AT4G19970, AT3G43270, AT2G28500, AT2G45360, AT3G25180, AT5G03204, AT4G03420, AT4G03540, AT4G27654, AT2G30840, AT3G25882, AT3G18250, AT4G22960, AT4G12735, AT4G08230, AT1G28390, AT5G66890, AT5G67340, AT4G24340, AT4G36120, AT4G34380, AT1G24145, AT5…	904	683	22569	2.4856
GOTERM_BP_DIRECT	GO:0009617~response to bacterium	33	3.36391	3.79724e-10	AT1G12210, AT5G26920, AT1G56150, AT5G49520, AT3G26440, AT1G61120, AT4G10500, AT2G30750, AT5G67310, AT2G30770, AT4G14640, AT3G44300, AT1G24530, AT5G36920, AT5G02490, AT1G05450, AT5G57480, AT3G25180, AT1G79680, AT3G50930, AT2G45220, AT3G12830, AT3G50480, AT5G24530, AT1G62660, AT3G26830, AT5G26270, AT4G36120, AT4G37990, AT2G46400, AT4G23810, AT5G10380, AT2G46140	904	223	22569	3.69448
GOTERM_BP_DIRECT	GO:0009620~response to fungus	40	4.07747	4.16774e-10	AT5G23850, AT5G47960, AT5G26920, AT1G56150, AT1G57560, AT4G01895, AT5G40990, AT3G51440, AT4G10500, AT1G17420, AT2G04515, AT3G60690, AT1G17250, AT2G28500, AT1G79680, AT2G06050, AT2G45220, AT1G06620, AT1G66920, AT3G50480, AT3G21080, AT4G02330, AT4G25433, AT5G24530, AT3G57950, AT3G51450, AT5G18310, AT3G25780, AT2G15760, AT1G17330, AT4G20000, AT5G45090, AT1G28390, AT4G34380, AT3G14280, AT1G07900, AT5…	904	315	22569	3.17025
GOTERM_BP_DIRECT	GO:0019748~secondary metabolic process	42	4.28135	9.59692e-10	AT1G08050, AT1G10690, AT4G23680, AT2G26290, AT1G67920, AT4G22070, AT3G22560, AT4G21840, AT5G67310, AT3G57380, AT1G74210, AT4G21903, AT5G09520, AT4G16600, AT1G01010, AT1G21240, AT2G38060, AT3G43270, AT4G36610, AT5G57480, AT2G45360, AT3G48020, AT3G63380, AT1G10040, AT4G25433, AT4G03540, AT2G41810, AT3G02940, AT3G18250, AT5G10625, AT1G13830, AT5G62150, AT4G24340, AT1G02850, AT5G59530, AT4G14630, AT4…	904	352	22569	2.97886
GOTERM_BP_DIRECT	GO:0009404~toxin metabolic process	16	1.63099	1.44699e-09	AT5G48657, AT1G68620, AT3G18250, AT5G45090, AT3G53150, AT1G51920, AT1G36622, AT1G30700, AT4G15610, AT1G26420, AT5G53110, AT5G06230, AT3G13950, AT1G21310, AT2G02010, AT2G29990	904	53	22569	7.53682
GOTERM_BP_DIRECT	GO:0009867~jasmonic acid mediated signaling pathway	23	2.34455	1.52623e-08	AT5G19230, AT3G50280, AT4G03420, AT3G23240, AT1G56650, AT3G59620, AT4G01895, AT2G15760, AT1G32640, AT4G21850, AT3G22275, AT1G28480, AT5G26170, AT3G46700, AT2G20142, AT2G22860, AT5G64810, AT1G24145, AT4G15765, AT3G14395, AT4G15280, AT2G04495, AT1G06620	904	133	22569	4.31738
GOTERM_BP_DIRECT	GO:0009863~salicylic acid mediated signaling pathway	15	1.52905	9.50879e-08	AT5G47960, AT5G01900, AT5G22570, AT3G06890, AT3G25882, AT1G28480, AT2G18210, AT4G22780, AT4G14365, AT5G13320, AT3G14395, AT2G41410, AT2G28500, AT3G11340, AT3G50930	904	61	22569	6.13911
GOTERM_BP_DIRECT	GO:0006952~defense response	64	6.52396	1.69132e-07	AT4G23680, AT2G26290, AT3G25250, AT2G31880, AT5G43580, AT3G50770, AT5G24780, AT1G61560, AT1G14370, AT2G19990, AT1G23120, AT4G11890, AT4G11650, AT5G13320, AT3G11480, AT1G52040, AT1G75040, AT2G43620, AT4G11170, AT1G79680, AT4G34131, AT1G77380, AT1G14780, AT2G34600, AT2G35930, AT2G14610, AT2G38240, AT5G66890, AT5G14930, AT1G51860, AT1G07900, AT1G17380, AT5G05110, AT5G10380, AT4G39030, AT2G43510, AT3…	904	791	22569	2.01998
GOTERM_BP_DIRECT	GO:0010243~response to organonitrogen compound	27	2.75229	3.09073e-07	AT1G56150, AT1G67920, AT1G67000, AT1G65483, AT1G34420, AT1G36622, AT1G13520, AT1G24530, AT1G76970, AT4G12500, AT2G28500, AT4G11070, AT4G00700, AT4G39320, AT5G18270, AT3G12830, AT3G21080, AT2G31990, AT3G50280, AT1G68620, AT5G18310, AT4G12735, AT5G67340, AT1G26420, AT3G13433, AT4G15280, AT1G07620	904	209	22569	3.22524
GOTERM_BP_DIRECT	GO:2000022~regulation of jasmonic acid mediated signaling pathway	12	1.22324	1.15326e-06	AT4G14365, AT2G46400, AT2G34600, AT3G22160, AT1G17380, AT5G13220, AT4G04920, AT3G55970, AT4G23810, AT3G22275, AT2G38240, AT5G05600	904	45	22569	6.65752
GOTERM_BP_DIRECT	GO:0051707~response to other organism	9	0.917431	2.64466e-06	AT1G70690, AT2G15490, AT5G24540, AT1G33560, AT3G11480, AT3G13100, AT2G35980, AT4G34131, AT4G36430	904	24	22569	9.36214
GOTERM_BP_DIRECT	GO:0002239~response to oomycetes	9	0.917431	5.23132e-06	AT5G20230, AT4G11890, AT5G24530, AT5G09440, AT1G56650, AT2G39210, AT4G10500, AT3G11340, AT1G34420	904	26	22569	8.64198
GOTERM_BP_DIRECT	GO:0071456~cellular response to hypoxia	27	2.75229	5.41685e-06	AT3G46090, AT5G19230, AT5G19550, AT5G26920, AT3G25250, AT5G42050, AT2G32210, AT3G49780, AT1G26380, AT1G26410, AT5G13320, AT5G59820, AT4G34131, AT5G20230, AT3G08720, AT5G24530, AT1G68620, AT3G02040, AT4G20860, AT2G36580, AT1G66880, AT4G22780, AT2G46400, AT4G30280, AT5G57510, AT4G31970, AT1G21550	904	243	22569	2.77397
GOTERM_BP_DIRECT	GO:0010112~regulation of systemic acquired resistance	7	0.713558	5.43822e-06	AT5G26920, AT1G44350, AT5G13320, AT5G13220, AT4G01895, AT3G26830, AT3G25882	904	13	22569	13.4431
GOTERM_BP_DIRECT	GO:0009651~response to salt stress	46	4.68909	6.63897e-06	AT3G10930, AT2G32210, AT1G63720, AT1G65500, AT5G24540, AT2G47190, AT3G23250, AT5G40010, AT3G10815, AT2G33080, AT5G67310, AT1G34420, AT3G03640, AT2G37760, AT1G52400, AT2G44450, AT1G70170, AT4G11890, AT5G38820, AT3G61140, AT3G44540, AT3G47950, AT1G76970, AT3G20250, AT5G44610, AT2G28500, AT2G41640, AT4G12480, AT5G18270, AT3G08720, AT5G52300, AT1G62660, AT5G46180, AT5G62770, AT5G65020, AT4G22780, AT2…	904	556	22569	2.06551
GOTERM_BP_DIRECT	GO:0009407~toxin catabolic process	11	1.1213	1.09934e-05	AT2G29460, AT1G02940, AT2G29470, AT1G02930, AT1G17170, AT1G69930, AT2G29440, AT3G09270, AT1G74590, AT5G62480, AT2G02390	904	46	22569	5.97006
GOTERM_BP_DIRECT	GO:0098771~inorganic ion homeostasis	13	1.32518	1.23376e-05	AT3G06890, AT1G14185, AT1G18980, AT3G53150, AT3G07600, AT3G57380, AT1G30700, AT1G51860, AT3G14280, AT2G44370, AT3G48920, AT3G52710, AT5G18270	904	67	22569	4.84409
GOTERM_BP_DIRECT	GO:0006749~glutathione metabolic process	13	1.32518	1.23376e-05	AT5G44990, AT2G29460, AT2G29470, AT5G62480, AT1G02940, AT1G02930, AT1G17170, AT5G02780, AT1G69930, AT2G29440, AT3G09270, AT1G74590, AT2G02390	904	67	22569	4.84409
GOTERM_BP_DIRECT	GO:0010345~suberin biosynthetic process	8	0.815494	1.6138e-05	AT5G58860, AT5G41040, AT3G44540, AT3G44560, AT3G44550, AT3G11430, AT5G13580, AT5G23190	904	22	22569	9.07844
GOTERM_BP_DIRECT	GO:1901605~alpha-amino acid metabolic process	13	1.32518	4.00845e-05	AT4G23680, AT1G55210, AT2G15760, AT5G65870, AT5G24080, AT3G62580, AT4G21920, AT5G12890, AT2G22510, AT3G43270, AT4G15280, AT3G48450, AT1G06620	904	75	22569	4.32739
GOTERM_BP_DIRECT	GO:0002213~defense response to insect	9	0.917431	4.5748e-05	AT5G10300, AT5G44572, AT2G29350, AT5G43580, AT5G44570, AT5G44575, AT3G14395, AT5G44574, AT3G25180	904	34	22569	6.60857
GOTERM_BP_DIRECT	GO:0042430~indole-containing compound metabolic process	12	1.22324	6.54152e-05	AT2G20142, AT2G04515, AT1G24145, AT5G48657, AT3G62580, AT5G59530, AT1G55210, AT5G65870, AT3G25882, AT1G53625, AT5G03204, AT1G06620	904	67	22569	4.47147
GOTERM_BP_DIRECT	GO:0002682~regulation of immune system process	12	1.22324	7.52522e-05	AT4G14365, AT5G22520, AT5G52750, AT1G58225, AT1G66880, AT4G21840, AT2G04495, AT5G22380, AT1G36622, AT4G22780, AT1G07620, AT4G14450	904	68	22569	4.40571
GOTERM_BP_DIRECT	GO:1901701~cellular response to oxygen-containing compound	34	3.46585	0.000110853	AT5G23850, AT4G01010, AT1G63720, AT3G10815, AT5G15870, AT1G67000, AT5G65870, AT1G34420, AT1G13520, AT2G39420, AT2G18690, AT3G23635, AT1G01010, AT2G04515, AT4G21920, AT5G36220, AT5G12890, AT3G46660, AT3G52710, AT2G46150, AT2G31990, AT3G15518, AT1G68620, AT5G18310, AT2G30840, AT5G62770, AT3G25882, AT4G12735, AT2G32140, AT4G34380, AT1G27770, AT3G13950, AT2G41410, AT2G27660	904	408	22569	2.08048
GOTERM_BP_DIRECT	GO:0014070~response to organic cyclic compound	21	2.14067	0.000198249	AT1G10040, AT1G66830, AT1G56150, AT5G46230, AT5G48657, AT3G50770, AT3G15518, AT5G18310, AT3G10815, AT4G21850, AT3G53150, AT5G67340, AT1G24530, AT2G44370, AT3G48920, AT4G21920, AT5G36220, AT1G54010, AT3G52710, AT2G43620, AT3G63380	904	203	22569	2.58266
GOTERM_BP_DIRECT	GO:0097305~response to alcohol	15	1.52905	0.00022317	AT1G09480, AT3G21080, AT2G31990, AT4G01010, AT2G32210, AT3G15518, AT1G35230, AT5G15870, AT1G67000, AT1G26420, AT5G36220, AT1G72540, AT3G13950, AT2G41410, AT5G52390	904	116	22569	3.22832
GOTERM_BP_DIRECT	GO:0016053~organic acid biosynthetic process	12	1.22324	0.000297576	AT1G47480, AT4G21920, AT5G11230, AT4G15765, AT3G11150, AT2G15760, AT5G10625, AT3G48450, AT4G09750, AT1G16500, AT5G24080, AT1G06620	904	79	22569	3.79226
GOTERM_BP_DIRECT	GO:0071407~cellular response to organic cyclic compound	11	1.1213	0.000399755	AT2G20142, AT1G24145, AT2G41410, AT1G67000, AT1G17330, AT3G25882, AT2G46150, AT1G34420, AT2G41640, AT4G12735, AT2G39420	904	69	22569	3.98004
GOTERM_BP_DIRECT	GO:0009636~response to toxic substance	8	0.815494	0.000484439	AT2G15490, AT1G02940, AT1G02930, AT5G02780, AT2G36750, AT3G63380, AT2G37760, AT2G37770	904	36	22569	5.54794
GOTERM_BP_DIRECT	GO:0002229~defense response to oomycetes	11	1.1213	0.00130474	AT5G26920, AT1G15520, AT1G66830, AT3G59700, AT5G24530, AT1G21240, AT3G55550, AT3G45330, AT4G10500, AT5G01540, AT2G32680	904	80	22569	3.43278
GOTERM_BP_DIRECT	GO:0071230~cellular response to amino acid stimulus	6	0.611621	0.00151265	AT5G11210, AT3G07520, AT5G48410, AT5G48400, AT2G29110, AT2G29100	904	22	22569	6.80883
GOTERM_BP_DIRECT	GO:0009624~response to nematode	11	1.1213	0.0022645	AT1G72140, AT3G51860, AT4G32650, AT4G39030, AT5G13580, AT2G39350, AT3G27400, AT1G73260, AT5G38030, AT3G22600, AT4G18210	904	86	22569	3.19329
GOTERM_BP_DIRECT	GO:0009626~plant-type hypersensitive response	11	1.1213	0.0022645	AT3G50480, AT5G26920, AT4G37990, AT1G33560, AT1G14780, AT5G13320, AT1G51660, AT5G46180, AT5G50260, AT4G23210, AT3G50930	904	86	22569	3.19329
GOTERM_BP_DIRECT	GO:0006816~calcium ion transport	7	0.713558	0.00242346	AT5G11210, AT3G07520, AT5G48410, AT5G48400, AT4G08230, AT2G29110, AT2G29100	904	35	22569	4.99314
GOTERM_BP_DIRECT	GO:0032787~monocarboxylic acid metabolic process	15	1.52905	0.00267103	AT3G04420, AT3G03470, AT3G51000, AT1G55265, AT1G66880, AT5G10625, AT2G20825, AT3G53150, AT4G09750, AT2G22860, AT2G18690, AT1G24145, AT3G62580, AT4G15765, AT1G02470	904	149	22569	2.51333
GOTERM_BP_DIRECT	GO:0043436~oxoacid metabolic process	22	2.24261	0.00306907	AT1G67920, AT5G48657, AT3G15518, AT3G57950, AT4G21840, AT5G62770, AT3G25640, AT2G30660, AT5G67340, AT3G57380, AT4G24340, AT4G14630, AT4G35170, AT1G69880, AT5G11230, AT4G39955, AT2G02310, AT2G38060, AT2G01880, AT5G57480, AT3G63380, AT1G74280	904	271	22569	2.02674
GOTERM_BP_DIRECT	GO:0000304~response to singlet oxygen	4	0.407747	0.00307366	AT3G28580, AT4G21830, AT1G61120, AT1G09080	904	8	22569	12.4829
GOTERM_BP_DIRECT	GO:0006874~cellular calcium ion homeostasis	7	0.713558	0.0032437	AT5G11210, AT3G07520, AT3G51860, AT5G48410, AT5G48400, AT2G29110, AT2G29100	904	37	22569	4.72324
GOTERM_BP_DIRECT	GO:0010035~response to inorganic substance	43	4.38328	0.0035367	AT1G08050, AT5G47960, AT3G27570, AT1G66830, AT4G01010, AT2G32210, AT3G49780, AT3G06890, AT3G51000, AT4G01895, AT3G26440, AT5G15870, AT1G67000, AT1G71840, AT4G09750, AT1G13520, AT3G46700, AT4G15610, AT1G01010, AT2G18370, AT4G21920, AT1G21240, AT1G54020, AT4G00700, AT2G29990, AT2G45360, AT2G41780, AT3G63380, AT1G14185, AT1G66880, AT5G62770, AT3G25882, AT1G28390, AT1G53625, AT4G24340, AT1G02850, AT1…	904	678	22569	1.58337
GOTERM_BP_DIRECT	GO:0009718~anthocyanin-containing compound biosynthetic process	6	0.611621	0.00393046	AT1G03940, AT1G56650, AT4G14090, AT2G02990, AT5G42800, AT4G22880	904	27	22569	5.54794
GOTERM_BP_DIRECT	GO:0019722~calcium-mediated signaling	10	1.01937	0.00461179	AT4G14640, AT2G18470, AT5G11210, AT3G07520, AT5G48410, AT5G48400, AT2G29110, AT3G56800, AT3G03950, AT2G29100	904	80	22569	3.12071
GOTERM_BP_DIRECT	GO:0044248~cellular catabolic process	30	3.0581	0.00528647	AT1G08050, AT2G26290, AT3G49780, AT5G48657, AT1G62370, AT2G20825, AT4G09750, AT1G36622, AT1G13520, AT1G30700, AT4G15610, AT1G23040, AT3G24929, AT5G06230, AT2G28500, AT2G29990, AT3G48020, AT3G63380, AT4G21490, AT3G04420, AT1G68620, AT3G18250, AT4G08230, AT3G53150, AT1G13830, AT1G26420, AT1G76980, AT5G53110, AT1G21310, AT3G46690	904	435	22569	1.72177
GOTERM_BP_DIRECT	GO:0042744~hydrogen peroxide catabolic process	11	1.1213	0.00543733	AT5G19880, AT1G65970, AT2G38380, AT2G38390, AT1G65980, AT5G05340, AT1G68850, AT5G06720, AT5G64120, AT5G06730, AT4G36430	904	97	22569	2.83116
GOTERM_BP_DIRECT	GO:0007568~aging	9	0.917431	0.00563774	AT2G29350, AT3G14280, AT1G23040, AT2G02990, AT5G60360, AT2G46150, AT1G62370, AT4G09750, AT5G14930	904	68	22569	3.30428
GOTERM_BP_DIRECT	GO:0009408~response to heat	18	1.83486	0.00600929	AT3G04120, AT1G15520, AT3G08720, AT5G42020, AT3G08970, AT3G02885, AT5G46180, AT5G09590, AT4G08230, AT4G29520, AT1G09080, AT5G65020, AT4G36990, AT5G38820, AT5G02490, AT5G59820, AT3G61190, AT1G61667	904	215	22569	2.09015
GOTERM_BP_DIRECT	GO:0006970~response to osmotic stress	25	2.54842	0.00664474	AT1G67920, AT3G06890, AT4G04920, AT5G52750, AT3G22560, AT1G29290, AT5G24080, AT1G30700, AT4G14365, AT2G22860, AT1G23040, AT5G06230, AT3G20250, AT5G47850, AT2G31990, AT4G25433, AT1G68620, AT3G01830, AT1G65690, AT4G12735, AT5G38710, AT3G13950, AT2G47770, AT3G15534, AT4G14450	904	346	22569	1.80388
GOTERM_BP_DIRECT	GO:0045087~innate immune response	12	1.22324	0.00728253	AT1G61440, AT1G07390, AT1G61480, AT4G37150, AT1G21240, AT1G17250, AT1G67520, AT4G39030, AT3G25882, AT1G34420, AT2G33580, AT1G61610	904	117	22569	2.56059
GOTERM_BP_DIRECT	GO:1900057~positive regulation of leaf senescence	5	0.509684	0.00738777	AT1G29860, AT4G18170, AT1G34180, AT4G34540, AT5G14930	904	20	22569	6.24143
GOTERM_BP_DIRECT	GO:1901698~response to nitrogen compound	10	1.01937	0.00740551	AT1G08050, AT4G34380, AT1G21240, AT2G15760, AT4G17480, AT1G28390, AT1G53625, AT5G62150, AT4G05030, AT3G22930	904	86	22569	2.90299
GOTERM_BP_DIRECT	GO:0034976~response to endoplasmic reticulum stress	7	0.713558	0.00777786	AT3G16110, AT3G54960, AT5G42050, AT5G42020, AT1G77510, AT2G39960, AT4G08230	904	44	22569	3.97182
GOTERM_BP_DIRECT	GO:0009700~indole phytoalexin biosynthetic process	3	0.30581	0.00909176	AT2G18690, AT3G26830, AT1G13520	904	4	22569	18.7243
GOTERM_BP_DIRECT	GO:0019762~glucosinolate catabolic process	6	0.611621	0.00948711	AT2G44450, AT1G52400, AT5G24540, AT3G16390, AT3G16400, AT3G03640	904	33	22569	4.53922
GOTERM_BP_DIRECT	GO:0006468~protein phosphorylation	51	5.19878	0.00995155	AT1G61440, AT2G26290, AT3G25250, AT4G23160, AT1G61480, AT1G14370, AT1G34420, AT2G33580, AT4G23320, AT2G39840, AT4G11890, AT2G18470, AT5G55560, AT3G45330, AT5G01540, AT1G79680, AT4G04510, AT3G08720, AT3G55550, AT1G28390, AT4G23210, AT1G51860, AT2G19190, AT1G72540, AT5G01550, AT5G41730, AT1G74360, AT5G38250, AT1G61610, AT4G31230, AT4G17660, AT4G04500, AT4G23140, AT4G23260, AT1G66830, AT1G67520, AT1…	904	889	22569	1.43223
GOTERM_BP_DIRECT	GO:0010193~response to ozone	6	0.611621	0.0107647	AT1G15520, AT5G24110, AT4G23810, AT4G11170, AT2G06050, AT3G02840	904	34	22569	4.40571
GOTERM_BP_DIRECT	GO:0009738~abscisic acid-activated signaling pathway	20	2.03874	0.0117945	AT5G26920, AT1G15520, AT1G67920, AT1G66600, AT5G52300, AT4G04920, AT1G62660, AT1G32640, AT1G55265, AT1G65690, AT1G52400, AT2G18470, AT2G17290, AT1G18890, AT1G23140, AT5G01550, AT5G01540, AT3G11220, AT2G46680, AT1G62810	904	268	22569	1.86311
GOTERM_BP_DIRECT	GO:0044550~secondary metabolite biosynthetic process	5	0.509684	0.0122811	AT2G25820, AT2G43620, AT3G53150, AT2G42350, AT1G16500	904	23	22569	5.42733
GOTERM_BP_DIRECT	GO:0001666~response to hypoxia	11	1.1213	0.0127996	AT5G57010, AT4G15610, AT1G26420, AT1G68620, AT2G15760, AT3G13433, AT3G25882, AT1G53625, AT1G36622, AT4G22780, AT1G23730	904	110	22569	2.49657
GOTERM_BP_DIRECT	GO:0042435~indole-containing compound biosynthetic process	4	0.407747	0.0135163	AT1G26420, AT4G01895, AT1G54020, AT1G51920	904	13	22569	7.68176
GOTERM_BP_DIRECT	GO:1901657~glycosyl compound metabolic process	5	0.509684	0.0142803	AT4G14365, AT1G10040, AT4G25433, AT2G38060, AT5G18270	904	24	22569	5.20119
GOTERM_BP_DIRECT	GO:1900366~negative regulation of defense response to insect	3	0.30581	0.0147523	AT3G55970, AT2G38240, AT5G05600	904	5	22569	14.9794
GOTERM_BP_DIRECT	GO:0009694~jasmonic acid metabolic process	5	0.509684	0.0164741	AT5G07010, AT5G10300, AT1G44350, AT4G37150, AT5G63450	904	25	22569	4.99314
GOTERM_BP_DIRECT	GO:0006568~tryptophan metabolic process	5	0.509684	0.0164741	AT4G21903, AT1G32640, AT1G54010, AT2G30840, AT2G46140	904	25	22569	4.99314
GOTERM_BP_DIRECT	GO:0009056~catabolic process	7	0.713558	0.0171591	AT1G23120, AT1G65730, AT3G26440, AT3G22560, AT3G46660, AT4G00700, AT1G21550	904	52	22569	3.36077
GOTERM_BP_DIRECT	GO:0009755~hormone-mediated signaling pathway	24	2.44648	0.0174457	AT5G47960, AT1G56150, AT3G15518, AT3G10815, AT5G15870, AT1G17330, AT5G62770, AT3G18250, AT1G34420, AT2G18210, AT2G32140, AT1G36622, AT4G22780, AT4G15610, AT2G18690, AT3G13380, AT1G27770, AT5G12890, AT5G59490, AT3G13950, AT1G20310, AT2G41410, AT3G46690, AT3G63380	904	357	22569	1.67837
GOTERM_BP_DIRECT	GO:0045490~pectin catabolic process	10	1.01937	0.019908	AT1G53830, AT4G02330, AT5G20860, AT4G02320, AT1G68765, AT3G57510, AT3G43270, AT3G27400, AT2G47550, AT2G45220	904	101	22569	2.47185
GOTERM_BP_DIRECT	GO:0009615~response to virus	6	0.611621	0.0209346	AT2G43570, AT5G02490, AT3G51450, AT3G51440, AT1G75040, AT5G09590	904	40	22569	3.74486
GOTERM_BP_DIRECT	GO:0009695~jasmonic acid biosynthetic process	5	0.509684	0.0214653	AT3G25760, AT3G25780, AT1G17420, AT2G06050, AT2G31690	904	27	22569	4.62328
GOTERM_BP_DIRECT	GO:0012501~programmed cell death	5	0.509684	0.0242712	AT1G14780, AT5G10380, AT1G73260, AT1G16420, AT2G38530	904	28	22569	4.45816
GOTERM_BP_DIRECT	GO:0009072~aromatic amino acid family metabolic process	4	0.407747	0.0285452	AT1G47480, AT1G17330, AT5G65870, AT2G02390	904	17	22569	5.87428
GOTERM_BP_DIRECT	GO:0034620~cellular response to unfolded protein	4	0.407747	0.0285452	AT5G42020, AT5G02490, AT5G09590, AT1G09080	904	17	22569	5.87428
GOTERM_BP_DIRECT	GO:1900367~positive regulation of defense response to insect	3	0.30581	0.0293718	AT4G39830, AT2G29460, AT3G14395	904	7	22569	10.6996
GOTERM_BP_DIRECT	GO:1901672~positive regulation of systemic acquired resistance	3	0.30581	0.0293718	AT4G22470, AT5G52810, AT4G04920	904	7	22569	10.6996
GOTERM_BP_DIRECT	GO:0034599~cellular response to oxidative stress	6	0.611621	0.0303533	AT1G07380, AT1G65970, AT5G61640, AT1G65980, AT5G63030, AT1G77370	904	44	22569	3.40441
GOTERM_BP_DIRECT	GO:0002238~response to molecule of fungal origin	4	0.407747	0.03326	AT5G54430, AT5G10380, AT1G73260, AT2G32680	904	18	22569	5.54794
GOTERM_BP_DIRECT	GO:0071310~cellular response to organic substance	13	1.32518	0.0364485	AT5G47960, AT1G10340, AT1G63720, AT1G14185, AT4G25810, AT3G01830, AT5G62150, AT4G34380, AT2G04515, AT1G21370, AT2G02010, AT5G18270, AT2G27660	904	167	22569	1.94344
GOTERM_BP_DIRECT	GO:0070301~cellular response to hydrogen peroxide	3	0.30581	0.0381379	AT1G75270, AT1G05680, AT5G46350	904	8	22569	9.36214
GOTERM_BP_DIRECT	GO:0035336~long-chain fatty-acyl-CoA metabolic process	3	0.30581	0.0381379	AT3G44540, AT3G44560, AT3G44550	904	8	22569	9.36214
GOTERM_BP_DIRECT	GO:0010565~regulation of cellular ketone metabolic process	4	0.407747	0.0383524	AT1G08050, AT1G24145, AT1G66880, AT2G41640	904	19	22569	5.25594
GOTERM_BP_DIRECT	GO:0006790~sulfur compound metabolic process	8	0.815494	0.0433222	AT1G67920, AT2G41810, AT1G14185, AT1G76980, AT2G02010, AT5G64000, AT1G16500, AT5G09290	904	81	22569	2.46575
GOTERM_BP_DIRECT	GO:0015996~chlorophyll catabolic process	4	0.407747	0.0438167	AT3G60690, AT3G03470, AT4G11910, AT5G13800	904	20	22569	4.99314
GOTERM_BP_DIRECT	GO:1990961~drug transmembrane export	6	0.611621	0.0488219	AT2G04050, AT4G21903, AT2G04070, AT2G04100, AT2G34360, AT5G38030	904	50	22569	2.99588
GOTERM_BP_DIRECT	GO:0048827~phyllome development	9	0.917431	0.0495345	AT5G05110, AT3G55890, AT1G54575, AT5G52750, AT3G05470, AT3G13950, AT2G46150, AT2G28500, AT4G00700	904	101	22569	2.22467
GOTERM_BP_DIRECT	GO:0009682~induced systemic resistance	4	0.407747	0.0496459	AT1G32960, AT2G30750, AT2G30770, AT4G12480	904	21	22569	4.75537

## Sheet: EvsC Lyrata_up
Category	Term	Count	%	PValue	Genes	List Total	Pop Hits	Pop Total	Fold Enrichment
GOTERM_BP_DIRECT	GO:0050832~defense response to fungus	71	21.7791	1.7241e-35	AT5G40990, AT5G61890, AT2G38870, AT5G44390, AT4G14365, AT5G38900, AT4G15610, AT4G11650, AT1G51790, AT4G25900, AT3G48640, AT2G43620, AT4G16260, AT2G40750, AT3G56400, AT3G26210, AT1G55450, AT5G52740, AT4G23610, AT3G25882, AT3G18250, AT4G08870, AT3G04720, AT3G13790, AT1G24140, AT1G21310, AT2G43510, AT3G52400, AT2G44400, AT4G12490, AT2G23680, AT3G12500, AT4G31800, AT3G50470, AT3G49120, AT5G23510, AT5…	303	691	18214	6.17651
GOTERM_BP_DIRECT	GO:0042742~defense response to bacterium	74	22.6994	6.6772e-30	AT4G02420, AT5G26920, AT3G56710, AT5G01900, AT5G42530, AT5G40990, AT5G44390, AT4G14365, AT4G15610, AT4G11650, AT1G51790, AT4G25900, AT3G48640, AT2G43620, AT2G40750, AT3G56400, AT4G23130, AT3G26210, AT5G24210, AT5G24530, AT1G55450, AT5G52740, AT4G23610, AT3G25882, AT3G18250, AT2G17520, AT3G04720, AT4G39950, AT1G02930, AT4G23810, AT1G21310, AT1G02450, AT2G23680, AT4G31800, AT4G02520, AT4G23260, AT3…	303	927	18214	4.7986
GOTERM_BP_DIRECT	GO:0009751~response to salicylic acid	39	11.9632	3.15571e-23	AT4G31800, AT5G23510, AT5G52750, AT5G40990, AT4G10500, AT2G14580, AT5G44390, AT2G18690, AT4G15610, AT2G04515, AT3G44860, AT1G51790, AT3G48640, AT4G25900, AT2G05520, AT2G40750, AT5G60900, AT2G46430, AT3G56400, AT4G23130, AT5G24530, AT1G55450, AT5G52740, AT1G58225, AT4G23610, AT3G18250, AT2G17520, AT5G26690, AT5G08240, AT2G46400, AT1G26420, AT1G21250, AT5G08760, AT4G23810, AT5G52760, AT1G21310, AT2…	303	291	18214	8.05628
GOTERM_BP_DIRECT	GO:0009627~systemic acquired resistance	23	7.05521	9.76161e-20	AT5G48657, AT5G52750, AT5G40990, AT1G58225, AT4G23610, AT3G25882, AT3G18250, AT3G57260, AT2G18660, AT3G04720, AT2G43570, AT4G14365, AT2G23620, AT4G15610, AT2G18690, AT5G55450, AT1G26420, AT1G19250, AT3G48640, AT1G75040, AT2G23680, AT5G60900, AT2G27660	303	92	18214	15.0281
GOTERM_BP_DIRECT	GO:0009617~response to bacterium	26	7.97546	3.88703e-15	AT5G26920, AT1G73805, AT1G61120, AT4G10500, AT2G30750, AT2G14580, AT1G05450, AT2G46450, AT3G46280, AT2G45220, AT3G56400, AT3G54420, AT3G09830, AT1G31580, AT5G24530, AT3G26830, AT3G04300, AT2G39530, AT4G39950, AT2G46400, AT4G23810, AT1G18570, AT5G10380, AT1G07000, AT2G29340, AT2G46440	303	200	18214	7.81459
GOTERM_BP_DIRECT	GO:0031347~regulation of defense response	38	11.6564	6.95653e-15	AT4G31800, AT5G44350, AT5G23510, AT5G48657, AT5G52750, AT3G29034, AT3G28940, AT4G14365, AT2G20142, AT2G18690, AT2G04515, AT5G02290, AT1G51790, AT3G48640, AT4G25900, AT2G40750, AT3G47570, AT5G60900, AT2G46430, AT3G45290, AT3G56400, AT5G19240, AT3G26210, AT1G55450, AT5G52740, AT1G58225, AT4G23610, AT3G25882, AT3G18250, AT5G26690, AT3G53150, AT5G67340, AT5G08240, AT1G26420, AT4G23810, AT5G52760, AT2…	303	481	18214	4.74899
GOTERM_BP_DIRECT	GO:0002237~response to molecule of bacterial origin	19	5.82822	2.79703e-14	AT4G31800, AT5G26920, AT3G26210, AT1G55450, AT5G52750, AT1G58225, AT4G23610, AT1G51800, AT3G22600, AT4G14365, AT2G18690, AT1G26420, AT1G21240, AT1G51790, AT3G48640, AT5G52760, AT1G07000, AT2G25000, AT5G60900	303	97	18214	11.7746
GOTERM_BP_DIRECT	GO:0002239~response to oomycetes	10	3.06748	1.36132e-10	AT5G20230, AT4G11890, AT4G02520, AT4G38540, AT3G16530, AT2G02930, AT5G24530, AT4G10500, AT3G11340, AT1G51800	303	25	18214	24.0449
GOTERM_BP_DIRECT	GO:0010200~response to chitin	25	7.66871	3.35684e-08	AT4G31800, AT5G44350, AT5G48657, AT5G52750, AT4G14365, AT2G20142, AT2G18690, AT3G16530, AT5G02290, AT3G47570, AT3G56400, AT5G19240, AT1G55450, AT2G35930, AT1G58225, AT4G23610, AT1G51800, AT4G33050, AT5G08240, AT2G46400, AT4G23810, AT5G52760, AT5G10380, AT2G23680, AT4G11360	303	387	18214	3.88322
GOTERM_BP_DIRECT	GO:0002682~regulation of immune system process	11	3.37423	4.1479e-08	AT4G14365, AT5G23510, AT3G26210, AT1G55450, AT5G52750, AT1G51790, AT1G58225, AT4G23610, AT5G60900, AT2G46430, AT3G45290	303	59	18214	11.2074
GOTERM_BP_DIRECT	GO:0006952~defense response	33	10.1227	4.61111e-08	AT3G49120, AT1G14370, AT1G17860, AT2G14580, AT2G43580, AT4G11890, AT2G18370, AT5G02290, AT4G11650, AT3G11480, AT1G70890, AT1G75040, AT2G43620, AT3G11340, AT1G80820, AT2G46450, AT3G45290, AT5G43570, AT3G54420, AT1G14780, AT1G31580, AT5G40780, AT2G35930, AT3G55970, AT3G26830, AT1G19610, AT2G43570, AT4G39950, AT1G52030, AT5G10380, AT2G43510, AT1G07000, AT2G46440	303	653	18214	3.03783
GOTERM_BP_DIRECT	GO:0006749~glutathione metabolic process	11	3.37423	5.78178e-08	AT4G02520, AT5G44990, AT2G02930, AT2G29460, AT1G02930, AT1G59670, AT1G02920, AT5G02780, AT1G69930, AT1G69920, AT3G09270	303	61	18214	10.8399
GOTERM_BP_DIRECT	GO:0009611~response to wounding	33	10.1227	2.64125e-07	AT5G44350, AT5G23510, AT5G44575, AT3G27210, AT5G52750, AT1G61120, AT2G14580, AT2G38870, AT5G44390, AT4G14365, AT2G18690, AT1G52000, AT3G44540, AT3G44860, AT3G11480, AT2G02990, AT2G43620, AT2G05440, AT1G65845, AT3G46280, AT5G43570, AT5G20230, AT3G54420, AT1G55450, AT3G18250, AT5G67340, AT3G13790, AT1G52030, AT4G15280, AT2G29340, AT1G23850, AT3G15356, AT2G27660	303	705	18214	2.81376
GOTERM_BP_DIRECT	GO:0009407~toxin catabolic process	9	2.76074	3.7659e-07	AT4G02520, AT2G02930, AT2G29460, AT1G02930, AT1G59670, AT1G02920, AT1G69930, AT1G69920, AT3G09270	303	42	18214	12.8812
GOTERM_BP_DIRECT	GO:0010150~leaf senescence	16	4.90798	4.20452e-07	AT3G56400, AT3G26210, AT5G24530, AT4G10500, AT3G25882, AT2G35980, AT2G43570, AT4G14365, AT4G15610, AT2G18690, AT1G01680, AT1G21240, AT4G23810, AT3G11340, AT1G02230, AT2G43000	303	183	18214	5.25571
GOTERM_BP_DIRECT	GO:0006979~response to oxidative stress	24	7.36196	5.94993e-07	AT5G20230, AT1G14870, AT3G49120, AT5G48657, AT1G68850, AT2G37130, AT5G44380, AT3G53150, AT5G67340, AT4G08770, AT2G20142, AT4G15610, AT2G18690, AT2G18150, AT5G08240, AT1G52200, AT1G02930, AT1G21240, AT2G38380, AT2G38390, AT5G05340, AT1G21310, AT4G36430, AT3G46280	303	420	18214	3.43498
GOTERM_BP_DIRECT	GO:0010112~regulation of systemic acquired resistance	6	1.84049	1.39921e-06	AT5G26920, AT1G73805, AT1G51780, AT3G26830, AT3G25882, AT1G02450	303	13	18214	27.7441
GOTERM_BP_DIRECT	GO:0010120~camalexin biosynthetic process	6	1.84049	3.17694e-06	AT4G39950, AT3G56400, AT2G29460, AT3G26830, AT3G28940, AT2G43000	303	15	18214	24.0449
GOTERM_BP_DIRECT	GO:0006032~chitin catabolic process	6	1.84049	6.37031e-06	AT2G43570, AT3G54420, AT2G43580, AT4G19810, AT2G43620, AT3G12500	303	17	18214	21.2161
GOTERM_BP_DIRECT	GO:0009404~toxin metabolic process	8	2.45399	8.4983e-06	AT4G15610, AT5G48657, AT1G26420, AT1G21310, AT3G18250, AT3G53150, AT2G23680, AT3G46280	303	45	18214	10.6866
GOTERM_BP_DIRECT	GO:0000272~polysaccharide catabolic process	6	1.84049	1.16488e-05	AT2G43570, AT3G54420, AT2G43580, AT4G19810, AT2G43620, AT3G12500	303	19	18214	18.9828
GOTERM_BP_DIRECT	GO:0002376~immune system process	15	4.60123	1.28123e-05	AT3G18250, AT3G28940, AT5G44390, AT2G18690, AT5G08240, AT2G04515, AT1G26420, AT3G48640, AT4G25900, AT5G52760, AT1G21310, AT2G43620, AT1G02230, AT3G46280, AT3G45290	303	212	18214	4.25322
GOTERM_BP_DIRECT	GO:0002229~defense response to oomycetes	9	2.76074	1.81041e-05	AT4G39950, AT3G56400, AT4G02420, AT5G26920, AT1G73805, AT5G24530, AT1G21240, AT4G10500, AT1G51800	303	69	18214	7.84072
GOTERM_BP_DIRECT	GO:0042744~hydrogen peroxide catabolic process	9	2.76074	4.89524e-05	AT2G18150, AT3G49120, AT2G38380, AT2G38390, AT5G05340, AT1G68850, AT2G37130, AT4G08770, AT4G36430	303	79	18214	6.84823
GOTERM_BP_DIRECT	GO:0007165~signal transduction	30	9.20245	5.66989e-05	AT4G01010, AT5G23510, AT5G48657, AT3G27210, AT5G42530, AT1G35230, AT1G19960, AT1G30720, AT2G20142, AT1G47890, AT2G04515, AT1G21240, AT1G51790, AT3G48640, AT3G47570, AT3G26170, AT2G25470, AT5G60900, AT3G46280, AT2G46430, AT3G45290, AT3G26210, AT3G25882, AT5G26690, AT5G67340, AT1G26420, AT1G01680, AT5G28610, AT3G16565, AT2G27660	303	791	18214	2.27986
GOTERM_BP_DIRECT	GO:0009863~salicylic acid mediated signaling pathway	8	2.45399	5.84913e-05	AT4G14365, AT5G19240, AT5G02290, AT5G01900, AT5G22570, AT3G25882, AT3G11340, AT3G52400	303	60	18214	8.01496
GOTERM_BP_DIRECT	GO:2000022~regulation of jasmonic acid mediated signaling pathway	7	2.14724	7.19296e-05	AT4G14365, AT3G56400, AT2G46400, AT3G22160, AT3G55970, AT4G23810, AT2G40750	303	43	18214	9.78571
GOTERM_BP_DIRECT	GO:0016998~cell wall macromolecule catabolic process	5	1.53374	8.75442e-05	AT2G43570, AT3G54420, AT2G43580, AT2G43620, AT3G12500	303	15	18214	20.0374
GOTERM_BP_DIRECT	GO:0098542~defense response to other organism	24	7.36196	0.000188972	AT5G43570, AT5G44350, AT5G48657, AT4G03540, AT3G29670, AT3G29034, AT2G15220, AT3G25882, AT3G18250, AT5G64890, AT2G35980, AT5G67340, AT2G14580, AT2G39530, AT2G20142, AT4G22305, AT1G05450, AT4G15280, AT3G47570, AT1G02230, AT1G23850, AT3G26190, AT3G46280, AT3G45290	303	602	18214	2.3965
GOTERM_BP_DIRECT	GO:0009620~response to fungus	15	4.60123	0.00020617	AT5G26920, AT3G50470, AT5G24530, AT5G40990, AT4G10500, AT1G51800, AT1G30720, AT2G43580, AT2G04515, AT1G51790, AT1G07000, AT2G46450, AT2G46440, AT3G26190, AT2G45220	303	274	18214	3.29081
GOTERM_BP_DIRECT	GO:0009414~response to water deprivation	30	9.20245	0.000336399	AT1G65500, AT5G23510, AT1G65486, AT3G29670, AT3G27210, AT1G35230, AT3G28940, AT4G14365, AT2G20142, AT2G18690, AT4G11890, AT3G48640, AT1G04580, AT3G26170, AT5G19240, AT3G26210, AT1G55450, AT2G35930, AT1G58225, AT3G26830, AT2G15220, AT4G23610, AT5G67340, AT4G39950, AT5G38710, AT5G08240, AT1G02930, AT5G28610, AT1G07000, AT4G15280	303	878	18214	2.05395
GOTERM_BP_DIRECT	GO:0051707~response to other organism	5	1.53374	0.000511499	AT5G55450, AT1G19250, AT3G11480, AT2G35980, AT4G36430	303	23	18214	13.0679
GOTERM_BP_DIRECT	GO:0042430~indole-containing compound metabolic process	7	2.14724	0.000661277	AT2G20142, AT2G04515, AT5G48657, AT1G52000, AT2G15220, AT3G25882, AT1G23850	303	64	18214	6.57477
GOTERM_BP_DIRECT	GO:1901701~cellular response to oxygen-containing compound	16	4.90798	0.00155843	AT4G01010, AT5G23510, AT1G55450, AT3G27210, AT3G25882, AT3G28940, AT2G18690, AT5G08240, AT2G04515, AT1G01680, AT3G48640, AT3G47570, AT2G23680, AT5G60900, AT2G27660, AT2G46430	303	375	18214	2.56479
GOTERM_BP_DIRECT	GO:0009700~indole phytoalexin biosynthetic process	3	0.920245	0.00160825	AT2G18690, AT3G26830, AT4G23100	303	4	18214	45.0842
GOTERM_BP_DIRECT	GO:0009626~plant-type hypersensitive response	7	2.14724	0.00174811	AT3G54420, AT5G26920, AT3G50470, AT1G73805, AT1G14780, AT1G19250, AT3G12500	303	77	18214	5.46475
GOTERM_BP_DIRECT	GO:0009625~response to insect	5	1.53374	0.00207526	AT4G39950, AT3G56400, AT1G18570, AT3G26830, AT1G17860	303	33	18214	9.10791
GOTERM_BP_DIRECT	GO:0002238~response to molecule of fungal origin	4	1.22699	0.00215338	AT3G44860, AT5G10380, AT1G07000, AT1G51800	303	16	18214	15.0281
GOTERM_BP_DIRECT	GO:0009636~response to toxic substance	5	1.53374	0.00232164	AT4G02520, AT1G02930, AT1G02920, AT3G29670, AT5G02780	303	34	18214	8.84003
GOTERM_BP_DIRECT	GO:0006576~cellular biogenic amine metabolic process	3	0.920245	0.00265106	AT1G47480, AT1G52000, AT1G23850	303	5	18214	36.0673
GOTERM_BP_DIRECT	GO:0009682~induced systemic resistance	4	1.22699	0.00306181	AT4G39950, AT3G56400, AT1G18570, AT2G30750	303	18	18214	13.3583
GOTERM_BP_DIRECT	GO:0080027~response to herbivore	4	1.22699	0.00306181	AT3G44860, AT1G61120, AT2G14580, AT3G04720	303	18	18214	13.3583
GOTERM_BP_DIRECT	GO:0010345~suberin biosynthetic process	4	1.22699	0.00359166	AT5G58860, AT5G41040, AT3G44540, AT3G11430	303	19	18214	12.6552
GOTERM_BP_DIRECT	GO:1900457~regulation of brassinosteroid mediated signaling pathway	3	0.920245	0.00393309	AT3G56400, AT2G46400, AT2G40750	303	6	18214	30.0561
GOTERM_BP_DIRECT	GO:0009753~response to jasmonic acid	16	4.90798	0.00432426	AT5G43570, AT3G56400, AT5G19240, AT5G44350, AT3G27210, AT1G61120, AT3G25882, AT4G23100, AT5G67340, AT2G14580, AT5G44390, AT2G18690, AT5G08240, AT1G52000, AT4G19810, AT3G44860	303	418	18214	2.30095
GOTERM_BP_DIRECT	GO:0071407~cellular response to organic cyclic compound	6	1.84049	0.00474775	AT2G20142, AT5G08240, AT3G25882, AT3G47570, AT3G28940, AT5G60900	303	66	18214	5.46475
GOTERM_BP_DIRECT	GO:0071456~cellular response to hypoxia	11	3.37423	0.00477259	AT3G56400, AT5G20230, AT5G26920, AT1G25550, AT2G46400, AT5G19240, AT5G24530, AT1G19250, AT1G26380, AT5G25250, AT1G30720	303	227	18214	2.91293
GOTERM_BP_DIRECT	GO:0006468~protein phosphorylation	24	7.36196	0.00610071	AT4G02420, AT4G23130, AT4G21380, AT3G09830, AT4G23260, AT3G57700, AT1G14370, AT3G57770, AT4G04490, AT4G11900, AT1G51800, AT5G48380, AT4G23230, AT4G11890, AT5G02290, AT1G21240, AT5G65500, AT1G21250, AT5G53320, AT1G51790, AT5G01550, AT3G47570, AT2G45340, AT5G60900	303	786	18214	1.83549
GOTERM_BP_DIRECT	GO:1901605~alpha-amino acid metabolic process	6	1.84049	0.00647018	AT5G43570, AT1G52000, AT2G22510, AT4G15280, AT3G47570, AT1G23850	303	71	18214	5.07991
GOTERM_BP_DIRECT	GO:0009737~response to abscisic acid	25	7.66871	0.0131412	AT4G23260, AT5G44350, AT3G28580, AT3G29670, AT3G27210, AT3G28940, AT3G59220, AT1G30720, AT4G25000, AT4G14365, AT2G20142, AT2G18690, AT4G11890, AT4G19810, AT1G21240, AT2G05520, AT5G19240, AT3G26210, AT3G26830, AT4G23610, AT4G04490, AT1G65690, AT5G67340, AT5G08240, AT2G23680	303	890	18214	1.68855
GOTERM_BP_DIRECT	GO:1900426~positive regulation of defense response to bacterium	4	1.22699	0.0156949	AT1G73805, AT1G14370, AT1G07000, AT1G51800	303	32	18214	7.51403
GOTERM_BP_DIRECT	GO:0080142~regulation of salicylic acid biosynthetic process	3	0.920245	0.0218631	AT5G26920, AT3G09830, AT1G73805	303	14	18214	12.8812
GOTERM_BP_DIRECT	GO:0009615~response to virus	4	1.22699	0.0231465	AT2G43570, AT1G21250, AT1G75040, AT3G04720	303	37	18214	6.49862
GOTERM_BP_DIRECT	GO:0009072~aromatic amino acid family metabolic process	3	0.920245	0.0249542	AT1G47480, AT1G52000, AT1G23850	303	15	18214	12.0224
GOTERM_BP_DIRECT	GO:0005975~carbohydrate metabolic process	12	3.68098	0.0255077	AT2G43570, AT3G54420, AT2G43580, AT3G60120, AT3G13790, AT4G25900, AT2G31865, AT2G43620, AT4G16260, AT3G57260, AT3G12500, AT4G25000	303	337	18214	2.14049
GOTERM_BP_DIRECT	GO:2000070~regulation of response to water deprivation	3	0.920245	0.0282114	AT3G56400, AT2G46400, AT2G40750	303	16	18214	11.271
GOTERM_BP_DIRECT	GO:1900056~negative regulation of leaf senescence	3	0.920245	0.0282114	AT3G56400, AT2G40750, AT2G43000	303	16	18214	11.271
GOTERM_BP_DIRECT	GO:0052544~defense response by callose deposition in cell wall	3	0.920245	0.0282114	AT4G39950, AT1G18570, AT4G23100	303	16	18214	11.271
GOTERM_BP_DIRECT	GO:0014070~response to organic cyclic compound	8	2.45399	0.0318178	AT5G44350, AT5G48657, AT1G51790, AT2G15220, AT2G43620, AT3G53150, AT5G67340, AT3G46280	303	181	18214	2.65689
GOTERM_BP_DIRECT	GO:0071310~cellular response to organic substance	7	2.14724	0.0349884	AT2G04515, AT1G01680, AT1G51790, AT3G48640, AT3G16565, AT2G27660, AT2G46430	303	146	18214	2.88209
GOTERM_BP_DIRECT	GO:0010243~response to organonitrogen compound	8	2.45399	0.0352493	AT1G26420, AT3G26210, AT3G29670, AT3G27210, AT3G48640, AT4G15280, AT1G02230, AT5G67340	303	185	18214	2.59945
GOTERM_BP_DIRECT	GO:0007166~cell surface receptor signaling pathway	4	1.22699	0.0362729	AT3G57700, AT1G21240, AT1G21250, AT3G57770	303	44	18214	5.46475
GOTERM_BP_DIRECT	GO:0019748~secondary metabolic process	11	3.37423	0.0428912	AT5G43570, AT2G18360, AT5G09520, AT4G03540, AT1G21240, AT5G07475, AT3G18250, AT4G36610, AT3G26190, AT2G27660, AT5G44390	303	322	18214	2.05352

## Sheet: FvsC up Thaliana
Category	Term	Count	%	PValue	Genes	List Total	Pop Hits	Pop Total	Fold Enrichment
GOTERM_BP_DIRECT	GO:0009611~response to wounding	435	18.8149	5.91987e-242	AT4G04840, AT5G42650, AT5G49280, AT3G46700, AT1G20490, AT1G54020, AT5G43745, AT3G28290, AT1G11670, AT3G29000, AT2G36380, AT3G18250, AT3G01930, AT3G53370, AT5G26270, AT4G27970, AT5G24090, AT4G24340, AT5G06320, AT2G30720, AT1G54010, AT5G38130, AT5G44720, AT1G76065, AT4G10390, AT3G06035, AT1G57560, AT1G32460, AT1G59740, AT1G67000, AT3G30380, AT5G63130, AT5G26260, AT4G24350, AT5G63490, AT5G24080, AT3…	2162	782	22569	5.80683
GOTERM_BP_DIRECT	GO:0009753~response to jasmonic acid	264	11.4187	2.32451e-144	AT2G30270, AT4G04840, AT3G50770, AT5G40350, AT5G24780, AT1G61120, AT4G14090, AT5G42650, AT4G05010, AT1G31710, AT5G44390, AT2G42490, AT5G38700, AT1G20490, AT4G18440, AT1G54020, AT5G42655, AT2G29710, AT5G43745, AT1G61255, AT1G11670, AT5G17560, AT5G24770, AT2G39770, AT4G24340, AT2G47950, AT1G54010, AT5G38130, AT5G44720, AT5G58680, AT4G30460, AT5G67050, AT1G57560, AT1G31130, AT3G30380, AT5G26260, AT5…	2162	471	22569	5.85113
GOTERM_BP_DIRECT	GO:0009414~response to water deprivation	259	11.2024	8.43009e-57	AT4G04840, AT3G50770, AT1G31710, AT1G74430, AT1G52400, AT2G44790, AT5G38820, AT5G38700, AT5G05220, AT1G32928, AT2G28500, AT1G06620, AT2G35730, AT3G04640, AT4G25433, AT3G29000, AT3G55430, AT3G19580, AT5G57910, AT1G03905, AT5G63460, AT2G47950, AT4G39950, AT2G01830, AT3G16860, AT3G46930, AT5G58320, AT3G14440, AT3G14560, AT2G30720, AT3G61430, AT5G38130, AT4G15280, AT3G13910, AT5G58680, AT4G30460, AT1…	2162	956	22569	2.82812
GOTERM_BP_DIRECT	GO:0009867~jasmonic acid mediated signaling pathway	83	3.58997	9.8904e-50	AT5G19230, AT4G29700, AT5G17490, AT5G26600, AT5G40350, AT1G56650, AT3G59620, AT4G01895, AT1G32640, AT2G34070, AT5G14700, AT3G46700, AT1G74430, AT3G17860, AT4G13110, AT5G05140, AT1G52720, AT3G60490, AT1G77420, AT4G38810, AT4G21865, AT3G14395, AT1G52280, AT1G48500, AT5G53060, AT1G06620, AT2G46650, AT4G03420, AT3G22290, AT1G32630, AT2G36380, AT1G72260, AT3G16860, AT1G24145, AT4G15765, AT2G30720, AT4…	2162	133	22569	6.51453
GOTERM_BP_DIRECT	GO:0009737~response to abscisic acid	237	10.2509	8.94404e-44	AT4G04840, AT1G64990, AT4G05010, AT3G59220, AT1G31710, AT5G62380, AT1G52400, AT5G38820, AT2G42490, AT1G32928, AT2G35290, AT4G26080, AT5G42655, AT1G08800, AT3G28290, AT2G35730, AT3G04640, AT4G25433, AT3G29000, AT3G19580, AT3G22850, AT2G47950, AT3G16860, AT3G46930, AT5G58320, AT5G13530, AT3G14560, AT2G30720, AT1G31130, AT5G63130, AT5G46350, AT5G24080, AT1G48000, AT4G17215, AT1G49450, AT2G40170, AT5…	2162	966	22569	2.56111
GOTERM_BP_DIRECT	GO:0031347~regulation of defense response	154	6.6609	2.87703e-37	AT5G19230, AT5G26600, AT3G06890, AT2G36650, AT5G46295, AT2G44790, AT4G35580, AT5G38700, AT2G01300, AT1G74950, AT1G32928, AT4G12500, AT2G02870, AT5G20900, AT2G28500, AT1G80840, AT2G23450, AT4G13395, AT3G55950, AT3G04640, AT3G29000, AT3G55430, AT1G66780, AT1G32630, AT3G18250, AT4G12735, AT3G57450, AT4G28300, AT4G24340, AT1G51820, AT5G13810, AT2G47950, AT2G43590, AT3G16860, AT3G59080, AT1G17380, AT5…	2162	531	22569	3.02749
GOTERM_BP_DIRECT	GO:0010200~response to chitin	132	5.70934	8.12961e-36	AT5G19230, AT2G32210, AT3G49780, AT3G06890, AT1G32640, AT2G36650, AT5G46295, AT5G49280, AT3G46700, AT5G38700, AT1G32928, AT4G34410, AT1G80840, AT1G25422, AT4G13395, AT5G25910, AT3G55950, AT3G04640, AT3G29000, AT3G55430, AT2G33710, AT4G28140, AT3G19580, AT5G67300, AT3G57450, AT4G28300, AT1G27730, AT4G17500, AT3G16860, AT3G59080, AT2G44840, AT5G01830, AT1G63720, AT1G31130, AT3G10815, AT5G63130, AT1…	2162	421	22569	3.27302
GOTERM_BP_DIRECT	GO:0098542~defense response to other organism	177	7.65571	8.21571e-36	AT5G23850, AT2G30270, AT4G19140, AT3G50770, AT1G03080, AT3G25573, AT3G26820, AT4G23885, AT5G36925, AT5G67310, AT2G36650, AT5G49280, AT3G17420, AT3G46700, AT5G57340, AT5G38700, AT4G21865, AT5G05220, AT2G26600, AT3G24929, AT3G43270, AT2G28500, AT2G45360, AT3G25180, AT1G25422, AT5G03204, AT1G11670, AT4G31950, AT4G32800, AT5G57910, AT2G30840, AT1G32630, AT3G18250, AT4G22960, AT4G12735, AT4G08230, AT1…	2162	683	22569	2.70526
GOTERM_BP_DIRECT	GO:0042742~defense response to bacterium	227	9.81834	1.09197e-32	AT5G26600, AT5G44030, AT3G49780, AT4G05010, AT5G44390, AT4G15610, AT2G44790, AT1G32928, AT3G44880, AT2G25110, AT1G06620, AT1G66700, AT2G35730, AT3G04640, AT1G65610, AT4G25433, AT3G29000, AT3G55430, AT2G39770, AT3G18250, AT1G18860, AT4G27970, AT2G47950, AT4G39950, AT2G01830, AT3G16860, AT2G43590, AT5G06320, AT2G30720, AT4G39030, AT3G53810, AT1G67920, AT1G57560, AT1G31130, AT1G59740, AT3G29034, AT5…	2162	1053	22569	2.25037
GOTERM_BP_DIRECT	GO:0050832~defense response to fungus	218	9.42907	3.59804e-32	AT5G26600, AT5G44030, AT3G49780, AT5G42650, AT4G05010, AT5G65530, AT1G64195, AT5G44390, AT1G74430, AT1G52400, AT4G15610, AT2G44790, AT1G32928, AT1G20490, AT4G16260, AT2G25110, AT2G35730, AT3G04640, AT1G65610, AT1G59970, AT3G29000, AT3G55430, AT3G18250, AT1G18860, AT5G26270, AT4G08870, AT3G16860, AT2G43590, AT1G67920, AT3G29034, AT5G63130, AT5G46350, AT1G49450, AT2G27310, AT4G18780, AT2G02010, AT5…	2162	999	22569	2.27797
GOTERM_BP_DIRECT	GO:0006979~response to oxidative stress	135	5.8391	1.31372e-31	AT5G19230, AT4G04840, AT3G26820, AT4G02380, AT4G15610, AT2G44790, AT1G52760, AT5G05340, AT2G01140, AT5G42930, AT1G09970, AT1G06620, AT4G36430, AT1G14540, AT3G04640, AT1G65610, AT1G09210, AT5G24770, AT5G46180, AT3G57450, AT5G26030, AT5G26270, AT4G28300, AT1G27730, AT1G32910, AT3G46930, AT1G27330, AT4G21910, AT2G30720, AT1G54010, AT5G59490, AT5G57190, AT5G06720, AT1G45145, AT2G40000, AT5G51890, AT5…	2162	476	22569	2.96063
GOTERM_BP_DIRECT	GO:1901605~alpha-amino acid metabolic process	49	2.11938	9.90718e-31	AT4G23680, AT2G16760, AT2G36650, AT2G44790, AT1G52000, AT1G77420, AT5G04330, AT1G20490, AT3G43270, AT5G42930, AT2G46690, AT2G43540, AT2G23450, AT5G43745, AT1G06620, AT3G03150, AT1G55210, AT1G65890, AT2G36380, AT3G11570, AT4G21910, AT2G22510, AT4G15280, AT5G07730, AT1G73150, AT1G23850, AT5G21105, AT3G28220, AT2G04080, AT1G61065, AT1G73325, AT5G65870, AT5G24080, AT4G21920, AT1G29640, AT5G12890, AT1…	2162	75	22569	6.82011
GOTERM_BP_DIRECT	GO:0019748~secondary metabolic process	104	4.49827	5.15552e-26	AT2G26290, AT1G80160, AT4G06744, AT4G05010, AT5G67310, AT4G21580, AT2G36770, AT5G44390, AT3G16330, AT3G43270, AT2G45360, AT2G35730, AT4G25433, AT3G29000, AT1G59730, AT5G27760, AT3G18250, AT3G01930, AT4G24340, AT2G43590, AT4G14630, AT4G39955, AT1G78120, AT4G30460, AT3G28220, AT1G67920, AT1G59740, AT3G57380, AT4G02360, AT1G74210, AT4G17215, AT5G09520, AT5G12010, AT1G60730, AT4G36610, AT5G57480, AT5…	2162	352	22569	3.08423
GOTERM_BP_DIRECT	GO:1901701~cellular response to oxygen-containing compound	111	4.80104	1.83099e-24	AT5G23850, AT4G05010, AT2G36650, AT2G26600, AT3G46660, AT2G23450, AT4G13395, AT3G55950, AT3G04640, AT3G29000, AT4G32800, AT5G57910, AT2G30840, AT4G25390, AT4G12735, AT3G57450, AT4G27970, AT2G47950, AT2G43590, AT1G32910, AT3G59080, AT2G29700, AT1G69810, AT3G04010, AT1G63720, AT1G31130, AT1G59740, AT3G10815, AT1G67000, AT5G44050, AT5G63490, AT2G18690, AT2G28920, AT4G21920, AT5G36220, AT5G12890, AT3…	2162	408	22569	2.84001
GOTERM_BP_DIRECT	GO:0019752~carboxylic acid metabolic process	84	3.63322	4.37707e-24	AT2G34310, AT5G41120, AT3G25573, AT4G06744, AT1G67420, AT1G62370, AT4G22230, AT1G72175, AT4G13110, AT4G15610, AT1G23440, AT3G15200, AT1G52280, AT1G02220, AT1G25422, AT1G25425, AT5G03204, AT2G46650, AT1G66100, AT4G32800, AT5G42860, AT3G18170, AT2G38640, AT2G47950, AT4G13860, AT5G55530, AT2G30720, AT3G46690, AT1G76065, AT5G03610, AT1G73150, AT3G11930, AT1G78280, AT2G46100, AT4G15120, AT5G25930, AT3…	2162	259	22569	3.3856
GOTERM_BP_DIRECT	GO:0009620~response to fungus	91	3.93599	4.07963e-22	AT5G23850, AT1G13360, AT4G01895, AT5G42650, AT3G26820, AT4G02380, AT2G33380, AT1G73500, AT5G62380, AT5G14700, AT4G16500, AT2G43580, AT1G52720, AT5G38700, AT5G05220, AT1G05010, AT5G50670, AT2G28500, AT1G79680, AT2G06050, AT1G06620, AT1G10140, AT4G02330, AT1G11670, AT4G25433, AT3G51430, AT3G27420, AT4G32800, AT1G80110, AT5G57910, AT2G39330, AT1G28390, AT1G28190, AT4G27970, AT5G13810, AT2G20130, AT3…	2162	315	22569	3.0157
GOTERM_BP_DIRECT	GO:0009751~response to salicylic acid	94	4.06574	1.18954e-21	AT5G19230, AT3G49780, AT5G43420, AT2G33380, AT5G46295, AT1G31710, AT1G13520, AT5G44390, AT4G16500, AT4G15610, AT1G76930, AT5G62865, AT2G42490, AT2G01300, AT2G44070, AT4G12500, AT3G50410, AT1G80840, AT2G41640, AT1G73260, AT1G79680, AT1G02220, AT2G23450, AT1G66700, AT4G27652, AT3G04640, AT1G65610, AT3G51430, AT3G29000, AT5G67300, AT3G18250, AT3G57450, AT1G33760, AT1G18860, AT2G32140, AT1G43160, AT3…	2162	337	22569	2.91175
GOTERM_BP_DIRECT	GO:0009651~response to salt stress	122	5.27682	2.00135e-18	AT2G32210, AT1G78080, AT5G24540, AT4G05010, AT3G28600, AT2G33380, AT5G67310, AT1G28380, AT1G73500, AT5G46295, AT2G36770, AT1G52400, AT5G38820, AT2G28500, AT2G23450, AT4G13395, AT3G04000, AT3G08720, AT3G29000, AT3G55430, AT3G55270, AT5G46180, AT2G39770, AT5G63980, AT5G67300, AT3G57450, AT4G28300, AT5G24090, AT1G27730, AT3G16860, AT3G46930, AT3G59080, AT2G01430, AT2G30720, AT3G09260, AT5G58680, AT3…	2162	556	22569	2.29056
GOTERM_BP_DIRECT	GO:0006952~defense response	154	6.6609	6.69516e-18	AT2G26290, AT4G04840, AT5G43580, AT3G50770, AT5G24780, AT5G44430, AT1G14370, AT5G42650, AT4G02380, AT2G16760, AT2G13650, AT1G28380, AT1G23120, AT2G43580, AT4G11650, AT1G74950, AT1G05010, AT2G43620, AT2G29710, AT5G20900, AT1G79680, AT4G34131, AT1G77380, AT3G22290, AT5G22630, AT1G14780, AT3G55270, AT4G39950, AT2G43590, AT1G72260, AT4G17500, AT1G17380, AT5G05110, AT5G13530, AT4G30340, AT4G39030, AT2…	2162	791	22569	2.03236
GOTERM_BP_DIRECT	GO:0009755~hormone-mediated signaling pathway	90	3.89273	1.06726e-17	AT4G29700, AT5G44350, AT2G37025, AT1G21380, AT2G22200, AT4G15610, AT5G09620, AT2G01300, AT4G38810, AT3G12570, AT1G32928, AT2G26600, AT2G02870, AT1G52280, AT1G07870, AT2G46650, AT1G10140, AT3G55950, AT3G04640, AT5G46780, AT1G15430, AT3G29000, AT4G32800, AT1G80110, AT1G18300, AT3G18250, AT4G24380, AT2G18210, AT4G28300, AT2G32140, AT1G32910, AT3G59080, AT2G21500, AT1G27770, AT3G19010, AT5G39785, AT2…	2162	357	22569	2.63167
GOTERM_BP_DIRECT	GO:0071456~cellular response to hypoxia	66	2.85467	9.89701e-15	AT5G19230, AT5G19550, AT3G25250, AT2G32210, AT3G49780, AT1G13360, AT3G05120, AT3G55980, AT4G29780, AT1G73500, AT4G24570, AT5G41080, AT1G76650, AT1G32928, AT4G17230, AT1G07870, AT4G13395, AT4G34131, AT1G10140, AT3G08720, AT1G35140, AT1G14540, AT3G04640, AT4G27657, AT1G07150, AT4G20860, AT1G18300, AT5G66650, AT1G72900, AT1G27730, AT3G15210, AT4G32480, AT5G57510, AT5G06320, AT5G04340, AT2G40000, AT5…	2162	243	22569	2.83527
GOTERM_BP_DIRECT	GO:0006970~response to osmotic stress	81	3.50346	5.76893e-14	AT3G03341, AT1G78080, AT1G13360, AT3G06890, AT1G32560, AT4G04920, AT2G38470, AT2G38750, AT1G10410, AT1G30700, AT1G72175, AT5G09620, AT3G15200, AT5G05220, AT4G35060, AT3G16690, AT1G23040, AT5G06230, AT2G44070, AT3G53600, AT5G53060, AT3G04640, AT4G25433, AT3G56200, AT1G80110, AT1G58200, AT5G64750, AT1G03905, AT1G65690, AT3G57010, AT4G12735, AT4G28300, AT3G14360, AT2G47950, AT1G43160, AT3G46930, AT5…	2162	346	22569	2.4438
GOTERM_BP_DIRECT	GO:0002376~immune system process	63	2.72491	4.07231e-13	AT3G49780, AT1G13360, AT3G52870, AT3G51660, AT5G43420, AT4G29780, AT4G05010, AT5G67310, AT5G46295, AT1G13520, AT5G44390, AT1G30700, AT5G05140, AT2G44070, AT1G73540, AT4G12500, AT2G43620, AT2G28500, AT2G23450, AT4G27652, AT5G46780, AT3G29000, AT3G55430, AT1G66780, AT1G18300, AT3G18250, AT1G33760, AT2G32140, AT3G16860, AT3G59080, AT1G27770, AT5G39785, AT4G30780, AT3G13433, AT1G21310, AT3G46690, AT1…	2162	243	22569	2.70639
GOTERM_BP_DIRECT	GO:0009617~response to bacterium	59	2.5519	9.71562e-13	AT1G11580, AT5G49520, AT3G01280, AT1G61120, AT3G26820, AT2G30750, AT5G67310, AT1G74430, AT4G13110, AT1G25220, AT5G38700, AT1G05450, AT1G07870, AT1G79680, AT4G39980, AT3G25180, AT5G41600, AT3G50930, AT1G66700, AT1G12240, AT1G11670, AT1G64200, AT5G67500, AT1G62660, AT1G33760, AT5G26270, AT4G39950, AT5G56980, AT5G06320, AT2G46140, AT4G00860, AT1G66870, AT1G61340, AT3G26440, AT2G30770, AT3G53180, AT3…	2162	223	22569	2.76187
GOTERM_BP_DIRECT	GO:0032787~monocarboxylic acid metabolic process	44	1.90311	2.14568e-11	AT1G65820, AT3G51000, AT3G61200, AT2G20825, AT5G44050, AT4G09750, AT2G22860, AT2G18690, AT1G52720, AT4G36195, AT4G35060, AT4G38810, AT1G27000, AT3G62010, AT3G17120, AT2G27310, AT1G76070, AT3G15720, AT2G46650, AT1G26930, AT5G18150, AT5G66170, AT5G16370, AT3G49330, AT3G03470, AT3G23560, AT1G64200, AT1G68300, AT4G28085, AT5G57910, AT5G10625, AT4G25770, AT3G23600, AT1G24145, AT3G62580, AT4G12410, AT4…	2162	149	22569	3.08264
GOTERM_BP_DIRECT	GO:0042430~indole-containing compound metabolic process	28	1.21107	2.40151e-11	AT5G25930, AT5G65870, AT5G14700, AT4G02360, AT4G15236, AT1G52000, AT1G77420, AT1G20490, AT2G03980, AT1G07135, AT1G25422, AT3G15720, AT5G43745, AT5G03204, AT1G06620, AT5G65280, AT3G29000, AT1G80110, AT1G55210, AT4G28085, AT1G53625, AT1G24145, AT3G62580, AT4G21910, AT1G76640, AT5G13550, AT1G23850, AT5G02940	2162	67	22569	4.36254
GOTERM_BP_DIRECT	GO:0072330~monocarboxylic acid biosynthetic process	23	0.99481	2.82139e-11	AT4G29700, AT5G65280, AT4G04840, AT4G03420, AT5G26600, AT2G04080, AT2G39020, AT5G14700, AT1G74430, AT2G44230, AT3G19830, AT5G05140, AT1G77420, AT4G21910, AT5G13550, AT1G73210, AT3G15790, AT4G18440, AT2G03980, AT1G08200, AT1G76380, AT5G02940, AT5G16190	2162	46	22569	5.21947
GOTERM_BP_DIRECT	GO:0046394~carboxylic acid biosynthetic process	36	1.55709	3.27696e-11	AT1G80120, AT4G05010, AT5G49280, AT5G44050, AT4G27560, AT1G10530, AT5G44390, AT3G46700, AT2G22200, AT1G52720, AT1G52000, AT4G35060, AT1G54000, AT1G07750, AT1G54020, AT1G78210, AT2G46690, AT5G43745, AT4G25433, AT5G17560, AT3G59710, AT1G64200, AT1G55210, AT1G32650, AT1G17830, AT5G56760, AT3G62580, AT3G13175, AT3G50620, AT2G05510, AT1G79310, AT5G52120, AT4G16590, AT3G48890, AT2G42760, AT5G21105	2162	107	22569	3.51217
GOTERM_BP_DIRECT	GO:0006568~tryptophan metabolic process	17	0.735294	4.17453e-11	AT4G04840, AT3G58710, AT5G26600, AT1G80360, AT2G30840, AT1G32640, AT4G05010, AT4G29690, AT2G22200, AT4G35060, AT1G54010, AT5G40210, AT5G44720, AT2G46140, AT3G48890, AT2G46650, AT5G16190	2162	25	22569	7.09848
GOTERM_BP_DIRECT	GO:0016053~organic acid biosynthetic process	30	1.29758	6.65581e-11	AT3G53000, AT3G58710, AT3G55640, AT3G30380, AT4G27140, AT4G09750, AT1G69360, AT5G24080, AT3G27415, AT4G21920, AT3G62010, AT1G76070, AT3G15720, AT5G59580, AT1G06620, AT3G53790, AT2G15760, AT5G10625, AT3G16490, AT2G37750, AT2G38640, AT1G16500, AT4G25770, AT5G11230, AT4G15765, AT3G11150, AT3G48450, AT1G73150, AT1G58270, AT4G15120	2162	79	22569	3.96416
GOTERM_BP_DIRECT	GO:0009873~ethylene-activated signaling pathway	51	2.20588	5.9429e-10	AT1G78080, AT3G23230, AT4G29780, AT5G61890, AT1G71520, AT1G73500, AT2G22200, AT3G60490, AT1G73540, AT4G34410, AT2G41640, AT4G13395, AT4G27652, AT1G62300, AT4G27654, AT4G27657, AT5G67180, AT4G32800, AT2G33710, AT4G28140, AT3G23220, AT5G64750, AT3G57450, AT1G33760, AT3G15210, AT4G17500, AT1G43160, AT5G13330, AT2G25820, AT2G44840, AT1G74930, AT1G53910, AT1G50640, AT2G20880, AT5G65510, AT2G48010, AT3…	2162	207	22569	2.57191
GOTERM_BP_DIRECT	GO:2000022~regulation of jasmonic acid mediated signaling pathway	21	0.908304	1.15548e-09	AT2G34600, AT3G22160, AT4G04920, AT3G55970, AT3G22275, AT5G67300, AT2G38240, AT1G30135, AT1G70700, AT3G11180, AT3G17860, AT5G60300, AT1G19180, AT1G72450, AT1G17380, AT1G74950, AT5G13220, AT5G20900, AT3G53600, AT1G48500, AT5G05600	2162	45	22569	4.87151
GOTERM_BP_DIRECT	GO:0014070~response to organic cyclic compound	49	2.11938	2.76852e-09	AT5G47740, AT5G44350, AT3G50770, AT5G14700, AT2G44790, AT3G48920, AT1G32928, AT2G43620, AT1G22910, AT4G13395, AT3G55950, AT4G27657, AT4G28300, AT3G16860, AT1G32910, AT4G37690, AT3G19010, AT1G54010, AT5G07730, AT5G58680, AT1G78280, AT1G65820, AT4G01870, AT5G23950, AT1G31130, AT3G10815, AT5G63130, AT3G19030, AT2G44370, AT4G21920, AT5G36220, AT2G18090, AT3G20370, AT2G27310, AT2G28400, AT3G16510, AT1…	2162	203	22569	2.51975
GOTERM_BP_DIRECT	GO:0009695~jasmonic acid biosynthetic process	16	0.692042	2.8328e-09	AT3G25770, AT3G25760, AT5G42650, AT3G25780, AT1G19640, AT1G17420, AT1G05800, AT1G70480, AT1G72520, AT2G44810, AT1G13280, AT1G76690, AT3G45140, AT4G16760, AT2G06050, AT1G20510	2162	27	22569	6.18604
GOTERM_BP_DIRECT	GO:0010035~response to inorganic substance	113	4.88754	6.25625e-09	AT2G38710, AT2G32210, AT3G49780, AT3G06890, AT5G49280, AT4G21580, AT2G36770, AT3G46700, AT4G15610, AT4G35060, AT1G29980, AT1G54020, AT5G52450, AT2G45360, AT5G07800, AT3G22290, AT5G66170, AT1G61255, AT5G17560, AT3G62400, AT5G27760, AT2G36380, AT2G22910, AT1G28390, AT1G69250, AT4G24340, AT5G13810, AT2G43590, AT1G32910, AT3G59080, AT5G44720, AT5G47960, AT3G06035, AT3G52370, AT3G26440, AT1G67000, AT1…	2162	678	22569	1.73982
GOTERM_BP_DIRECT	GO:0007568~aging	25	1.08131	7.18947e-09	AT1G14330, AT3G51660, AT3G49620, AT5G60360, AT1G62370, AT4G09750, AT5G43380, AT4G13110, AT1G23440, AT5G09620, AT1G27000, AT1G23040, AT5G12010, AT2G02990, AT4G16680, AT4G30270, AT4G14880, AT3G10985, AT2G29350, AT4G28085, AT3G22410, AT5G61820, AT3G14280, AT4G35770, AT1G26820	2162	68	22569	3.83785
GOTERM_BP_DIRECT	GO:0002213~defense response to insect	17	0.735294	1.94363e-08	AT5G44572, AT5G14180, AT2G29350, AT5G43580, AT5G44570, AT5G44575, AT3G28740, AT5G44574, AT5G24770, AT1G74930, AT5G10300, AT5G60890, AT3G14395, AT3G48520, AT3G44260, AT4G16760, AT3G25180	2162	34	22569	5.21947
GOTERM_BP_DIRECT	GO:0044248~cellular catabolic process	75	3.24394	7.49946e-07	AT2G26290, AT5G26600, AT3G49780, AT1G13360, AT4G06744, AT3G58730, AT3G26820, AT1G62370, AT1G30300, AT2G20825, AT1G13520, AT1G10410, AT1G30700, AT1G01650, AT2G44790, AT4G15610, AT1G23440, AT4G36195, AT5G09620, AT1G27000, AT1G23040, AT5G06230, AT3G24929, AT5G42930, AT2G28500, AT1G02220, AT2G23450, AT2G46650, AT2G38920, AT4G27652, AT3G04040, AT1G59650, AT3G03150, AT3G62400, AT3G15180, AT3G18250, AT4…	2162	435	22569	1.79982
GOTERM_BP_DIRECT	GO:0044106~cellular amine metabolic process	9	0.389273	8.83435e-07	AT1G74430, AT5G65280, AT2G04080, AT1G77420, AT5G41120, AT2G03980, AT1G73150, AT2G42760, AT4G02360	2162	11	22569	8.54096
GOTERM_BP_DIRECT	GO:0071407~cellular response to organic cyclic compound	22	0.951557	1.06301e-06	AT5G25930, AT1G14330, AT5G46780, AT3G29000, AT1G67000, AT4G12735, AT4G24380, AT3G26910, AT2G39420, AT5G63490, AT2G47950, AT4G16500, AT2G25735, AT1G24145, AT2G27500, AT2G18090, AT2G30720, AT2G41410, AT2G44500, AT2G41640, AT1G59590, AT4G12790	2162	69	22569	3.32836
GOTERM_BP_DIRECT	GO:0080027~response to herbivore	11	0.475779	1.34946e-06	AT1G66700, AT4G16740, AT3G17690, AT3G44860, AT3G14395, AT1G61120, AT3G45140, AT2G24210, AT3G16400, AT4G15210, AT3G04720	2162	18	22569	6.37936
GOTERM_BP_DIRECT	GO:0032870~cellular response to hormone stimulus	33	1.42734	2.54178e-06	AT4G01870, AT1G14330, AT4G29780, AT1G30320, AT5G44050, AT2G36650, AT1G17620, AT1G69360, AT1G32940, AT1G01650, AT1G01010, AT1G49450, AT3G15200, AT5G62865, AT5G36220, AT3G46660, AT1G13390, AT1G73480, AT2G23450, AT1G68620, AT2G15760, AT2G30840, AT4G22620, AT1G63090, AT2G39310, AT5G13810, AT2G47950, AT2G43590, AT2G27500, AT1G28200, AT1G50590, AT1G25370, AT2G45570	2162	140	22569	2.46061
GOTERM_BP_DIRECT	GO:0009738~abscisic acid-activated signaling pathway	51	2.20588	3.31501e-06	AT3G29575, AT4G04920, AT1G32640, AT3G59220, AT1G52400, AT5G05220, AT3G46620, AT4G26080, AT1G02220, AT1G12240, AT3G04040, AT3G55430, AT1G62660, AT3G19580, AT5G63980, AT5G64750, AT5G67300, AT1G65690, AT5G13530, AT5G01550, AT1G24625, AT1G07985, AT2G01150, AT1G15520, AT1G67920, AT2G32510, AT5G46790, AT4G21560, AT1G70810, AT1G69260, AT2G46510, AT5G05440, AT4G17615, AT5G12010, AT1G09950, AT3G50310, AT4…	2162	268	22569	1.98652
GOTERM_BP_DIRECT	GO:0006520~cellular amino acid metabolic process	26	1.12457	3.92908e-06	AT5G19550, AT4G23600, AT5G67310, AT5G49280, AT1G30300, AT5G44050, AT1G10530, AT1G01650, AT2G20340, AT5G07440, AT3G20370, AT1G07750, AT1G54020, AT1G08200, AT2G28120, AT1G58180, AT1G35580, AT5G65280, AT4G03420, AT4G23590, AT5G16370, AT3G26330, AT2G24850, AT1G76640, AT1G07985, AT5G02940	2162	98	22569	2.76952
GOTERM_BP_DIRECT	GO:0009404~toxin metabolic process	18	0.778547	5.02566e-06	AT1G10140, AT4G01870, AT1G14330, AT1G68620, AT3G26820, AT3G18250, AT5G46295, AT1G36622, AT3G26910, AT1G30700, AT4G15610, AT4G15236, AT2G44790, AT5G06230, AT1G54000, AT1G21310, AT2G02010, AT2G27389	2162	53	22569	3.5453
GOTERM_BP_DIRECT	GO:0010150~leaf senescence	40	1.7301	6.31338e-06	AT4G01870, AT5G25930, AT5G23950, AT5G51640, AT3G02150, AT4G02380, AT5G63130, AT1G73500, AT2G35980, AT1G36622, AT2G39200, AT1G30700, AT2G18690, AT4G15610, AT5G08790, AT1G27300, AT3G60670, AT4G12500, AT1G21000, AT1G54040, AT5G59220, AT4G18980, AT3G51130, AT3G10985, AT1G13990, AT3G50760, AT5G17860, AT1G68620, AT4G12735, AT5G10625, AT2G37750, AT2G43570, AT3G14060, AT5G39520, AT1G17020, AT1G54570, AT1…	2162	194	22569	2.15236
GOTERM_BP_DIRECT	GO:0010243~response to organonitrogen compound	42	1.81661	6.96398e-06	AT1G67920, AT1G67000, AT1G30300, AT1G36622, AT1G13520, AT1G74430, AT2G44230, AT1G49450, AT5G09620, AT5G62865, AT2G01300, AT3G62010, AT2G44070, AT2G18090, AT4G12500, AT3G17120, AT4G15150, AT2G28500, AT4G39320, AT2G23450, AT5G38280, AT2G31990, AT3G50280, AT5G16370, AT5G46780, AT1G68620, AT5G18310, AT1G32630, AT4G12735, AT2G47950, AT3G22415, AT1G32910, AT5G55530, AT2G21500, AT2G30720, AT5G39785, AT3…	2162	209	22569	2.09778
GOTERM_BP_DIRECT	GO:0009072~aromatic amino acid family metabolic process	10	0.432526	7.9199e-06	AT1G52000, AT1G80360, AT1G54000, AT1G80110, AT2G03980, AT5G65870, AT1G73150, AT1G23850, AT2G02390, AT4G02360	2162	17	22569	6.14056
GOTERM_BP_DIRECT	GO:1990961~drug transmembrane export	17	0.735294	9.82014e-06	AT2G04050, AT1G58340, AT1G11670, AT2G04080, AT2G04090, AT3G23560, AT1G66760, AT1G61890, AT1G66780, AT5G44050, AT2G34360, AT4G22790, AT4G21910, AT2G04100, AT5G52450, AT5G38030, AT5G52050	2162	50	22569	3.54924
GOTERM_BP_DIRECT	GO:0000162~tryptophan biosynthetic process	12	0.519031	1.19638e-05	AT5G05590, AT3G54640, AT1G25220, AT5G17990, AT5G60890, AT4G31500, AT4G27070, AT2G04400, AT5G05730, AT5G28237, AT5G54810, AT1G69370	2162	26	22569	4.81797
GOTERM_BP_DIRECT	GO:0009718~anthocyanin-containing compound biosynthetic process	12	0.519031	1.84433e-05	AT5G47740, AT5G46760, AT1G03940, AT1G20490, AT1G56650, AT4G14090, AT1G74420, AT2G02990, AT3G29590, AT5G42800, AT4G22880, AT5G54060	2162	27	22569	4.63953
GOTERM_BP_DIRECT	GO:0009834~plant-type secondary cell wall biogenesis	27	1.16782	2.62405e-05	AT5G44030, AT3G06550, AT5G15630, AT5G67210, AT2G38080, AT1G23460, AT5G12870, AT4G17890, AT4G18780, AT3G45010, AT1G78210, AT3G50220, AT5G17420, AT1G55210, AT1G70500, AT1G33800, AT3G59690, AT3G14360, AT2G28315, AT1G22480, AT3G18660, AT2G40320, AT1G77130, AT2G04780, AT1G27930, AT2G28110, AT4G33330	2162	115	22569	2.45088
GOTERM_BP_DIRECT	GO:0044281~small molecule metabolic process	43	1.85986	3.67008e-05	AT5G67050, AT1G32460, AT4G22070, AT1G13360, AT1G62790, AT4G21780, AT2G37025, AT5G67470, AT5G63490, AT3G17420, AT1G22470, AT5G57340, AT1G77525, AT5G08250, AT2G01300, AT1G23040, AT1G13390, AT1G06640, AT3G48660, AT4G15490, AT4G27654, AT4G34920, AT5G54840, AT4G21850, AT1G19210, AT1G03905, AT1G70500, AT4G28300, AT4G20040, AT1G19910, AT2G37550, AT1G28600, AT1G69790, AT5G61820, AT5G29000, AT3G19010, AT1…	2162	231	22569	1.94318
GOTERM_BP_DIRECT	GO:0010193~response to ozone	13	0.562284	4.23528e-05	AT1G15520, AT3G10985, AT5G27600, AT4G00860, AT2G39770, AT3G02840, AT5G55120, AT1G19570, AT1G72520, AT2G46370, AT4G11170, AT2G06050, AT1G08830	2162	34	22569	3.99136
GOTERM_BP_DIRECT	GO:0009809~lignin biosynthetic process	16	0.692042	4.36528e-05	AT1G79180, AT1G67980, AT1G23460, AT2G38080, AT4G37990, AT5G13420, AT1G52760, AT5G03260, AT5G04330, AT5G05340, AT3G45870, AT1G80820, AT4G34230, AT1G61810, AT5G54160, AT3G16920	2162	50	22569	3.34046
GOTERM_BP_DIRECT	GO:0043436~oxoacid metabolic process	48	2.07612	4.52087e-05	AT4G01870, AT3G53000, AT1G80160, AT1G67920, AT3G52370, AT3G52870, AT1G80120, AT3G51660, AT4G21840, AT4G21580, AT3G27416, AT3G57380, AT1G75960, AT5G53560, AT1G69880, AT2G38060, AT2G02310, AT4G28060, AT4G15150, AT3G45010, AT2G02870, AT1G60730, AT5G52450, AT5G57480, AT3G63380, AT5G07800, AT2G38500, AT3G15518, AT4G34920, AT3G23560, AT1G32630, AT3G25640, AT3G01930, AT4G24380, AT3G53370, AT4G24340, AT4…	2162	271	22569	1.84896
GOTERM_BP_DIRECT	GO:0045492~xylan biosynthetic process	13	0.562284	5.88584e-05	AT3G50220, AT3G55990, AT3G06550, AT5G67210, AT1G33800, AT5G54690, AT1G73140, AT5G01360, AT3G18660, AT1G77130, AT1G27930, AT2G28760, AT4G33330	2162	35	22569	3.87732
GOTERM_BP_DIRECT	GO:0031408~oxylipin biosynthetic process	12	0.519031	5.89408e-05	AT2G23620, AT4G37150, AT1G72520, AT5G42650, AT1G19640, AT1G76690, AT1G76680, AT1G17420, AT3G45140, AT5G48880, AT2G06050, AT3G22400	2162	30	22569	4.17558
GOTERM_BP_DIRECT	GO:0019760~glucosinolate metabolic process	30	1.29758	6.8755e-05	AT5G47740, AT5G24600, AT5G26600, AT2G04080, AT2G16760, AT4G27560, AT1G52720, AT1G52000, AT3G11580, AT1G18140, AT1G20490, AT3G17120, AT2G03980, AT4G30530, AT4G32800, AT1G55210, AT2G39330, AT4G12735, AT1G53625, AT1G68360, AT3G62580, AT2G22930, AT4G21910, AT5G13330, AT1G45201, AT5G44720, AT1G24625, AT2G41475, AT3G09260, AT1G25510	2162	142	22569	2.20541
GOTERM_BP_DIRECT	GO:0006749~glutathione metabolic process	18	0.778547	0.000143297	AT5G42150, AT2G29480, AT5G44990, AT2G29490, AT2G29460, AT2G29470, AT5G17220, AT1G17180, AT1G17170, AT1G53580, AT5G02780, AT1G69930, AT3G03190, AT2G29440, AT3G09270, AT2G29450, AT2G02390, AT2G29420	2162	67	22569	2.80449
GOTERM_BP_DIRECT	GO:0009625~response to insect	12	0.519031	0.000159384	AT4G39950, AT1G52400, AT2G22330, AT4G16740, AT4G31500, AT5G44420, AT5G24770, AT3G26830, AT5G07700, AT4G02380, AT1G17860, AT1G73260	2162	33	22569	3.79598
GOTERM_BP_DIRECT	GO:0019762~glucosinolate catabolic process	12	0.519031	0.000159384	AT2G44450, AT1G52400, AT5G24540, AT3G60130, AT3G60120, AT5G24550, AT3G44320, AT3G16390, AT3G09260, AT1G54040, AT3G16400, AT1G66280	2162	33	22569	3.79598
GOTERM_BP_DIRECT	GO:0051707~response to other organism	10	0.432526	0.000228863	AT1G70690, AT2G15490, AT3G54950, AT5G24540, AT5G24550, AT3G11480, AT3G45140, AT2G35980, AT4G34131, AT4G36430	2162	24	22569	4.34956
GOTERM_BP_DIRECT	GO:1901657~glycosyl compound metabolic process	10	0.432526	0.000228863	AT4G29700, AT4G25433, AT1G62790, AT5G13550, AT1G80120, AT2G38060, AT1G59740, AT5G63130, AT4G15490, AT5G55180	2162	24	22569	4.34956
GOTERM_BP_DIRECT	GO:0046283~anthocyanin-containing compound metabolic process	8	0.346021	0.000235103	AT4G27830, AT5G17220, AT1G57560, AT3G50760, AT1G56650, AT3G11210, AT4G16590, AT4G27560	2162	15	22569	5.56744
GOTERM_BP_DIRECT	GO:0002237~response to molecule of bacterial origin	24	1.03806	0.000259344	AT4G31800, AT5G25930, AT3G29000, AT4G21850, AT2G39660, AT4G21840, AT1G33760, AT3G59880, AT1G53625, AT2G32140, AT3G22600, AT2G18690, AT2G25735, AT2G42490, AT3G59080, AT3G19010, AT4G12500, AT2G27310, AT1G80840, AT1G73260, AT1G25400, AT2G25000, AT1G59590, AT3G50930	2162	110	22569	2.27759
GOTERM_BP_DIRECT	GO:0009407~toxin catabolic process	14	0.605536	0.000270989	AT2G29480, AT2G29490, AT2G29460, AT2G29470, AT5G17220, AT1G17180, AT1G17170, AT1G69930, AT3G03190, AT2G29440, AT3G09270, AT2G29450, AT2G02390, AT2G29420	2162	46	22569	3.17707
GOTERM_BP_DIRECT	GO:0015996~chlorophyll catabolic process	9	0.389273	0.00030583	AT4G01660, AT3G03341, AT5G43430, AT3G03470, AT1G19670, AT3G44880, AT4G11910, AT5G13800, AT1G26930	2162	20	22569	4.69753
GOTERM_BP_DIRECT	GO:0009694~jasmonic acid metabolic process	10	0.432526	0.000327363	AT2G23620, AT5G07010, AT5G10300, AT1G44350, AT4G37150, AT3G48520, AT1G19640, AT2G46370, AT5G63450, AT2G23560	2162	25	22569	4.17558
GOTERM_BP_DIRECT	GO:0010120~camalexin biosynthetic process	8	0.346021	0.000383462	AT4G39950, AT2G22330, AT2G29460, AT3G26830, AT2G38470, AT4G30530, AT1G73500, AT2G30770	2162	16	22569	5.21947
GOTERM_BP_DIRECT	GO:1900366~negative regulation of defense response to insect	5	0.216263	0.000387167	AT3G11180, AT3G55970, AT2G38240, AT3G22400, AT5G05600	2162	5	22569	10.4389
GOTERM_BP_DIRECT	GO:0009627~systemic acquired resistance	23	0.99481	0.00038963	AT3G01830, AT4G21840, AT3G18250, AT2G38470, AT5G64570, AT1G36622, AT3G57260, AT1G13520, AT2G37870, AT3G04720, AT2G43570, AT2G23620, AT4G15610, AT2G18690, AT2G25735, AT4G37150, AT2G44070, AT5G55410, AT3G13433, AT2G27310, AT2G46370, AT2G41640, AT2G23560	2162	106	22569	2.26505
GOTERM_BP_DIRECT	GO:0046148~pigment biosynthetic process	12	0.519031	0.000491694	AT5G66170, AT3G50280, AT4G20190, AT1G57560, AT3G50760, AT5G02580, AT1G55210, AT4G16590, AT4G18630, AT1G25425, AT1G17830, AT5G43745	2162	37	22569	3.3856
GOTERM_BP_DIRECT	GO:2000652~regulation of secondary cell wall biogenesis	13	0.562284	0.000524794	AT1G79180, AT3G06035, AT1G08340, AT3G27200, AT1G62990, AT1G32640, AT3G59690, AT4G22680, AT3G22415, AT5G57670, AT5G12870, AT1G20490, AT2G46760	2162	43	22569	3.15596
GOTERM_BP_DIRECT	GO:0008652~cellular amino acid biosynthetic process	10	0.432526	0.000629579	AT2G45300, AT1G10070, AT1G48850, AT3G06350, AT2G37250, AT3G20390, AT4G39540, AT4G39980, AT1G22410, AT1G69370	2162	27	22569	3.86628
GOTERM_BP_DIRECT	GO:0042435~indole-containing compound biosynthetic process	7	0.302768	0.000725282	AT2G44790, AT4G35060, AT1G54000, AT4G01895, AT3G22240, AT1G54020, AT3G27415	2162	13	22569	5.62097
GOTERM_BP_DIRECT	GO:0009624~response to nematode	19	0.821799	0.00114685	AT1G58360, AT3G10985, AT1G58340, AT3G51860, AT1G59740, AT2G39350, AT3G27400, AT3G22600, AT4G17500, AT3G60160, AT1G72140, AT5G55850, AT4G39030, AT5G13580, AT4G32650, AT5G52450, AT1G73260, AT5G38030, AT4G18210	2162	86	22569	2.30628
GOTERM_BP_DIRECT	GO:0051603~proteolysis involved in cellular protein catabolic process	15	0.648789	0.0013203	AT1G29090, AT3G49340, AT3G26340, AT5G60360, AT4G35350, AT4G11320, AT4G11310, AT3G45310, AT2G34080, AT1G09850, AT5G50260, AT4G31300, AT3G48350, AT2G22010, AT1G20850	2162	60	22569	2.60974
GOTERM_BP_DIRECT	GO:0097305~response to alcohol	23	0.99481	0.00138656	AT1G80160, AT2G31990, AT2G32210, AT5G21960, AT3G15518, AT1G59950, AT1G67000, AT5G54940, AT4G25390, AT4G27970, AT1G32910, AT4G35060, AT5G36220, AT1G76640, AT5G13550, AT5G54300, AT2G41410, AT5G28235, AT5G58680, AT2G43540, AT1G76390, AT1G58270, AT5G52390	2162	116	22569	2.06979
GOTERM_BP_DIRECT	GO:0009863~salicylic acid mediated signaling pathway	15	0.648789	0.00156502	AT5G47960, AT5G18150, AT5G17490, AT5G01900, AT3G06890, AT3G55430, AT1G28480, AT2G18210, AT4G22780, AT5G05140, AT3G14395, AT5G36970, AT2G41410, AT2G28500, AT3G50930	2162	61	22569	2.56695
GOTERM_BP_DIRECT	GO:0042546~cell wall biogenesis	27	1.16782	0.00210455	AT3G52370, AT1G33230, AT5G48070, AT1G17620, AT3G23810, AT1G17940, AT4G22130, AT5G67470, AT4G30290, AT5G62865, AT2G38060, AT3G17120, AT5G40210, AT1G06640, AT4G30270, AT3G10750, AT1G25425, AT4G25810, AT5G42860, AT1G17830, AT1G16500, AT4G30280, AT4G21910, AT1G74420, AT3G11210, AT1G54010, AT1G01200	2162	150	22569	1.87901
GOTERM_BP_DIRECT	GO:0009684~indoleacetic acid biosynthetic process	6	0.259516	0.00225802	AT4G39950, AT3G44300, AT2G22330, AT4G31500, AT3G44310, AT5G54810	2162	11	22569	5.69397
GOTERM_BP_DIRECT	GO:0009423~chorismate biosynthetic process	6	0.259516	0.00225802	AT2G45300, AT1G48850, AT3G06350, AT4G39540, AT4G39980, AT1G22410	2162	11	22569	5.69397
GOTERM_BP_DIRECT	GO:0044063~modulation by symbiont of host neurological system process	5	0.216263	0.00231349	AT2G43535, AT2G43510, AT2G43520, AT2G43530, AT2G43550	2162	7	22569	7.45639
GOTERM_BP_DIRECT	GO:1901565~organonitrogen compound catabolic process	27	1.16782	0.00231579	AT5G26600, AT1G13360, AT3G58730, AT4G06744, AT1G71940, AT1G01650, AT1G29640, AT3G24929, AT1G15370, AT5G42930, AT3G20390, AT2G28120, AT1G58180, AT2G23450, AT1G26930, AT3G51130, AT5G16370, AT1G59650, AT3G03150, AT3G15180, AT1G66240, AT4G08230, AT1G28600, AT2G41490, AT4G08180, AT5G03610, AT2G03690	2162	151	22569	1.86657
GOTERM_BP_DIRECT	GO:0016998~cell wall macromolecule catabolic process	7	0.302768	0.00263042	AT2G43570, AT2G43580, AT2G43590, AT2G43620, AT4G01700, AT3G12500, AT3G16920	2162	16	22569	4.56704
GOTERM_BP_DIRECT	GO:0009073~aromatic amino acid family biosynthetic process	7	0.302768	0.00263042	AT2G45300, AT1G48850, AT3G06350, AT4G39540, AT4G39980, AT1G22410, AT1G69370	2162	16	22569	4.56704
GOTERM_BP_DIRECT	GO:0071215~cellular response to abscisic acid stimulus	16	0.692042	0.00299917	AT5G63130, AT3G19030, AT1G69450, AT4G28300, AT3G57380, AT5G13810, AT4G13110, AT4G15610, AT5G05140, AT1G72120, AT5G56760, AT4G21930, AT1G05680, AT4G36830, AT4G17480, AT1G80610	2162	72	22569	2.31977
GOTERM_BP_DIRECT	GO:0071555~cell wall organization	45	1.94637	0.00327891	AT4G24010, AT2G32990, AT3G28340, AT5G44030, AT3G02230, AT5G22740, AT1G63000, AT5G15650, AT5G48070, AT5G45280, AT3G09405, AT5G62380, AT5G23190, AT5G54690, AT4G13410, AT4G30290, AT1G18580, AT4G18780, AT1G08200, AT5G01100, AT4G30270, AT3G15720, AT5G33290, AT5G16190, AT1G65610, AT3G03050, AT3G50760, AT4G25810, AT5G17420, AT2G20810, AT2G18950, AT1G24070, AT4G07960, AT4G24000, AT4G30280, AT4G36160, AT2…	2162	302	22569	1.55547
GOTERM_BP_DIRECT	GO:0010345~suberin biosynthetic process	8	0.346021	0.00341991	AT5G41040, AT3G44540, AT3G44560, AT3G44550, AT3G11430, AT5G13580, AT5G22500, AT5G23190	2162	22	22569	3.79598
GOTERM_BP_DIRECT	GO:0007165~signal transduction	119	5.14706	0.00353446	AT4G19140, AT3G49780, AT5G67310, AT2G36650, AT1G33610, AT2G33020, AT3G46660, AT5G25910, AT1G65730, AT2G30840, AT4G25390, AT4G12735, AT5G13810, AT2G47950, AT3G46930, AT5G58320, AT2G29700, AT4G30340, AT5G44720, AT5G41730, AT5G58680, AT1G79570, AT5G47960, AT1G63720, AT1G67000, AT5G63130, AT1G30320, AT5G48770, AT1G52900, AT3G27416, AT3G43850, AT5G13500, AT4G21920, AT5G36220, AT3G10250, AT2G24600, AT4…	2162	967	22569	1.28463
GOTERM_BP_DIRECT	GO:0001666~response to hypoxia	21	0.908304	0.00372216	AT1G10140, AT2G35730, AT1G35140, AT5G24600, AT1G68620, AT2G15760, AT5G27760, AT3G61930, AT1G53625, AT1G53910, AT1G36622, AT4G22780, AT5G64260, AT3G26910, AT4G15610, AT5G57010, AT2G27500, AT4G30780, AT3G13433, AT5G07730, AT1G07870	2162	110	22569	1.99289
GOTERM_BP_DIRECT	GO:0019438~aromatic compound biosynthetic process	7	0.302768	0.00373892	AT1G77530, AT4G35160, AT1G33030, AT1G77520, AT1G76790, AT1G21100, AT5G54160	2162	17	22569	4.29839
GOTERM_BP_DIRECT	GO:0033993~response to lipid	33	1.42734	0.00425847	AT5G47960, AT5G25930, AT3G03341, AT3G06890, AT1G67000, AT4G33905, AT2G37025, AT5G63490, AT3G17420, AT2G22200, AT1G01010, AT5G36220, AT1G29640, AT2G26600, AT2G43620, AT1G76390, AT3G63380, AT2G31990, AT5G21960, AT4G25390, AT2G18730, AT3G57010, AT2G38400, AT4G09030, AT5G58660, AT1G32910, AT4G12410, AT1G70780, AT5G39785, AT2G41410, AT2G27389, AT5G03610, AT3G55910	2162	206	22569	1.67226
GOTERM_BP_DIRECT	GO:0071395~cellular response to jasmonic acid stimulus	5	0.216263	0.00427682	AT5G13550, AT3G17120, AT3G15356, AT5G54060, AT3G02510	2162	8	22569	6.52434
GOTERM_BP_DIRECT	GO:0005975~carbohydrate metabolic process	57	2.4654	0.00466726	AT3G02570, AT5G24540, AT5G24420, AT3G57520, AT1G52400, AT2G43580, AT3G60130, AT2G26600, AT2G43620, AT4G16260, AT5G18070, AT3G15720, AT1G35580, AT5G65280, AT1G12240, AT3G55430, AT1G09890, AT1G62660, AT1G45191, AT5G24090, AT1G02850, AT1G18270, AT2G43590, AT3G13790, AT1G78120, AT3G09260, AT3G12500, AT1G61810, AT3G04010, AT5G15490, AT3G06550, AT3G57260, AT1G23460, AT2G44450, AT5G13420, AT4G38030, AT5…	2162	412	22569	1.44422
GOTERM_BP_DIRECT	GO:0010112~regulation of systemic acquired resistance	6	0.259516	0.00534367	AT2G22330, AT1G51780, AT1G44350, AT5G13220, AT4G01895, AT3G26830	2162	13	22569	4.81797
GOTERM_BP_DIRECT	GO:1902074~response to salt	10	0.432526	0.00575061	AT1G53885, AT3G46110, AT5G64750, AT4G02380, AT1G53903, AT3G53600, AT5G04760, AT1G65690, AT4G02590, AT4G28300	2162	36	22569	2.89971
GOTERM_BP_DIRECT	GO:0006032~chitin catabolic process	8	0.346021	0.0058554	AT2G43570, AT2G43580, AT2G43590, AT2G43620, AT4G01700, AT5G24090, AT3G12500, AT3G16920	2162	24	22569	3.47965
GOTERM_BP_DIRECT	GO:0006121~mitochondrial electron transport, succinate to ubiquinone	5	0.216263	0.00711783	AT2G46505, AT5G40650, AT4G32210, AT5G66760, AT5G51040	2162	9	22569	5.79941
GOTERM_BP_DIRECT	GO:1901135~carbohydrate derivative metabolic process	26	1.12457	0.00719635	AT5G67050, AT3G06035, AT2G39805, AT4G09750, AT4G22130, AT5G67470, AT1G74210, AT2G22200, AT5G39730, AT5G42930, AT1G08200, AT2G43540, AT5G07800, AT1G06620, AT2G38500, AT4G34920, AT1G68300, AT5G52882, AT2G18730, AT3G23300, AT3G01930, AT4G20040, AT5G53050, AT5G39720, AT3G15790, AT1G58270	2162	156	22569	1.73982
GOTERM_BP_DIRECT	GO:0009266~response to temperature stimulus	25	1.08131	0.00720442	AT1G67920, AT5G67310, AT1G17940, AT5G64260, AT1G52720, AT1G27300, AT5G12010, AT2G41640, AT2G05440, AT1G76070, AT4G13395, AT3G55950, AT4G27654, AT4G27657, AT5G40460, AT3G55430, AT2G18950, AT1G28390, AT3G16860, AT2G27500, AT2G21500, AT5G54300, AT2G44500, AT4G36500, AT3G61190	2162	148	22569	1.76334
GOTERM_BP_DIRECT	GO:0009832~plant-type cell wall biogenesis	18	0.778547	0.00752739	AT5G44030, AT3G02230, AT5G17420, AT5G15650, AT3G23300, AT1G30620, AT2G37550, AT1G22230, AT5G58320, AT1G29980, AT3G45870, AT3G05280, AT1G45201, AT1G09960, AT1G08200, AT3G13870, AT1G58270, AT4G30460	2162	94	22569	1.99895
GOTERM_BP_DIRECT	GO:0002215~defense response to nematode	4	0.17301	0.00755803	AT3G59930, AT5G06720, AT4G16260, AT1G74360	2162	5	22569	8.35116
GOTERM_BP_DIRECT	GO:0030574~collagen catabolic process	4	0.17301	0.00755803	AT1G70170, AT1G59970, AT1G24140, AT4G16640	2162	5	22569	8.35116
GOTERM_BP_DIRECT	GO:0009813~flavonoid biosynthetic process	12	0.519031	0.00788114	AT1G74210, AT1G15210, AT3G06035, AT3G52370, AT4G21910, AT2G22510, AT1G55210, AT1G45201, AT4G16680, AT4G09820, AT1G73325, AT3G23810	2162	51	22569	2.45622
GOTERM_BP_DIRECT	GO:0009408~response to heat	33	1.42734	0.00805671	AT1G15520, AT1G78080, AT3G08970, AT2G38470, AT2G38750, AT4G36990, AT4G16500, AT5G38820, AT4G26080, AT5G59720, AT5G59820, AT4G17230, AT1G73480, AT1G61667, AT3G08720, AT5G42020, AT1G58340, AT5G42980, AT2G47180, AT3G02885, AT4G28140, AT5G54940, AT2G39770, AT5G46180, AT5G67300, AT4G08230, AT5G65020, AT4G28300, AT2G38760, AT5G51190, AT5G12020, AT5G47910, AT3G61190	2162	215	22569	1.60226
GOTERM_BP_DIRECT	GO:0000272~polysaccharide catabolic process	7	0.302768	0.00912112	AT2G43570, AT2G43580, AT2G43590, AT2G43620, AT4G15210, AT5G24090, AT3G12500	2162	20	22569	3.65363
GOTERM_BP_DIRECT	GO:0006099~tricarboxylic acid cycle	13	0.562284	0.00914895	AT3G55410, AT5G54950, AT2G46505, AT5G66760, AT5G67490, AT5G03290, AT1G47420, AT2G05710, AT5G40650, AT4G32210, AT5G55070, AT5G51040, AT2G22780	2162	59	22569	2.30011
GOTERM_BP_DIRECT	GO:0009056~catabolic process	12	0.519031	0.00915124	AT4G24990, AT1G23120, AT1G65730, AT2G01710, AT1G18480, AT3G26440, AT5G57910, AT3G22560, AT3G46660, AT1G21550, AT4G15490, AT4G16670	2162	52	22569	2.40899
GOTERM_BP_DIRECT	GO:0006790~sulfur compound metabolic process	16	0.692042	0.00936588	AT4G29700, AT1G67920, AT2G41810, AT3G29000, AT3G52870, AT5G63980, AT1G16500, AT2G22200, AT5G04590, AT5G13550, AT3G15790, AT3G50620, AT2G02010, AT1G08200, AT5G54390, AT5G43745	2162	81	22569	2.06201
GOTERM_BP_DIRECT	GO:0010043~response to zinc ion	11	0.475779	0.0104443	AT3G07720, AT3G02570, AT5G56550, AT1G19570, AT1G52760, AT2G38380, AT3G16450, AT2G23150, AT5G35590, AT5G03630, AT4G31300	2162	46	22569	2.49627
GOTERM_BP_DIRECT	GO:0006082~organic acid metabolic process	16	0.692042	0.0104751	AT3G22290, AT1G61255, AT5G44350, AT1G03080, AT5G40460, AT3G27420, AT5G11810, AT2G38400, AT2G39420, AT5G56880, AT5G60142, AT4G21865, AT1G49520, AT4G12545, AT4G15260, AT5G38130	2162	82	22569	2.03687
GOTERM_BP_DIRECT	GO:0009850~auxin metabolic process	6	0.259516	0.0106024	AT5G26600, AT1G51760, AT4G35060, AT1G51780, AT1G44350, AT3G02875	2162	15	22569	4.17558
GOTERM_BP_DIRECT	GO:0055085~transmembrane transport	45	1.94637	0.0108695	AT2G36830, AT1G15520, AT5G19410, AT1G67300, AT3G55100, AT3G55640, AT1G59740, AT1G23090, AT1G74810, AT3G20660, AT3G53480, AT4G21120, AT4G24570, AT1G79900, AT2G25810, AT1G27940, AT5G61810, AT2G47600, AT2G37170, AT5G13760, AT5G07320, AT2G38060, AT5G63850, AT1G53270, AT1G25500, AT5G01500, AT4G15230, AT4G24120, AT4G00430, AT1G65730, AT4G19030, AT1G63010, AT3G55110, AT5G17860, AT1G58200, AT2G17500, AT3…	2162	323	22569	1.45434
GOTERM_BP_DIRECT	GO:0071369~cellular response to ethylene stimulus	7	0.302768	0.0117539	AT5G47740, AT5G10520, AT4G15260, AT1G07135, AT2G27310, AT1G58180, AT3G15356	2162	21	22569	3.47965
GOTERM_BP_DIRECT	GO:0009682~induced systemic resistance	7	0.302768	0.0117539	AT4G39950, AT2G22330, AT4G31500, AT1G32960, AT2G30750, AT2G30770, AT4G12480	2162	21	22569	3.47965
GOTERM_BP_DIRECT	GO:0046688~response to copper ion	7	0.302768	0.0117539	AT3G15352, AT5G56550, AT1G63440, AT5G24770, AT2G40370, AT1G08830, AT1G07610	2162	21	22569	3.47965
GOTERM_BP_DIRECT	GO:0045227~capsule polysaccharide biosynthetic process	4	0.17301	0.0140431	AT2G34850, AT4G20460, AT5G44480, AT1G30620	2162	6	22569	6.9593
GOTERM_BP_DIRECT	GO:0030198~extracellular matrix organization	4	0.17301	0.0140431	AT1G70170, AT1G59970, AT1G24140, AT4G16640	2162	6	22569	6.9593
GOTERM_BP_DIRECT	GO:0033358~UDP-L-arabinose biosynthetic process	4	0.17301	0.0140431	AT2G34850, AT4G20460, AT5G44480, AT1G30620	2162	6	22569	6.9593
GOTERM_BP_DIRECT	GO:0034440~lipid oxidation	4	0.17301	0.0140431	AT1G72520, AT1G17420, AT3G45140, AT3G22400	2162	6	22569	6.9593
GOTERM_BP_DIRECT	GO:0090693~plant organ senescence	6	0.259516	0.014226	AT4G30780, AT1G54570, AT4G21840, AT3G26840, AT1G02220, AT2G32140	2162	16	22569	3.9146
GOTERM_BP_DIRECT	GO:0006012~galactose metabolic process	7	0.302768	0.0148791	AT1G60470, AT2G34850, AT4G10960, AT2G47180, AT4G20460, AT5G44480, AT1G30620	2162	22	22569	3.32148
GOTERM_BP_DIRECT	GO:0000103~sulfate assimilation	7	0.302768	0.0148791	AT4G39940, AT5G43780, AT5G04590, AT3G22890, AT5G63980, AT2G14750, AT5G54390	2162	22	22569	3.32148
GOTERM_BP_DIRECT	GO:1901698~response to nitrogen compound	16	0.692042	0.0159783	AT3G50760, AT1G80110, AT2G15760, AT4G05010, AT1G28390, AT1G53625, AT5G62150, AT1G69360, AT3G22930, AT3G14870, AT1G13390, AT4G33467, AT4G17480, AT1G69810, AT4G12790, AT4G30460	2162	86	22569	1.94213
GOTERM_BP_DIRECT	GO:0046686~response to cadmium ion	45	1.94637	0.0162356	AT3G02570, AT3G53620, AT1G65980, AT5G15650, AT1G11840, AT2G37760, AT4G21680, AT2G41380, AT3G44300, AT1G70170, AT5G56550, AT2G24200, AT5G13420, AT3G17240, AT1G52760, AT3G44320, AT5G07440, AT2G01140, AT3G20390, AT3G17820, AT4G16760, AT3G09270, AT4G14880, AT3G53230, AT5G42020, AT1G60420, AT1G07590, AT3G22890, AT5G61780, AT5G65140, AT2G37550, AT2G32240, AT4G23670, AT1G75950, AT5G07350, AT3G13110, AT2…	2162	331	22569	1.41919
GOTERM_BP_DIRECT	GO:0006833~water transport	7	0.302768	0.018537	AT2G36830, AT4G00430, AT2G37170, AT3G61430, AT2G37180, AT3G04090, AT3G54820	2162	23	22569	3.17707
GOTERM_BP_DIRECT	GO:0002221~pattern recognition receptor signaling pathway	6	0.259516	0.0185956	AT3G09830, AT3G49120, AT1G53570, AT2G39660, AT2G25110, AT5G24090	2162	17	22569	3.68433
GOTERM_BP_DIRECT	GO:0030001~metal ion transport	6	0.259516	0.0185956	AT1G47240, AT2G47600, AT5G17450, AT2G23150, AT3G08040, AT1G80830	2162	17	22569	3.68433
GOTERM_BP_DIRECT	GO:0045489~pectin biosynthetic process	10	0.432526	0.018791	AT3G28340, AT5G54690, AT1G18580, AT3G50760, AT5G01360, AT3G05280, AT2G20810, AT1G19300, AT4G30260, AT5G33290	2162	43	22569	2.42766
GOTERM_BP_DIRECT	GO:0080167~response to karrikin	21	0.908304	0.0194854	AT1G61890, AT3G57520, AT5G62680, AT4G37290, AT2G37040, AT4G24110, AT3G44720, AT5G07460, AT4G33150, AT1G71100, AT5G13750, AT3G13790, AT2G36080, AT4G31870, AT4G34710, AT1G05680, AT3G45060, AT1G06520, AT5G05600, AT4G35110, AT2G01150	2162	128	22569	1.71264
GOTERM_BP_DIRECT	GO:0042744~hydrogen peroxide catabolic process	17	0.735294	0.0215951	AT5G42150, AT1G14540, AT3G49120, AT1G65970, AT5G14130, AT1G65980, AT1G68850, AT2G37130, AT5G64120, AT5G42180, AT2G38380, AT5G05340, AT5G57190, AT5G51890, AT5G06720, AT5G06730, AT4G36430	2162	97	22569	1.82951
GOTERM_BP_DIRECT	GO:0010252~auxin homeostasis	10	0.432526	0.0216755	AT5G61810, AT1G80360, AT1G14120, AT1G14130, AT4G37390, AT5G54510, AT2G17500, AT2G23170, AT3G53480, AT5G38030	2162	44	22569	2.37249
GOTERM_BP_DIRECT	GO:0010417~glucuronoxylan biosynthetic process	5	0.216263	0.0221432	AT5G54690, AT3G18660, AT1G19300, AT4G33330, AT2G28110	2162	12	22569	4.34956
GOTERM_BP_DIRECT	GO:0080028~nitrile biosynthetic process	4	0.17301	0.0228403	AT3G07720, AT3G16390, AT1G54040, AT3G16400	2162	7	22569	5.96511
GOTERM_BP_DIRECT	GO:0046274~lignin catabolic process	6	0.259516	0.0237634	AT2G38080, AT5G05390, AT1G18140, AT5G03260, AT2G37040, AT2G40370	2162	18	22569	3.47965
GOTERM_BP_DIRECT	GO:0090558~plant epidermis development	43	1.85986	0.0257085	AT5G47740, AT3G58710, AT3G52790, AT4G20190, AT2G04080, AT1G57560, AT3G50130, AT3G58730, AT2G16760, AT3G59360, AT5G26260, AT4G22230, AT1G74210, AT1G22230, AT4G18940, AT4G12545, AT3G20370, AT4G15150, AT1G07750, AT2G03980, AT1G08200, AT2G22560, AT1G11670, AT2G38500, AT3G59710, AT1G64200, AT5G16210, AT3G03150, AT2G30840, AT4G21850, AT3G18170, AT3G57010, AT5G11810, AT3G61930, AT3G53370, AT5G54020, AT5…	2162	323	22569	1.3897
GOTERM_BP_DIRECT	GO:0006569~tryptophan catabolic process	3	0.129758	0.0257396	AT4G39950, AT2G22330, AT1G80360	2162	3	22569	10.4389
GOTERM_BP_DIRECT	GO:0046900~tetrahydrofolylpolyglutamate metabolic process	3	0.129758	0.0257396	AT1G78670, AT1G78680, AT1G78660	2162	3	22569	10.4389
GOTERM_BP_DIRECT	GO:0034553~mitochondrial respiratory chain complex II assembly	3	0.129758	0.0257396	AT2G39725, AT5G51040, AT5G67490	2162	3	22569	10.4389
GOTERM_BP_DIRECT	GO:0009699~phenylpropanoid biosynthetic process	5	0.216263	0.0296096	AT3G21230, AT2G37040, AT1G70500, AT2G05440, AT1G80820	2162	13	22569	4.01498
GOTERM_BP_DIRECT	GO:0009723~response to ethylene	24	1.03806	0.0297381	AT5G65280, AT1G15520, AT5G17490, AT5G26600, AT1G68765, AT3G51430, AT3G51450, AT1G59950, AT1G56650, AT5G44420, AT3G51440, AT5G57910, AT4G02380, AT1G18300, AT5G60360, AT3G04720, AT5G05140, AT1G25220, AT3G15210, AT5G53560, AT1G32928, AT5G13330, AT5G05730, AT2G25490	2162	159	22569	1.57569
GOTERM_BP_DIRECT	GO:0071669~plant-type cell wall organization or biogenesis	21	0.908304	0.030389	AT3G02230, AT1G10070, AT1G33230, AT5G42860, AT5G16410, AT5G15650, AT4G25360, AT1G17620, AT3G23810, AT1G17940, AT1G16500, AT4G22130, AT5G62865, AT4G21910, AT3G17120, AT5G40210, AT1G52280, AT4G30270, AT3G10750, AT2G22560, AT1G76160	2162	134	22569	1.63595
GOTERM_BP_DIRECT	GO:0002239~response to oomycetes	7	0.302768	0.0330529	AT5G20230, AT4G38540, AT3G16530, AT2G34930, AT5G09440, AT1G56650, AT4G01700	2162	26	22569	2.81049
GOTERM_BP_DIRECT	GO:1900150~regulation of defense response to fungus	9	0.389273	0.0334385	AT3G11180, AT5G67160, AT3G55970, AT1G53570, AT4G02380, AT5G67300, AT2G38240, AT5G05600, AT5G53060	2162	40	22569	2.34876
GOTERM_BP_DIRECT	GO:0019761~glucosinolate biosynthetic process	8	0.346021	0.0339182	AT1G74100, AT1G62540, AT3G19710, AT2G22330, AT1G24100, AT1G18590, AT1G65880, AT2G25450	2162	33	22569	2.53065
GOTERM_BP_DIRECT	GO:0070301~cellular response to hydrogen peroxide	4	0.17301	0.0339784	AT1G19570, AT1G05680, AT5G46350, AT5G10720	2162	8	22569	5.21947
GOTERM_BP_DIRECT	GO:0042343~indole glucosinolate metabolic process	4	0.17301	0.0339784	AT4G37430, AT1G21100, AT3G09260, AT4G37410	2162	8	22569	5.21947
GOTERM_BP_DIRECT	GO:0070814~hydrogen sulfide biosynthetic process	4	0.17301	0.0339784	AT4G39940, AT5G43780, AT3G22890, AT2G14750	2162	8	22569	5.21947
GOTERM_BP_DIRECT	GO:0009759~indole glucosinolate biosynthetic process	4	0.17301	0.0339784	AT5G60890, AT4G31500, AT1G32640, AT1G76790	2162	8	22569	5.21947
GOTERM_BP_DIRECT	GO:0009962~regulation of flavonoid biosynthetic process	4	0.17301	0.0339784	AT1G03940, AT1G20490, AT4G14090, AT4G09820	2162	8	22569	5.21947
GOTERM_BP_DIRECT	GO:0035336~long-chain fatty-acyl-CoA metabolic process	4	0.17301	0.0339784	AT3G44540, AT3G44560, AT3G44550, AT5G22500	2162	8	22569	5.21947
GOTERM_BP_DIRECT	GO:0042538~hyperosmotic salinity response	11	0.475779	0.0426086	AT5G17490, AT3G14440, AT4G30996, AT5G59820, AT5G24770, AT4G23600, AT3G19580, AT2G37570, AT5G46180, AT5G14950, AT5G43170	2162	57	22569	2.01453
GOTERM_BP_DIRECT	GO:0006865~amino acid transport	12	0.519031	0.043482	AT1G58360, AT1G79900, AT5G02170, AT5G38820, AT1G08230, AT5G15240, AT3G56200, AT5G63850, AT2G36590, AT4G21120, AT1G44800, AT1G77380	2162	65	22569	1.92719
GOTERM_BP_DIRECT	GO:0010015~root morphogenesis	46	1.98962	0.0442832	AT5G47740, AT3G52790, AT1G57560, AT1G80120, AT3G58730, AT2G16760, AT5G26260, AT4G22230, AT5G13500, AT2G44790, AT1G23560, AT3G46720, AT1G22230, AT3G60670, AT3G19660, AT1G54000, AT2G03980, AT1G08200, AT5G52050, AT1G13970, AT1G58340, AT1G11670, AT4G03540, AT1G08340, AT3G59710, AT1G64200, AT2G30840, AT4G21850, AT3G18170, AT2G36380, AT3G57010, AT4G20460, AT2G35770, AT3G22410, AT1G47240, AT5G54020, AT2…	2162	363	22569	1.32284
GOTERM_BP_DIRECT	GO:0070588~calcium ion transmembrane transport	8	0.346021	0.0452188	AT5G61810, AT1G27770, AT3G51860, AT1G07670, AT5G07320, AT4G29900, AT3G57330, AT3G63380	2162	35	22569	2.38604
GOTERM_BP_DIRECT	GO:0009939~positive regulation of gibberellic acid mediated signaling pathway	4	0.17301	0.0474086	AT4G24210, AT3G63010, AT3G05120, AT3G19100	2162	9	22569	4.63953
GOTERM_BP_DIRECT	GO:0007155~cell adhesion	4	0.17301	0.0474086	AT1G78240, AT1G52030, AT5G01100, AT2G32580	2162	9	22569	4.63953
GOTERM_BP_DIRECT	GO:0071310~cellular response to organic substance	24	1.03806	0.0482173	AT5G47960, AT3G55840, AT1G63720, AT4G19140, AT3G09950, AT5G52400, AT4G25810, AT3G01830, AT4G25390, AT1G68340, AT5G62150, AT2G38860, AT1G17830, AT1G22470, AT2G14290, AT3G62010, AT1G49520, AT3G10250, AT2G24600, AT1G53560, AT2G48010, AT2G02010, AT5G58680, AT4G12040	2162	167	22569	1.50021
GOTERM_BP_DIRECT	GO:0031407~oxylipin metabolic process	3	0.129758	0.0482237	AT5G42650, AT2G33380, AT1G76680	2162	4	22569	7.82921
GOTERM_BP_DIRECT	GO:0009700~indole phytoalexin biosynthetic process	3	0.129758	0.0482237	AT2G18690, AT3G26830, AT1G13520	2162	4	22569	7.82921
GOTERM_BP_DIRECT	GO:0010192~mucilage biosynthetic process	5	0.216263	0.0484916	AT5G22740, AT1G18580, AT1G62990, AT3G10320, AT2G22900	2162	15	22569	3.47965
GOTERM_BP_DIRECT	GO:1901141~regulation of lignin biosynthetic process	5	0.216263	0.0484916	AT5G20230, AT1G08340, AT5G52240, AT4G22680, AT3G27190	2162	15	22569	3.47965
GOTERM_BP_DIRECT	GO:0019344~cysteine biosynthetic process	5	0.216263	0.0484916	AT4G39940, AT3G13110, AT3G59760, AT2G14750, AT4G14880	2162	15	22569	3.47965
GOTERM_BP_DIRECT	GO:0009409~response to cold	53	2.29239	0.049008	AT3G29575, AT1G78080, AT3G25770, AT4G29780, AT4G02380, AT2G33380, AT2G38470, AT2G38750, AT5G38820, AT3G16690, AT4G26080, AT3G16450, AT1G73540, AT3G53600, AT1G48500, AT3G08720, AT4G02330, AT3G55990, AT3G29000, AT3G56200, AT5G63980, AT3G57450, AT5G24090, AT2G38760, AT1G27730, AT3G11170, AT4G15200, AT1G43160, AT3G59080, AT5G06760, AT3G16460, AT3G61190, AT1G15520, AT3G23250, AT1G09560, AT2G31180, AT3…	2162	431	22569	1.28368

## Sheet: FvsC up Lyrata
Category	Term	Count	%	PValue	Genes	List Total	Pop Hits	Pop Total	Fold Enrichment
GOTERM_BP_DIRECT	GO:0009611~response to wounding	414	10.7004	2.23293e-120	AT4G04840, AT5G16360, AT5G42650, AT2G38790, AT1G34420, AT5G49280, AT5G61290, AT5G26280, AT4G36670, AT1G69760, AT5G43745, AT4G24220, AT3G29000, AT2G39650, AT2G36380, AT3G18250, AT1G68440, AT1G72940, AT3G53370, AT4G25670, AT5G24090, AT4G24340, AT5G06320, AT4G17900, AT2G30720, AT1G54010, AT5G38130, AT1G01720, AT4G10390, AT2G25460, AT1G57560, AT1G32460, AT5G41100, AT3G21670, AT5G66640, AT5G63130, AT5…	3575	705	18214	2.99185
GOTERM_BP_DIRECT	GO:0009414~response to water deprivation	423	10.9331	5.08709e-85	AT4G04840, AT5G16360, AT1G68795, AT2G38790, AT1G34420, AT4G32070, AT5G05220, AT2G28500, AT5G39590, AT4G25433, AT5G15260, AT3G29000, AT3G55430, AT2G17840, AT3G19580, AT5G57910, AT2G39650, AT1G70640, AT1G72940, AT4G25670, AT4G39950, AT3G46930, AT1G02930, AT2G30720, AT5G38130, AT3G13910, AT1G76180, AT2G25460, AT5G66400, AT3G21670, AT5G63130, AT2G18960, AT1G68450, AT2G38530, AT5G24080, AT1G22890, AT2…	3575	878	18214	2.45457
GOTERM_BP_DIRECT	GO:0050832~defense response to fungus	341	8.81365	2.38774e-71	AT5G26600, AT3G49780, AT5G42650, AT4G05010, AT4G21980, AT1G34420, AT3G24800, AT5G44390, AT1G74430, AT2G41160, AT1G52400, AT4G15610, AT4G36670, AT2G44790, AT3G15760, AT5G58430, AT1G32928, AT1G76970, AT1G51790, AT4G16260, AT2G40750, AT2G25110, AT2G35730, AT3G56400, AT3G04640, AT1G65610, AT3G29000, AT3G55430, AT2G16870, AT3G18250, AT1G18860, AT1G72940, AT4G08870, AT3G23820, AT2G46620, AT3G16860, AT2…	3575	691	18214	2.51423
GOTERM_BP_DIRECT	GO:0031347~regulation of defense response	264	6.82347	3.41989e-67	AT5G16360, AT5G26600, AT1G34420, AT2G45760, AT4G36670, AT2G44790, AT4G35580, AT5G38700, AT1G32928, AT1G76970, AT3G60450, AT1G51790, AT2G28500, AT2G40750, AT3G56400, AT3G04640, AT3G29000, AT3G55430, AT3G54100, AT2G39650, AT5G64310, AT2G16870, AT3G18250, AT1G68440, AT1G72940, AT4G25670, AT4G24340, AT2G47950, AT2G46620, AT2G21780, AT3G16860, AT2G43590, AT4G23810, AT3G48310, AT2G25460, AT5G48657, AT5…	3575	481	18214	2.79633
GOTERM_BP_DIRECT	GO:0042742~defense response to bacterium	404	10.442	2.34041e-65	AT5G41680, AT4G36670, AT4G15610, AT3G45730, AT3G44880, AT2G40750, AT2G25110, AT3G56400, AT4G02410, AT4G25433, AT3G29000, AT3G55430, AT2G39650, AT2G16870, AT3G18250, AT1G72940, AT4G39950, AT4G34380, AT1G02930, AT5G06320, AT4G17900, AT2G30720, AT5G04020, AT4G11480, AT2G25460, AT4G02520, AT1G73805, AT1G57560, AT5G41100, AT3G29034, AT5G66640, AT5G63130, AT1G68450, AT1G22890, AT5G02290, AT4G34390, AT1…	3575	927	18214	2.2204
GOTERM_BP_DIRECT	GO:0009737~response to abscisic acid	390	10.0801	8.72581e-64	AT4G04840, AT5G16360, AT1G07040, AT2G38790, AT1G71960, AT1G34420, AT1G10340, AT4G25433, AT5G15260, AT3G29000, AT3G09770, AT2G17840, AT3G19580, AT1G70640, AT4G34380, AT3G46930, AT2G30720, AT1G76180, AT2G25460, AT5G66400, AT5G65310, AT5G63130, AT2G18960, AT1G68450, AT5G24080, AT4G34390, AT2G46270, AT2G27310, AT5G43400, AT2G05520, AT2G28400, AT1G76070, AT5G39570, AT5G40382, AT1G59870, AT3G21780, AT3…	3575	890	18214	2.23256
GOTERM_BP_DIRECT	GO:0010200~response to chitin	224	5.78961	1.58266e-62	AT5G16360, AT2G32210, AT3G49780, AT5G62020, AT4G21740, AT2G38790, AT5G49280, AT1G27200, AT5G38700, AT1G32928, AT3G56400, AT4G26400, AT3G04640, AT3G29000, AT3G55430, AT3G54100, AT4G28140, AT3G19580, AT2G39650, AT5G64310, AT1G72940, AT4G33050, AT2G46620, AT3G16860, AT4G17900, AT4G23810, AT5G04020, AT1G49900, AT4G31550, AT5G10380, AT2G25460, AT5G48655, AT5G48657, AT5G41100, AT3G61640, AT5G66640, AT5…	3575	387	18214	2.94894
GOTERM_BP_DIRECT	GO:0009753~response to jasmonic acid	229	5.91884	5.50247e-58	AT4G04840, AT5G16360, AT3G50770, AT5G24780, AT1G61120, AT4G14090, AT5G42650, AT4G05010, AT3G59340, AT1G13960, AT5G44390, AT2G45760, AT3G15760, AT2G42490, AT5G38700, AT3G60450, AT4G18440, AT5G43745, AT3G56400, AT5G24770, AT4G24340, AT2G47950, AT1G54010, AT5G38130, AT4G12570, AT4G30460, AT1G57560, AT5G41100, AT5G44050, AT1G17620, AT5G63490, AT5G24080, AT5G12890, AT2G24600, AT1G06640, AT4G34710, AT2…	3575	418	18214	2.79118
GOTERM_BP_DIRECT	GO:0009751~response to salicylic acid	161	4.16128	1.75594e-41	AT3G49780, AT5G40990, AT2G33380, AT1G13960, AT5G44390, AT4G15610, AT3G15760, AT2G42490, AT1G73740, AT1G76970, AT1G51790, AT3G07195, AT1G80840, AT2G40750, AT2G23450, AT5G18270, AT1G66700, AT3G56400, AT3G04640, AT1G65610, AT5G24530, AT3G29000, AT5G49570, AT5G67300, AT3G18250, AT1G18860, AT1G72940, AT3G57450, AT3G14280, AT3G59080, AT5G06320, AT4G23810, AT3G48310, AT5G44568, AT4G39030, AT2G40000, AT1…	3575	291	18214	2.81879
GOTERM_BP_DIRECT	GO:1901701~cellular response to oxygen-containing compound	182	4.70406	1.25706e-36	AT5G16360, AT5G18300, AT4G39270, AT4G05010, AT2G38790, AT1G34420, AT2G36650, AT2G30550, AT1G67060, AT1G24330, AT1G73740, AT3G60450, AT5G07920, AT3G07195, AT2G23450, AT4G13395, AT1G04960, AT3G55950, AT3G04640, AT5G15260, AT5G18130, AT3G06780, AT3G29000, AT4G32800, AT3G54100, AT5G57910, AT3G23540, AT4G25390, AT5G61560, AT4G12735, AT3G57450, AT2G47950, AT2G43590, AT4G34380, AT1G32910, AT3G59080, AT3…	3575	375	18214	2.47269
GOTERM_BP_DIRECT	GO:0009651~response to salt stress	222	5.73792	1.03895e-34	AT2G32210, AT1G15100, AT5G24540, AT5G22360, AT4G05010, AT3G28600, AT1G34420, AT1G13960, AT1G52400, AT4G36670, AT1G27200, AT5G05100, AT1G27320, AT1G76970, AT2G28500, AT1G08920, AT5G58670, AT3G29000, AT3G55430, AT2G17840, AT4G25670, AT5G24090, AT4G34380, AT3G16860, AT3G46930, AT2G46500, AT2G30720, AT2G26430, AT5G14040, AT4G08500, AT5G63130, AT2G30250, AT3G14690, AT1G22890, AT3G44540, AT2G24600, AT2…	3575	515	18214	2.19622
GOTERM_BP_DIRECT	GO:0006979~response to oxidative stress	191	4.93668	1.28024e-33	AT5G01820, AT4G01970, AT2G39800, AT4G04840, AT4G02380, AT3G59340, AT3G21770, AT1G34420, AT1G35910, AT5G26280, AT2G45760, AT4G15610, AT4G36670, AT2G44790, AT3G12490, AT2G18150, AT3G14430, AT1G52760, AT3G60450, AT5G05340, AT5G58390, AT5G42930, AT1G09970, AT4G37520, AT1G06620, AT4G36430, AT1G14540, AT3G04640, AT1G65610, AT1G09210, AT5G24770, AT2G39650, AT5G46180, AT1G68440, AT3G57450, AT5G26030, AT4…	3575	420	18214	2.31693
GOTERM_BP_DIRECT	GO:0098542~defense response to other organism	233	6.02223	4.18327e-28	AT4G26750, AT5G16360, AT3G50770, AT5G18300, AT4G39270, AT4G21740, AT3G59340, AT2G38790, AT1G34420, AT5G49280, AT5G26280, AT2G45760, AT4G32070, AT1G27200, AT5G38700, AT4G21865, AT5G05220, AT1G69760, AT3G18350, AT3G60450, AT4G39140, AT2G28500, AT3G54100, AT5G57910, AT5G64310, AT3G18250, AT1G68440, AT4G25670, AT4G24340, AT2G47950, AT1G78920, AT2G21780, AT4G34380, AT1G32910, AT5G59530, AT5G06320, AT1…	3575	602	18214	1.97192
GOTERM_BP_DIRECT	GO:0071456~cellular response to hypoxia	119	3.07573	5.96027e-28	AT2G32210, AT3G49780, AT1G73500, AT4G24570, AT1G50740, AT1G32928, AT4G17230, AT4G13395, AT4G34131, AT2G26560, AT4G16660, AT3G56400, AT3G08720, AT5G42380, AT1G14540, AT3G04640, AT5G24530, AT1G07150, AT3G07350, AT1G72940, AT1G27730, AT1G25550, AT1G53840, AT4G32480, AT2G46500, AT1G69890, AT5G57510, AT5G06320, AT2G40000, AT1G01720, AT1G03220, AT2G01150, AT4G19880, AT1G30040, AT2G13790, AT5G63130, AT1…	3575	227	18214	2.67086
GOTERM_BP_DIRECT	GO:0009755~hormone-mediated signaling pathway	149	3.85112	2.48777e-27	AT1G34420, AT1G67060, AT1G24330, AT4G15610, AT4G36030, AT1G27200, AT5G66900, AT4G36150, AT1G32928, AT3G07195, AT2G02870, AT3G55950, AT3G04640, AT5G18130, AT3G06780, AT3G29000, AT4G32800, AT3G54100, AT2G39650, AT5G64310, AT3G18250, AT1G72940, AT4G28300, AT1G32910, AT3G59080, AT5G65920, AT4G17900, AT5G59490, AT3G47580, AT5G47960, AT2G36630, AT3G05220, AT5G41100, AT3G10815, AT5G63130, AT5G63490, AT2…	3575	322	18214	2.35754
GOTERM_BP_DIRECT	GO:0009620~response to fungus	132	3.41173	2.41153e-26	AT5G41680, AT5G40990, AT5G42650, AT1G18210, AT4G02380, AT3G59340, AT1G29195, AT2G33380, AT1G73500, AT2G43580, AT5G38700, AT5G05220, AT1G51790, AT5G57060, AT2G28500, AT2G06050, AT1G06620, AT4G25433, AT5G24530, AT4G32800, AT5G57910, AT2G39650, AT3G21240, AT3G55150, AT5G64310, AT1G68440, AT5G61560, AT1G25280, AT1G28390, AT1G70920, AT5G13810, AT4G34380, AT3G14280, AT5G65920, AT1G53320, AT4G17900, AT2…	3575	274	18214	2.45444
GOTERM_BP_DIRECT	GO:0002376~immune system process	111	2.86896	4.61097e-26	AT3G49780, AT5G41680, AT5G18300, AT4G05010, AT5G67310, AT1G67060, AT5G44390, AT4G36670, AT1G76970, AT2G43620, AT2G28500, AT2G23450, AT5G18270, AT3G29000, AT3G55430, AT1G66780, AT5G64310, AT3G18250, AT1G68440, AT5G61560, AT5G65240, AT1G70920, AT2G46620, AT3G16860, AT3G59080, AT2G44600, AT1G67920, AT5G63130, AT5G12930, AT2G18690, AT1G70250, AT2G27310, AT3G16510, AT1G76070, AT5G39050, AT3G63380, AT3…	3575	212	18214	2.66757
GOTERM_BP_DIRECT	GO:0006970~response to osmotic stress	143	3.69605	6.55638e-25	AT1G78080, AT3G06890, AT3G57680, AT2G39760, AT5G17850, AT2G30550, AT1G35910, AT1G70590, AT4G14365, AT1G75400, AT2G40190, AT5G05220, AT2G43060, AT4G35060, AT3G16690, AT1G27320, AT5G03560, AT2G40750, AT3G56400, AT3G04640, AT4G25433, AT2G39650, AT1G70640, AT4G12735, AT1G65690, AT3G43700, AT4G28300, AT2G47950, AT3G46930, AT3G19970, AT3G14440, AT2G44600, AT4G35510, AT3G09260, AT2G22470, AT2G25460, AT5…	3575	317	18214	2.2983
GOTERM_BP_DIRECT	GO:0010150~leaf senescence	95	2.45541	4.47487e-22	AT1G08050, AT2G13810, AT3G27110, AT3G25010, AT1G18210, AT4G02380, AT1G34420, AT1G73500, AT2G30550, AT2G39200, AT1G73220, AT1G69490, AT4G14365, AT4G15610, AT5G35110, AT1G27320, AT3G18350, AT4G39140, AT5G18270, AT5G05700, AT2G31570, AT3G56400, AT5G16470, AT3G26210, AT5G24530, AT5G52300, AT3G25882, AT5G64230, AT4G12735, AT5G10625, AT2G17760, AT2G37750, AT2G43790, AT1G20180, AT1G76980, AT4G34060, AT1…	3575	183	18214	2.64485
GOTERM_BP_DIRECT	GO:0007165~signal transduction	262	6.77178	3.80685e-20	AT5G16360, AT5G46450, AT3G49780, AT5G41680, AT1G07040, AT5G18300, AT2G45760, AT4G36670, AT3G15760, AT1G76970, AT1G51790, AT2G25470, AT1G65730, AT5G17680, AT1G10340, AT2G16870, AT1G72940, AT2G47950, AT2G46620, AT1G53840, AT4G34380, AT3G46930, AT2G30600, AT5G04020, AT5G39340, AT5G45810, AT5G08500, AT5G48657, AT3G61640, AT5G63130, AT5G07070, AT1G30720, AT3G56050, AT4G36450, AT1G18160, AT2G24600, AT4…	3575	791	18214	1.68754
GOTERM_BP_DIRECT	GO:0010243~response to organonitrogen compound	90	2.32618	1.38234e-18	AT5G16120, AT3G04350, AT1G34420, AT3G57120, AT1G13520, AT5G26280, AT1G74430, AT1G70590, AT2G44230, AT2G45760, AT4G36670, AT4G36030, AT3G15760, AT5G09620, AT5G62865, AT3G18950, AT2G38480, AT1G42480, AT4G36150, AT1G75760, AT1G76970, AT5G61530, AT3G48640, AT4G39140, AT2G28500, AT2G23450, AT5G18270, AT5G46780, AT5G18130, AT3G01175, AT3G26210, AT5G46620, AT2G38000, AT1G68440, AT4G12735, AT5G65240, AT5…	3575	185	18214	2.47856
GOTERM_BP_DIRECT	GO:0002237~response to molecule of bacterial origin	59	1.52494	2.94712e-18	AT5G26920, AT3G05360, AT1G16670, AT4G14365, AT4G36670, AT4G36030, AT2G42490, AT4G36150, AT1G76970, AT1G51790, AT3G48640, AT1G80840, AT1G73260, AT3G50930, AT3G26210, AT3G29000, AT1G55450, AT4G23610, AT3G55150, AT1G33760, AT4G23210, AT2G32140, AT2G17120, AT1G53920, AT3G59280, AT5G57035, AT3G59080, AT5G53110, AT5G25930, AT4G31800, AT5G20480, AT5G52750, AT2G39660, AT4G21840, AT5G66640, AT5G22380, AT3…	3575	97	18214	3.09891
GOTERM_BP_DIRECT	GO:0019748~secondary metabolic process	131	3.38589	3.04984e-18	AT2G26290, AT1G80160, AT5G41680, AT4G06744, AT4G05010, AT5G67310, AT4G21580, AT5G26280, AT5G44390, AT1G24330, AT3G16330, AT4G36030, AT4G33040, AT1G01570, AT5G13880, AT3G43270, AT5G57060, AT4G37520, AT2G35730, AT4G25433, AT3G29000, AT1G59730, AT5G27760, AT3G18250, AT4G24340, AT1G70920, AT3G16220, AT2G43590, AT2G47710, AT5G59530, AT4G14630, AT3G62000, AT1G76980, AT4G39955, AT1G78120, AT5G58160, AT4…	3575	322	18214	2.07274
GOTERM_BP_DIRECT	GO:0006952~defense response	219	5.66038	1.14801e-17	AT4G04840, AT5G46450, AT3G50770, AT5G24780, AT5G42650, AT1G14370, AT2G16760, AT5G61290, AT1G13960, AT2G45760, AT3G12490, AT2G43580, AT1G23880, AT5G58430, AT4G15975, AT4G34131, AT3G11840, AT1G77380, AT4G01200, AT3G22290, AT5G17680, AT5G15260, AT2G16870, AT1G72940, AT5G11910, AT4G39950, AT2G43590, AT1G70880, AT5G05110, AT5G04020, AT2G26430, AT4G39030, AT5G10380, AT1G05760, AT2G02120, AT4G29800, AT1…	3575	653	18214	1.70868
GOTERM_BP_DIRECT	GO:1901605~alpha-amino acid metabolic process	48	1.24063	1.33649e-17	AT4G30810, AT3G28220, AT1G73325, AT5G65870, AT2G16760, AT5G61290, AT2G36650, AT5G24080, AT2G44790, AT1G52000, AT1G77420, AT4G21920, AT1G29640, AT5G12890, AT3G43270, AT2G03980, AT5G42930, AT1G80300, AT3G47570, AT2G43540, AT3G48580, AT2G23450, AT1G76390, AT5G43745, AT5G39050, AT1G06620, AT5G43570, AT3G54680, AT5G52400, AT3G03150, AT5G47730, AT2G15760, AT1G55210, AT2G36380, AT3G62580, AT4G21910, AT5…	3575	71	18214	3.44439
GOTERM_BP_DIRECT	GO:0032870~cellular response to hormone stimulus	69	1.78341	6.44709e-17	AT5G16360, AT4G01010, AT1G14330, AT5G18300, AT5G17650, AT4G39270, AT1G18210, AT4G29780, AT2G36650, AT1G69360, AT1G01650, AT1G01010, AT5G62865, AT2G38480, AT2G21510, AT1G69840, AT2G23450, AT1G61690, AT5G64230, AT1G72940, AT2G17120, AT5G13810, AT2G47950, AT2G43590, AT5G57035, AT1G76700, AT5G28610, AT5G40720, AT2G45570, AT4G12250, AT4G01870, AT5G23510, AT2G36950, AT3G27210, AT5G20680, AT1G30320, AT5…	3575	130	18214	2.70418
GOTERM_BP_DIRECT	GO:0009867~jasmonic acid mediated signaling pathway	65	1.68002	8.60515e-17	AT4G29700, AT5G17490, AT5G26600, AT1G56650, AT4G01895, AT1G32640, AT5G14700, AT1G74430, AT3G17860, AT2G20142, AT4G13110, AT5G05140, AT1G52720, AT3G60490, AT1G77420, AT4G38810, AT4G21865, AT1G06620, AT4G03420, AT3G22290, AT2G36380, AT4G34460, AT3G16860, AT2G39260, AT4G15765, AT2G30720, AT3G50620, AT4G15280, AT3G52400, AT2G25460, AT1G76380, AT3G58710, AT1G32460, AT3G55640, AT3G27810, AT1G19640, AT2…	3575	119	18214	2.78289
GOTERM_BP_DIRECT	GO:0044248~cellular catabolic process	150	3.87697	6.21347e-16	AT2G26290, AT5G26600, AT3G49780, AT3G55820, AT1G07040, AT1G57540, AT4G06744, AT1G66890, AT1G19540, AT1G75400, AT4G15610, AT4G36670, AT2G44790, AT3G45730, AT4G33040, AT3G18350, AT1G75760, AT4G39140, AT5G42930, AT2G28500, AT2G23450, AT5G18130, AT3G06780, AT3G03150, AT3G18250, AT4G08230, AT1G68680, AT2G18770, AT2G47710, AT1G19680, AT1G76980, AT1G28540, AT2G30600, AT1G53560, AT4G35510, AT5G42940, AT2…	3575	408	18214	1.8731
GOTERM_BP_DIRECT	GO:0009617~response to bacterium	85	2.19695	2.84458e-13	AT5G26920, AT5G49520, AT3G01280, AT1G61120, AT5G16200, AT2G30750, AT5G67310, AT1G74430, AT1G70590, AT4G13110, AT1G25220, AT5G36920, AT5G38700, AT1G71000, AT1G05450, AT1G07870, AT4G39980, AT3G25180, AT3G50930, AT1G08720, AT3G54420, AT1G66700, AT3G56400, AT3G50260, AT1G12240, AT5G24530, AT5G67500, AT1G62660, AT3G55150, AT1G33760, AT5G46260, AT4G39950, AT3G45640, AT5G06320, AT4G23810, AT2G32700, AT4…	3575	200	18214	2.1653
GOTERM_BP_DIRECT	GO:0009863~salicylic acid mediated signaling pathway	37	0.956319	7.07315e-12	AT5G47960, AT5G17490, AT5G01900, AT3G06890, AT5G41100, AT5G16200, AT4G24370, AT4G14365, AT5G10750, AT5G05140, AT4G38550, AT5G02290, AT5G13320, AT3G11340, AT2G28500, AT3G11820, AT3G50930, AT5G18150, AT5G22570, AT3G55430, AT2G35710, AT1G11050, AT2G39650, AT5G64310, AT3G25882, AT3G05710, AT1G65390, AT4G22780, AT4G02195, AT2G39260, AT3G17770, AT5G36970, AT2G41410, AT3G52400, AT5G06960, AT2G04880, AT2…	3575	60	18214	3.14181
GOTERM_BP_DIRECT	GO:2000022~regulation of jasmonic acid mediated signaling pathway	30	0.775394	1.193e-11	AT3G22160, AT4G14365, AT3G11180, AT3G17860, AT5G60300, AT1G72450, AT1G74950, AT5G13220, AT5G20900, AT3G53600, AT2G40750, AT5G05600, AT3G56400, AT5G45110, AT2G34600, AT3G55970, AT3G22275, AT5G67300, AT2G38240, AT2G16870, AT1G30135, AT4G26120, AT1G70700, AT1G19180, AT2G46400, AT1G17380, AT4G23810, AT3G43440, AT4G31550, AT1G15380	3575	43	18214	3.55453
GOTERM_BP_DIRECT	GO:0097305~response to alcohol	50	1.29232	2.28399e-11	AT4G01010, AT1G80160, AT2G32210, AT1G35230, AT4G27480, AT5G15870, AT5G46250, AT4G36030, AT5G66900, AT4G35060, AT4G08290, AT3G48640, AT2G43540, AT3G08760, AT4G25390, AT1G72940, AT3G16220, AT2G46620, AT1G32910, AT1G01240, AT2G30600, AT1G72540, AT3G13950, AT2G41410, AT5G42940, AT2G22790, AT1G08315, AT5G16080, AT5G40690, AT4G24590, AT4G30390, AT5G36220, AT1G04780, AT1G76390, AT5G52390, AT3G54200, AT4…	3575	99	18214	2.57314
GOTERM_BP_DIRECT	GO:0042430~indole-containing compound metabolic process	37	0.956319	9.51086e-11	AT5G25930, AT5G48657, AT5G41680, AT5G65870, AT5G26280, AT5G12930, AT5G14700, AT4G02360, AT2G20142, AT4G15236, AT2G20562, AT4G38550, AT1G52000, AT1G77420, AT1G43650, AT2G03980, AT1G07135, AT1G80300, AT5G43745, AT1G06620, AT5G65280, AT1G56240, AT2G24180, AT3G29000, AT1G11050, AT1G80110, AT1G55210, AT4G28085, AT2G39650, AT3G25882, AT1G53625, AT3G62580, AT5G59530, AT4G21910, AT1G76640, AT5G13550, AT1…	3575	64	18214	2.94545
GOTERM_BP_DIRECT	GO:0009404~toxin metabolic process	29	0.749548	4.63423e-10	AT4G01870, AT1G14330, AT5G48657, AT1G68450, AT1G36622, AT2G44790, AT4G15610, AT4G15236, AT2G20562, AT2G40110, AT2G02010, AT2G29990, AT5G39050, AT3G46280, AT1G10140, AT1G68620, AT3G18250, AT3G53150, AT3G26910, AT1G68390, AT2G47710, AT1G26420, AT5G53110, AT3G13950, AT1G21310, AT2G27389, AT4G19460, AT1G35190, AT2G22470	3575	45	18214	3.28333
GOTERM_BP_DIRECT	GO:0009738~abscisic acid-activated signaling pathway	90	2.32618	1.30621e-09	AT3G29575, AT5G26920, AT1G15100, AT1G32640, AT1G71960, AT3G59220, AT5G66780, AT1G52400, AT5G05220, AT2G45720, AT3G46620, AT4G26080, AT1G72770, AT2G01540, AT5G01540, AT5G58670, AT1G02220, AT1G08720, AT5G39590, AT1G12240, AT3G55830, AT3G57530, AT3G55430, AT5G52300, AT1G62660, AT3G51550, AT3G19580, AT5G64750, AT5G67300, AT1G65690, AT1G70800, AT5G15500, AT3G01650, AT4G25670, AT5G10940, AT2G43790, AT2…	3575	248	18214	1.84893
GOTERM_BP_DIRECT	GO:0071407~cellular response to organic cyclic compound	35	0.904627	6.89088e-09	AT5G25930, AT1G14330, AT5G44090, AT3G28940, AT1G34420, AT2G39420, AT5G63490, AT4G16500, AT2G20142, AT2G25735, AT2G18090, AT2G41640, AT3G47570, AT4G32030, AT1G59590, AT5G18490, AT5G60900, AT5G46780, AT3G29000, AT3G25882, AT4G12735, AT4G24380, AT3G26910, AT2G47950, AT5G08240, AT4G38940, AT5G11970, AT1G76700, AT2G27500, AT2G30720, AT2G41410, AT2G44500, AT5G39360, AT4G12790, AT3G16700	3575	66	18214	2.7018
GOTERM_BP_DIRECT	GO:0014070~response to organic cyclic compound	69	1.78341	1.38748e-08	AT3G04670, AT5G16360, AT5G44350, AT3G50770, AT5G42010, AT1G18210, AT5G26280, AT1G67060, AT5G14700, AT2G45760, AT2G44790, AT4G36670, AT3G18950, AT1G32928, AT2G01540, AT1G51790, AT2G43620, AT4G13395, AT3G55950, AT4G27657, AT3G54100, AT5G61560, AT2G17760, AT5G67340, AT4G28300, AT5G08660, AT3G16860, AT1G32910, AT4G17900, AT1G54010, AT5G07730, AT1G78280, AT1G65820, AT4G01870, AT1G56150, AT5G48657, AT5…	3575	181	18214	1.94223
GOTERM_BP_DIRECT	GO:0002682~regulation of immune system process	32	0.827087	1.72368e-08	AT5G23510, AT5G41100, AT5G52750, AT4G21840, AT5G66640, AT5G22380, AT2G30550, AT5G35735, AT1G36622, AT4G14365, AT4G38550, AT4G36030, AT4G36150, AT1G27100, AT1G51790, AT3G11320, AT3G07195, AT1G25400, AT1G59590, AT5G60900, AT2G46430, AT3G55950, AT3G26210, AT1G55450, AT4G23610, AT3G57450, AT4G22780, AT1G30755, AT5G57035, AT3G59080, AT4G11300, AT5G41750	3575	59	18214	2.7633
GOTERM_BP_DIRECT	GO:0007568~aging	33	0.852934	2.96252e-08	AT2G36630, AT2G36950, AT1G14330, AT4G38060, AT3G49620, AT5G60360, AT1G62370, AT1G52565, AT2G45760, AT5G07680, AT4G32070, AT4G13110, AT3G15760, AT1G23440, AT5G09620, AT1G27000, AT1G23040, AT5G12010, AT2G02990, AT3G10985, AT2G29350, AT5G15260, AT4G28085, AT5G15640, AT4G05320, AT3G22410, AT2G19450, AT5G61820, AT3G14280, AT3G60140, AT1G05340, AT3G48330, AT2G22470	3575	63	18214	2.66872
GOTERM_BP_DIRECT	GO:0032787~monocarboxylic acid metabolic process	55	1.42156	1.15405e-07	AT5G47860, AT5G16120, AT1G07040, AT2G20825, AT1G01770, AT1G52720, AT1G72690, AT1G27000, AT4G35060, AT4G38810, AT4G39140, AT4G37520, AT5G66170, AT3G06420, AT4G03820, AT5G57910, AT5G10625, AT4G12410, AT4G15765, AT3G50620, AT1G76020, AT3G10720, AT5G15190, AT1G65820, AT3G27210, AT3G51000, AT3G61200, AT4G22530, AT5G44050, AT2G22860, AT2G18690, AT4G38550, AT3G62010, AT2G27310, AT3G48140, AT5G39570, AT1…	3575	139	18214	2.01594
GOTERM_BP_DIRECT	GO:0009627~systemic acquired resistance	41	1.05971	1.4961e-07	AT2G13810, AT5G52810, AT5G48657, AT5G52750, AT5G40990, AT4G21840, AT2G38470, AT2G30550, AT1G36622, AT1G13520, AT2G18660, AT3G57260, AT4G14365, AT2G18690, AT4G15610, AT2G25735, AT1G19250, AT3G48640, AT1G75040, AT2G27310, AT2G41640, AT5G60900, AT5G45110, AT3G52520, AT1G56240, AT1G59870, AT3G01830, AT4G23610, AT3G25882, AT3G18250, AT5G64570, AT2G37870, AT3G04720, AT2G43570, AT2G23620, AT1G26420, AT5…	3575	92	18214	2.27052
GOTERM_BP_DIRECT	GO:0009873~ethylene-activated signaling pathway	67	1.73171	5.34999e-07	AT5G44790, AT5G47220, AT1G78080, AT3G25730, AT4G29780, AT2G38790, AT5G61890, AT1G71520, AT1G73500, AT3G60490, AT1G01250, AT2G39250, AT1G73540, AT2G46490, AT4G34410, AT2G41640, AT2G40750, AT4G13395, AT2G21150, AT1G08720, AT3G46060, AT3G56400, AT3G50260, AT1G62300, AT4G27657, AT5G67180, AT4G32800, AT2G33710, AT3G51550, AT4G28140, AT3G23220, AT3G61630, AT5G64750, AT3G57450, AT5G22270, AT1G33760, AT5…	3575	189	18214	1.8061
GOTERM_BP_DIRECT	GO:0010035~response to inorganic substance	172	4.44559	5.48858e-07	AT2G32210, AT3G49780, AT3G06890, AT1G57540, AT3G25730, AT5G49280, AT4G21580, AT5G08060, AT1G75400, AT4G15610, AT4G36670, AT4G33040, AT3G15640, AT2G43060, AT4G35060, AT1G24050, AT2G45920, AT3G11320, AT5G57060, AT5G52450, AT4G37520, AT3G22290, AT5G66170, AT5G27760, AT2G36380, AT2G16870, AT1G68440, AT5G61560, AT2G22910, AT2G12550, AT1G28390, AT1G69250, AT4G24340, AT5G13810, AT2G43590, AT5G07250, AT2…	3575	618	18214	1.41798
GOTERM_BP_DIRECT	GO:0010120~camalexin biosynthetic process	13	0.336004	8.04152e-07	AT3G56400, AT2G29460, AT4G27260, AT3G26830, AT1G73500, AT3G28940, AT2G38470, AT2G30770, AT4G39950, AT2G43790, AT3G45640, AT5G41750, AT4G30530	3575	15	18214	4.41552
GOTERM_BP_DIRECT	GO:0016192~vesicle-mediated transport	69	1.78341	8.97401e-07	AT4G26750, AT2G39805, AT1G08770, AT5G22360, AT3G49420, AT1G56330, AT5G16880, AT2G15310, AT3G56190, AT4G26550, AT1G03950, AT2G20780, AT5G05380, AT5G61210, AT1G26670, AT5G39510, AT4G31340, AT5G46860, AT3G54300, AT1G32270, AT5G22950, AT3G24350, AT1G12360, AT1G61690, AT5G50440, AT1G16240, AT5G16830, AT2G37150, AT2G38360, AT5G24170, AT2G37550, AT2G41490, AT4G14950, AT2G19790, AT1G73030, AT5G02040, AT4…	3575	199	18214	1.76655
GOTERM_BP_DIRECT	GO:0019752~carboxylic acid metabolic process	75	1.93849	1.08901e-06	AT2G34310, AT5G16360, AT3G52470, AT5G41120, AT1G57540, AT4G02620, AT4G06744, AT1G66890, AT1G19540, AT1G62370, AT1G50940, AT1G72175, AT4G13110, AT4G15610, AT1G23440, AT1G02220, AT1G19190, AT3G26190, AT2G31570, AT5G18130, AT3G09850, AT3G08760, AT5G48960, AT4G32800, AT5G42860, AT2G38640, AT1G22360, AT2G47950, AT1G78920, AT1G28540, AT2G30720, AT3G46690, AT3G11930, AT1G78280, AT4G15120, AT5G25930, AT5…	3575	223	18214	1.71351
GOTERM_BP_DIRECT	GO:0033993~response to lipid	65	1.68002	1.1458e-06	AT3G03341, AT3G06890, AT5G46250, AT3G17420, AT4G36670, AT1G01010, AT4G36030, AT5G66900, AT4G08290, AT5G03120, AT1G69840, AT2G43620, AT3G48240, AT3G08760, AT2G39650, AT4G25390, AT2G18730, AT3G57010, AT1G72940, AT2G38400, AT2G46620, AT1G32910, AT4G12410, AT5G39785, AT1G72540, AT4G35070, AT2G41410, AT5G42940, AT2G02120, AT2G22790, AT4G16330, AT4G12250, AT5G16080, AT5G47960, AT5G25930, AT5G23510, AT5…	3575	185	18214	1.79007
GOTERM_BP_DIRECT	GO:0071215~cellular response to abscisic acid stimulus	30	0.775394	1.21184e-06	AT3G25010, AT4G21540, AT5G63130, AT3G57380, AT4G13110, AT1G75400, AT4G15610, AT5G05140, AT1G27200, AT1G27320, AT1G76970, AT4G39140, AT5G10190, AT4G36830, AT2G23070, AT4G32030, AT2G38800, AT1G69430, AT1G69450, AT4G28300, AT5G13810, AT1G72120, AT5G56760, AT1G18390, AT3G18560, AT4G21534, AT1G05680, AT4G17480, AT5G13170, AT1G80610	3575	62	18214	2.46524
GOTERM_BP_DIRECT	GO:0071310~cellular response to organic substance	54	1.39571	1.7994e-06	AT4G19140, AT2G30550, AT1G22470, AT1G73740, AT1G50260, AT1G51790, AT3G48640, AT5G18270, AT1G10340, AT3G27260, AT3G52520, AT2G35658, AT2G40600, AT3G23540, AT4G25390, AT5G61560, AT4G40050, AT2G17760, AT4G34380, AT3G19970, AT5G58720, AT1G53560, AT3G09020, AT5G47960, AT3G55840, AT1G63720, AT5G14120, AT5G44090, AT5G12930, AT5G11960, AT3G14690, AT1G70250, AT5G59420, AT3G62010, AT3G10250, AT2G24600, AT4…	3575	146	18214	1.88439
GOTERM_BP_DIRECT	GO:0030968~endoplasmic reticulum unfolded protein response	18	0.465236	4.1638e-06	AT5G47420, AT5G42020, AT3G10800, AT1G09210, AT1G14360, AT5G24360, AT5G61790, AT1G11755, AT2G17520, AT1G09080, AT5G07340, AT4G34460, AT2G02810, AT4G21810, AT1G27330, AT5G50460, AT2G45070, AT1G42990	3575	29	18214	3.16231
GOTERM_BP_DIRECT	GO:0009415~response to water	30	0.775394	5.7887e-06	AT2G26290, AT1G13360, AT5G52750, AT1G18210, AT5G66400, AT1G52565, AT1G21380, AT4G17215, AT1G23440, AT4G38690, AT1G69760, AT1G23040, AT3G60450, AT3G10250, AT3G50970, AT1G20450, AT1G77280, AT4G12040, AT4G38410, AT1G14860, AT5G22850, AT2G17787, AT4G28300, AT1G26420, AT1G78120, AT5G03990, AT1G20440, AT4G12070, AT4G39130, AT1G76180	3575	66	18214	2.31583
GOTERM_BP_DIRECT	GO:0006099~tricarboxylic acid cycle	25	0.646162	8.71801e-06	AT4G26970, AT3G58750, AT5G66760, AT5G67490, AT2G17130, AT3G47833, AT2G44350, AT4G35260, AT1G53310, AT5G40650, AT1G54340, AT2G46390, AT3G27380, AT5G51040, AT2G22780, AT2G42790, AT3G55410, AT3G09810, AT5G14590, AT2G46505, AT2G18450, AT5G03290, AT2G47510, AT5G08300, AT5G55070	3575	51	18214	2.49746
GOTERM_BP_DIRECT	GO:0009695~jasmonic acid biosynthetic process	16	0.413544	1.04632e-05	AT3G25770, AT5G42650, AT3G25780, AT4G29010, AT1G19640, AT1G67560, AT1G17420, AT2G33150, AT1G05800, AT1G72520, AT2G44810, AT1G13280, AT3G45140, AT4G16760, AT2G06050, AT1G20510	3575	25	18214	3.26069
GOTERM_BP_DIRECT	GO:0001666~response to hypoxia	40	1.03386	1.29083e-05	AT4G25620, AT1G15385, AT2G34390, AT5G63790, AT4G27780, AT1G36622, AT1G53910, AT5G64260, AT4G15610, AT5G56870, AT1G20970, AT1G07870, AT2G31945, AT2G35730, AT1G10140, AT1G35140, AT4G20380, AT3G08760, AT1G68620, AT2G15760, AT5G27760, AT5G46080, AT3G25882, AT3G54040, AT3G20770, AT3G61930, AT1G53625, AT4G22780, AT3G26910, AT5G57010, AT5G65207, AT2G47710, AT1G26420, AT2G27500, AT2G32700, AT4G18990, AT5…	3575	103	18214	1.97857
GOTERM_BP_DIRECT	GO:0042631~cellular response to water deprivation	20	0.516929	1.57257e-05	AT1G15520, AT5G19000, AT1G64660, AT5G50430, AT4G02380, AT3G20660, AT3G03740, AT5G24090, AT2G43350, AT1G17280, AT1G18390, AT3G17000, AT1G16370, AT5G12140, AT1G05680, AT1G22810, AT3G53600, AT3G10550, AT1G78380, AT3G28270	3575	37	18214	2.75396
GOTERM_BP_DIRECT	GO:0051707~response to other organism	15	0.387697	1.65007e-05	AT5G24540, AT2G15480, AT3G53160, AT2G35980, AT1G70690, AT2G15490, AT5G55450, AT5G61210, AT1G19250, AT3G11480, AT4G34135, AT3G45140, AT3G13100, AT4G34131, AT4G36430	3575	23	18214	3.32271
GOTERM_BP_DIRECT	GO:0043436~oxoacid metabolic process	74	1.91264	2.47476e-05	AT3G53000, AT1G55280, AT1G80160, AT3G52870, AT5G18300, AT1G80120, AT3G57680, AT5G46250, AT4G21580, AT1G24330, AT5G07680, AT1G01250, AT1G69880, AT3G19000, AT1G42480, AT1G75760, AT1G20970, AT2G02870, AT5G57060, AT5G52450, AT5G39590, AT2G33630, AT5G25940, AT5G15260, AT5G50760, AT3G25640, AT4G24380, AT3G53370, AT3G02420, AT5G67340, AT4G24340, AT2G43590, AT4G14630, AT3G62000, AT1G19680, AT5G11230, AT4…	3575	237	18214	1.59079
GOTERM_BP_DIRECT	GO:1901565~organonitrogen compound catabolic process	50	1.29232	2.61818e-05	AT5G26600, AT1G13360, AT3G32980, AT5G16120, AT1G57540, AT1G07040, AT4G06744, AT1G66890, AT1G50940, AT2G30550, AT1G01650, AT4G36670, AT3G45730, AT1G42480, AT3G18350, AT1G75760, AT5G42930, AT2G23450, AT5G18130, AT1G59650, AT3G03150, AT3G15180, AT4G08230, AT2G41490, AT1G28540, AT2G30600, AT4G35510, AT1G62305, AT1G71940, AT4G24590, AT5G66120, AT4G14420, AT4G38550, AT1G29640, AT1G53030, AT5G40730, AT5…	3575	143	18214	1.78141
GOTERM_BP_DIRECT	GO:0002238~response to molecule of fungal origin	12	0.310158	2.67412e-05	AT1G66700, AT3G10985, AT1G59870, AT5G54430, AT3G44860, AT3G05360, AT3G19260, AT5G10380, AT1G07000, AT1G73260, AT1G51800, AT4G27320	3575	16	18214	3.82112
GOTERM_BP_DIRECT	GO:0006749~glutathione metabolic process	27	0.697855	3.32897e-05	AT4G02520, AT5G44990, AT2G29460, AT1G59700, AT2G30870, AT5G62480, AT1G17170, AT1G02920, AT5G02790, AT1G69920, AT3G09270, AT2G29450, AT2G02390, AT1G10360, AT3G24170, AT2G29470, AT1G59670, AT5G17220, AT1G02930, AT1G27130, AT1G78340, AT1G53580, AT5G02780, AT1G69930, AT1G78380, AT2G29440, AT4G19880	3575	61	18214	2.25509
GOTERM_BP_DIRECT	GO:0009407~toxin catabolic process	21	0.542776	3.91642e-05	AT1G10360, AT4G02520, AT2G29460, AT2G29470, AT1G59670, AT5G17220, AT2G30870, AT1G59700, AT5G62480, AT1G02930, AT1G17170, AT1G02920, AT1G27130, AT1G78340, AT1G69930, AT1G69920, AT1G78380, AT2G29440, AT3G09270, AT2G29450, AT2G02390	3575	42	18214	2.54741
GOTERM_BP_DIRECT	GO:0002213~defense response to insect	17	0.43939	4.0329e-05	AT5G14180, AT2G29350, AT5G43580, AT5G24770, AT1G74930, AT1G65390, AT4G23100, AT5G65040, AT3G62590, AT5G10300, AT5G60890, AT3G48520, AT5G44568, AT3G44260, AT4G16760, AT3G25180, AT1G02660	3575	30	18214	2.88707
GOTERM_BP_DIRECT	GO:0002239~response to oomycetes	15	0.387697	6.0411e-05	AT5G20230, AT4G02520, AT2G34930, AT5G24530, AT1G59870, AT1G56650, AT4G10500, AT1G34420, AT1G51800, AT4G11890, AT4G38540, AT3G16530, AT5G09440, AT4G35985, AT3G11340	3575	25	18214	3.0569
GOTERM_BP_DIRECT	GO:0009626~plant-type hypersensitive response	31	0.801241	6.71084e-05	AT3G50470, AT5G26920, AT4G19040, AT1G73805, AT5G20480, AT1G29690, AT5G15410, AT1G28380, AT3G20600, AT5G13320, AT1G19250, AT1G69840, AT2G01180, AT3G50930, AT2G26560, AT3G54420, AT4G20380, AT1G14780, AT1G59870, AT1G29340, AT5G46180, AT4G23210, AT4G25230, AT2G43790, AT4G37990, AT3G59080, AT3G45640, AT4G38360, AT1G51660, AT5G51450, AT3G12500	3575	77	18214	2.05116
GOTERM_BP_DIRECT	GO:0006906~vesicle fusion	17	0.43939	6.8194e-05	AT5G46860, AT1G32270, AT1G15880, AT3G24350, AT1G16240, AT5G16830, AT1G28490, AT3G05710, AT4G02195, AT4G17730, AT1G26670, AT1G24460, AT5G39510, AT5G58060, AT3G52400, AT3G11820, AT1G79590	3575	31	18214	2.79394
GOTERM_BP_DIRECT	GO:0044281~small molecule metabolic process	65	1.68002	7.85025e-05	AT4G22070, AT1G13360, AT1G18210, AT5G62180, AT1G17720, AT5G67470, AT3G17420, AT4G14365, AT1G22470, AT2G20142, AT4G32070, AT4G36030, AT1G23880, AT5G08250, AT1G23040, AT4G15490, AT5G25940, AT1G32790, AT1G14340, AT5G54840, AT5G61560, AT2G17760, AT4G28300, AT1G19910, AT2G37550, AT2G17120, AT2G47710, AT1G03900, AT1G53560, AT1G69610, AT5G28610, AT4G36640, AT1G32460, AT1G62790, AT2G30575, AT1G15800, AT4…	3575	208	18214	1.59213
GOTERM_BP_DIRECT	GO:0072330~monocarboxylic acid biosynthetic process	20	0.516929	9.68602e-05	AT1G08050, AT4G29700, AT5G65280, AT4G04840, AT4G03420, AT5G26600, AT5G14700, AT1G74430, AT2G44230, AT3G19830, AT5G05140, AT1G77420, AT3G19970, AT4G21910, AT5G13550, AT1G73210, AT3G15790, AT4G18440, AT2G03980, AT1G76380	3575	41	18214	2.48528
GOTERM_BP_DIRECT	GO:0009966~regulation of signal transduction	26	0.672008	0.000101899	AT5G25930, AT1G14330, AT5G16200, AT3G14690, AT2G20142, AT5G05140, AT5G02290, AT5G12890, AT2G46490, AT1G21320, AT1G04780, AT2G23450, AT5G01960, AT4G12040, AT5G18150, AT1G13990, AT5G18130, AT3G08760, AT2G35710, AT3G54100, AT5G52200, AT1G80110, AT2G17120, AT5G11650, AT3G17770, AT5G15190	3575	61	18214	2.17156
GOTERM_BP_DIRECT	GO:1901698~response to nitrogen compound	30	0.775394	0.000103426	AT1G08050, AT5G23510, AT4G39190, AT5G41680, AT5G14120, AT4G05010, AT4G24370, AT1G32700, AT1G69360, AT5G12930, AT4G30390, AT1G21240, AT1G13390, AT4G33467, AT1G08940, AT2G28080, AT1G80110, AT2G15760, AT3G60320, AT1G28390, AT1G53625, AT5G62150, AT3G22930, AT4G34380, AT2G45070, AT5G03990, AT2G44600, AT4G17480, AT4G12790, AT4G30460	3575	75	18214	2.03793
GOTERM_BP_DIRECT	GO:0080027~response to herbivore	12	0.310158	0.000131686	AT1G66700, AT5G23960, AT4G16740, AT3G17690, AT3G44860, AT1G61120, AT3G45140, AT2G44300, AT2G24210, AT4G15210, AT1G72290, AT3G04720	3575	18	18214	3.39655
GOTERM_BP_DIRECT	GO:0010112~regulation of systemic acquired resistance	10	0.258465	0.000141231	AT5G26920, AT1G73805, AT1G51780, AT1G44350, AT5G13320, AT5G13220, AT4G01895, AT3G26830, AT3G25882, AT1G02450	3575	13	18214	3.9191
GOTERM_BP_DIRECT	GO:1901657~glycosyl compound metabolic process	14	0.361851	0.000175318	AT4G29700, AT1G10040, AT4G25433, AT1G62790, AT1G80120, AT5G63130, AT4G14365, AT1G52565, AT5G02290, AT5G13550, AT5G58160, AT4G15490, AT5G55180, AT5G18270	3575	24	18214	2.97198
GOTERM_BP_DIRECT	GO:0010565~regulation of cellular ketone metabolic process	11	0.284311	0.000208199	AT1G08050, AT5G18150, AT4G38550, AT1G27100, AT1G56660, AT1G23710, AT1G07135, AT2G41640, AT2G17660, AT2G25460, AT5G15190	3575	16	18214	3.50269
GOTERM_BP_DIRECT	GO:0007034~vacuolar transport	15	0.387697	0.000299596	AT5G22950, AT5G45130, AT2G06530, AT3G52850, AT5G09260, AT3G55130, AT3G05710, AT4G02195, AT1G03950, AT3G47810, AT1G73030, AT4G29160, AT1G24460, AT3G10640, AT1G04960	3575	28	18214	2.72937
GOTERM_BP_DIRECT	GO:0002229~defense response to oomycetes	27	0.697855	0.000373504	AT5G26920, AT1G15520, AT3G59700, AT1G73805, AT5G24400, AT4G10500, AT3G23550, AT4G28350, AT5G60300, AT1G70130, AT1G21240, AT5G60320, AT5G01540, AT5G12170, AT1G08720, AT3G56400, AT4G02410, AT5G24530, AT1G59870, AT5G60270, AT1G51800, AT4G39950, AT5G65600, AT5G60310, AT3G53810, AT2G32800, AT4G33430	3575	69	18214	1.99363
GOTERM_BP_DIRECT	GO:0031408~oxylipin biosynthetic process	15	0.387697	0.00047514	AT3G50440, AT5G42650, AT1G19640, AT1G67560, AT1G17420, AT5G48880, AT2G33150, AT2G23620, AT1G73680, AT4G37150, AT1G72520, AT1G76680, AT3G45140, AT2G06050, AT2G26560	3575	29	18214	2.63525
GOTERM_BP_DIRECT	GO:0034976~response to endoplasmic reticulum stress	19	0.491083	0.000487374	AT5G42050, AT3G54960, AT5G42020, AT3G10800, AT1G09210, AT4G24920, AT5G24360, AT2G17520, AT4G08230, AT2G33120, AT4G14420, AT1G78920, AT2G41490, AT1G77510, AT1G52260, AT2G47470, AT1G04750, AT1G04980, AT1G21750	3575	42	18214	2.3048
GOTERM_BP_DIRECT	GO:0009056~catabolic process	21	0.542776	0.000522906	AT4G24990, AT2G31570, AT3G04670, AT1G65730, AT5G16880, AT3G22560, AT5G57910, AT5G63120, AT5G63260, AT1G23120, AT1G18480, AT5G54860, AT1G22040, AT1G21320, AT1G21550, AT4G00700, AT4G15490, AT5G40720, AT2G44970, AT4G16670, AT1G71190	3575	49	18214	2.1835
GOTERM_BP_DIRECT	GO:0006886~intracellular protein transport	62	1.60248	0.000627827	AT5G42570, AT1G14010, AT1G21900, AT1G56330, AT2G15310, AT3G56190, AT1G11905, AT1G26670, AT1G43890, AT5G39510, AT5G52210, AT5G46860, AT1G32270, AT5G45130, AT3G24350, AT1G12360, AT1G16240, AT5G16830, AT4G29950, AT3G53170, AT2G19790, AT3G62560, AT1G24460, AT4G19640, AT3G52400, AT5G52580, AT5G66160, AT3G03160, AT3G07680, AT5G60460, AT4G28550, AT2G17790, AT1G10630, AT4G27100, AT1G31730, AT1G48440, AT4…	3575	210	18214	1.50419
GOTERM_BP_DIRECT	GO:0015031~protein transport	93	2.40372	0.000670646	AT5G21990, AT4G26750, AT3G09840, AT3G09520, AT5G22360, AT2G19710, AT3G24840, AT5G61010, AT4G21980, AT4G26550, AT1G03950, AT3G20920, AT1G25420, AT5G58430, AT5G61210, AT1G75760, AT2G21190, AT4G35860, AT4G16144, AT5G46860, AT3G49590, AT4G27730, AT1G32270, AT5G22950, AT3G06420, AT1G61250, AT5G50440, AT3G59950, AT3G54140, AT5G24170, AT4G34580, AT2G19790, AT1G73030, AT1G27330, AT4G29160, AT2G27600, AT1…	3575	343	18214	1.3814
GOTERM_BP_DIRECT	GO:0071446~cellular response to salicylic acid stimulus	14	0.361851	0.000779863	AT3G26210, AT3G28100, AT4G29780, AT2G30550, AT4G36030, AT4G11300, AT1G27100, AT1G21240, AT2G32800, AT2G28940, AT5G13170, AT2G40095, AT4G39320, AT1G25400	3575	27	18214	2.64176
GOTERM_BP_DIRECT	GO:0009723~response to ethylene	45	1.16309	0.0011188	AT1G15520, AT5G17490, AT5G26600, AT4G19040, AT5G44790, AT1G56650, AT3G51440, AT1G19540, AT4G02380, AT5G60360, AT2G30550, AT1G13960, AT5G05140, AT1G25220, AT5G39610, AT1G32928, AT1G27100, AT1G24350, AT3G16350, AT3G48640, AT2G05520, AT1G21320, AT4G32030, AT1G08720, AT2G17705, AT5G65280, AT3G06780, AT3G51430, AT4G32940, AT3G54100, AT3G51550, AT5G57910, AT1G18300, AT3G54040, AT3G20770, AT1G70920, AT3…	3575	144	18214	1.59213
GOTERM_BP_DIRECT	GO:0000272~polysaccharide catabolic process	11	0.284311	0.00134575	AT2G43570, AT3G54420, AT2G43580, AT5G18670, AT2G43590, AT4G19810, AT2G43620, AT4G15210, AT5G24090, AT3G23920, AT3G12500	3575	19	18214	2.94964
GOTERM_BP_DIRECT	GO:0009409~response to cold	104	2.68803	0.00137545	AT5G01820, AT1G78080, AT1G16670, AT4G02380, AT1G71960, AT2G33380, AT4G14365, AT4G11890, AT3G12490, AT3G17020, AT3G16690, AT1G27320, AT4G26080, AT3G16450, AT4G35985, AT5G58670, AT3G50260, AT3G08720, AT4G20380, AT5G50720, AT3G29000, AT2G17840, AT3G57450, AT4G25670, AT5G24090, AT5G16910, AT1G27730, AT3G59080, AT1G76180, AT2G25460, AT4G02520, AT5G41100, AT4G08500, AT2G31180, AT5G64220, AT3G57260, AT2…	3575	399	18214	1.32797
GOTERM_BP_DIRECT	GO:0051603~proteolysis involved in cellular protein catabolic process	22	0.568622	0.00142054	AT1G33490, AT3G49340, AT4G39090, AT4G01610, AT4G32940, AT5G22000, AT3G27430, AT5G60360, AT3G19390, AT1G78920, AT4G11320, AT4G11310, AT3G45310, AT1G47640, AT4G14800, AT1G02305, AT2G25940, AT1G47128, AT1G09850, AT3G48350, AT1G62710, AT2G22010	3575	56	18214	2.00154
GOTERM_BP_DIRECT	GO:1902074~response to salt	15	0.387697	0.00159716	AT5G42050, AT1G60490, AT5G24240, AT5G64750, AT4G02380, AT1G53903, AT1G65690, AT4G28300, AT5G39610, AT2G32700, AT3G46110, AT1G15380, AT3G53600, AT5G04760, AT2G25690	3575	32	18214	2.3882
GOTERM_BP_DIRECT	GO:0009749~response to glucose	19	0.491083	0.00174364	AT5G01820, AT4G24400, AT1G19200, AT3G22550, AT5G64750, AT1G53903, AT1G16540, AT2G19450, AT4G37220, AT5G13420, AT3G63210, AT4G15900, AT3G16690, AT4G34390, AT1G61800, AT3G47340, AT2G26300, AT5G20830, AT3G26090	3575	46	18214	2.10438
GOTERM_BP_DIRECT	GO:0009266~response to temperature stimulus	40	1.03386	0.00219219	AT1G33490, AT1G67920, AT4G25620, AT3G27210, AT5G67310, AT1G17940, AT5G64260, AT1G52720, AT4G34270, AT1G27300, AT1G69760, AT5G12010, AT1G71000, AT1G76590, AT2G41100, AT5G46910, AT2G41640, AT2G05440, AT2G24100, AT1G76070, AT4G13395, AT3G12830, AT3G57710, AT4G22260, AT3G55950, AT4G27657, AT1G64065, AT5G40460, AT3G55430, AT2G15960, AT1G28390, AT3G16860, AT2G27500, AT2G21500, AT5G13210, AT5G54300, AT5…	3575	128	18214	1.59213
GOTERM_BP_DIRECT	GO:0002221~pattern recognition receptor signaling pathway	10	0.258465	0.00223489	AT3G09830, AT3G49120, AT5G03320, AT1G53570, AT2G39660, AT3G62600, AT5G01540, AT5G13160, AT2G25110, AT5G24090	3575	17	18214	2.99696
GOTERM_BP_DIRECT	GO:0006032~chitin catabolic process	10	0.258465	0.00223489	AT2G43570, AT3G54420, AT2G43580, AT2G43590, AT4G19820, AT4G19810, AT4G19750, AT2G43620, AT5G24090, AT3G12500	3575	17	18214	2.99696
GOTERM_BP_DIRECT	GO:1900425~negative regulation of defense response to bacterium	10	0.258465	0.00223489	AT3G59280, AT3G28450, AT3G59700, AT5G48650, AT1G20160, AT5G62570, AT5G39670, AT1G33970, AT5G66210, AT1G13960	3575	17	18214	2.99696
GOTERM_BP_DIRECT	GO:0009625~response to insect	15	0.387697	0.00227843	AT3G56400, AT5G24770, AT3G26830, AT1G16670, AT4G02380, AT1G17860, AT5G65040, AT4G39950, AT1G52400, AT4G16740, AT1G07640, AT4G19840, AT1G73260, AT2G44300, AT1G72290	3575	33	18214	2.31583
GOTERM_BP_DIRECT	GO:0010193~response to ozone	14	0.361851	0.00258546	AT3G05970, AT1G15520, AT5G42380, AT3G10985, AT5G27600, AT4G00860, AT5G49570, AT1G70520, AT4G23100, AT3G02840, AT1G19570, AT1G72520, AT4G23810, AT2G06050	3575	30	18214	2.37759
GOTERM_BP_DIRECT	GO:0009636~response to toxic substance	15	0.387697	0.00318241	AT4G02520, AT3G29670, AT3G23560, AT2G30870, AT2G37760, AT4G29210, AT2G37770, AT2G15490, AT2G03800, AT1G02930, AT1G02920, AT5G02790, AT5G02780, AT3G63380, AT5G39050	3575	34	18214	2.24772
GOTERM_BP_DIRECT	GO:0006623~protein targeting to vacuole	18	0.465236	0.00358176	AT3G54300, AT3G52850, AT2G34940, AT2G14740, AT5G50440, AT2G14720, AT2G37680, AT2G36680, AT4G20110, AT5G16830, AT1G09070, AT5G06140, AT3G47810, AT1G26670, AT4G29380, AT1G24460, AT5G39510, AT1G48760	3575	45	18214	2.03793
GOTERM_BP_DIRECT	GO:0009072~aromatic amino acid family metabolic process	9	0.232618	0.00372844	AT1G47480, AT1G52000, AT1G80360, AT1G80110, AT2G03980, AT5G65870, AT1G80300, AT2G02390, AT4G02360	3575	15	18214	3.0569
GOTERM_BP_DIRECT	GO:0006635~fatty acid beta-oxidation	15	0.387697	0.0043594	AT3G06860, AT3G58750, AT1G65520, AT5G27520, AT3G07560, AT4G29010, AT5G48880, AT5G65110, AT2G33150, AT1G76150, AT3G05290, AT4G16760, AT4G16210, AT2G42790, AT4G39850	3575	35	18214	2.1835
GOTERM_BP_DIRECT	GO:0008643~carbohydrate transport	28	0.723701	0.00441732	AT3G05165, AT1G67300, AT1G34020, AT3G28007, AT2G13650, AT4G32390, AT5G59740, AT2G02810, AT3G14770, AT3G16690, AT3G48740, AT3G11320, AT1G61800, AT1G76670, AT4G32272, AT4G17550, AT3G05155, AT1G14360, AT5G23660, AT5G65000, AT2G13100, AT5G54800, AT4G23010, AT5G11230, AT2G44280, AT4G15920, AT1G06890, AT5G13170	3575	84	18214	1.69828
GOTERM_BP_DIRECT	GO:0006568~tryptophan metabolic process	12	0.310158	0.00474221	AT4G04840, AT3G58710, AT5G26600, AT1G80360, AT4G35060, AT3G47510, AT1G32640, AT1G54010, AT5G40210, AT4G05010, AT3G48890, AT3G01980	3575	25	18214	2.44552
GOTERM_BP_DIRECT	GO:0048278~vesicle docking	12	0.310158	0.00474221	AT5G46860, AT1G32270, AT4G17730, AT3G24350, AT1G16240, AT5G16830, AT1G28490, AT3G52400, AT3G05710, AT3G11820, AT1G79590, AT4G02195	3575	25	18214	2.44552
GOTERM_BP_DIRECT	GO:1900150~regulation of defense response to fungus	16	0.413544	0.00498164	AT3G28450, AT4G19040, AT5G67160, AT3G55970, AT4G02380, AT5G67300, AT2G38240, AT3G05710, AT1G51800, AT1G13960, AT4G02195, AT3G11180, AT1G53570, AT1G07000, AT5G05600, AT1G08720	3575	39	18214	2.09018
GOTERM_BP_DIRECT	GO:0031204~posttranslational protein targeting to membrane, translocation	7	0.180925	0.00575515	AT3G20920, AT1G29310, AT4G24920, AT5G50460, AT2G45070, AT5G60460, AT2G34250	3575	10	18214	3.56638
GOTERM_BP_DIRECT	GO:0010230~alternative respiration	7	0.180925	0.00575515	AT4G22260, AT4G37120, AT1G32350, AT3G45300, AT5G64210, AT2G18660, AT4G05020	3575	10	18214	3.56638
GOTERM_BP_DIRECT	GO:0090333~regulation of stomatal closure	15	0.387697	0.00586519	AT3G56400, AT3G59700, AT1G60490, AT4G35790, AT2G43790, AT3G16640, AT5G58430, AT5G13740, AT5G13750, AT1G47128, AT2G26650, AT3G50310, AT1G07000, AT2G40750, AT2G26300	3575	36	18214	2.12284
GOTERM_BP_DIRECT	GO:0006896~Golgi to vacuole transport	13	0.336004	0.00588441	AT3G52850, AT2G34940, AT2G14740, AT5G50440, AT2G14720, AT4G20110, AT5G16830, AT3G05710, AT4G02195, AT5G06140, AT1G26670, AT5G39510, AT1G48760	3575	29	18214	2.28389
GOTERM_BP_DIRECT	GO:0006914~autophagy	18	0.465236	0.00598798	AT3G49590, AT4G04620, AT3G06420, AT3G59950, AT5G24360, AT3G61960, AT3G60640, AT4G21980, AT5G05140, AT1G54710, AT4G16520, AT5G59420, AT3G62770, AT1G54210, AT1G04140, AT2G05630, AT2G45170, AT5G17290	3575	47	18214	1.95121
GOTERM_BP_DIRECT	GO:0090693~plant organ senescence	9	0.232618	0.00618459	AT4G24310, AT5G18130, AT1G54570, AT4G21840, AT4G22530, AT3G26840, AT3G21520, AT1G02220, AT2G32140	3575	16	18214	2.86584
GOTERM_BP_DIRECT	GO:0070676~intralumenal vesicle formation	5	0.129232	0.00624155	AT5G22950, AT4G29160, AT2G06530, AT1G20110, AT5G09260	3575	5	18214	5.09483
GOTERM_BP_DIRECT	GO:0009789~positive regulation of abscisic acid-activated signaling pathway	19	0.491083	0.00799786	AT5G26920, AT1G67800, AT1G15100, AT1G35670, AT1G66360, AT1G70800, AT3G01650, AT2G33150, AT2G32460, AT1G70810, AT4G35790, AT1G52400, AT3G17410, AT5G58430, AT1G18470, AT2G01540, AT1G05100, AT2G26300, AT2G01150	3575	52	18214	1.86157
GOTERM_BP_DIRECT	GO:0035556~intracellular signal transduction	45	1.16309	0.00859549	AT3G04530, AT1G35670, AT2G17530, AT1G30640, AT3G21630, AT1G48490, AT4G36450, AT5G55560, AT1G71860, AT5G07920, AT5G04870, AT4G35500, AT3G10550, AT5G58350, AT5G58690, AT2G23030, AT3G49370, AT5G24430, AT3G57530, AT4G24400, AT5G41990, AT5G23580, AT5G66210, AT5G28080, AT4G22780, AT2G43790, AT3G17510, AT1G01560, AT5G62310, AT3G45640, AT5G09890, AT5G57630, AT2G17290, AT1G18890, AT2G03410, AT2G01450, AT1…	3575	159	18214	1.44193
GOTERM_BP_DIRECT	GO:0006520~cellular amino acid metabolic process	29	0.749548	0.00869211	AT3G09920, AT5G19550, AT3G32980, AT5G16120, AT4G23600, AT5G67310, AT5G23590, AT5G49280, AT5G44050, AT5G26280, AT1G01650, AT5G11520, AT4G36670, AT5G07440, AT1G07750, AT1G35580, AT5G65280, AT4G03420, AT4G23590, AT5G16370, AT3G54880, AT3G03910, AT4G28680, AT3G52060, AT4G38220, AT2G24850, AT2G30600, AT1G76640, AT3G48530	3575	92	18214	1.60598
GOTERM_BP_DIRECT	GO:0016053~organic acid biosynthetic process	23	0.594469	0.00882754	AT4G30810, AT3G53000, AT3G58710, AT3G55640, AT2G15760, AT3G54040, AT5G10625, AT2G37750, AT2G38640, AT1G69360, AT5G24080, AT1G47480, AT4G21920, AT5G11230, AT3G62010, AT4G15765, AT3G14850, AT3G48450, AT3G47570, AT1G76070, AT1G58270, AT4G15120, AT1G06620	3575	68	18214	1.72325
GOTERM_BP_DIRECT	GO:0006995~cellular response to nitrogen starvation	14	0.361851	0.00919129	AT4G04620, AT3G05630, AT3G06420, AT3G60640, AT4G21980, AT3G26840, AT1G29290, AT4G16520, AT3G16690, AT4G15920, AT2G05630, AT1G54570, AT2G45170, AT5G17290	3575	34	18214	2.09787
GOTERM_BP_DIRECT	GO:0070588~calcium ion transmembrane transport	14	0.361851	0.00919129	AT1G07670, AT3G51860, AT4G29900, AT1G35720, AT3G57330, AT1G55730, AT3G22910, AT1G27770, AT5G01490, AT1G53210, AT4G00900, AT1G07810, AT3G63380, AT4G37640	3575	34	18214	2.09787
GOTERM_BP_DIRECT	GO:0006121~mitochondrial electron transport, succinate to ubiquinone	6	0.155079	0.0095507	AT2G46505, AT5G40650, AT5G66760, AT5G51040, AT3G27380, AT2G18450	3575	8	18214	3.82112
GOTERM_BP_DIRECT	GO:0046394~carboxylic acid biosynthetic process	29	0.749548	0.0101596	AT1G80120, AT4G05010, AT3G59340, AT5G49280, AT3G21750, AT5G44050, AT5G26280, AT5G44390, AT1G52720, AT1G52000, AT4G35060, AT3G47510, AT1G07750, AT1G80300, AT1G78210, AT5G43745, AT4G25433, AT1G55210, AT1G17830, AT5G44060, AT5G56760, AT3G62580, AT1G26420, AT3G50620, AT1G01800, AT1G79310, AT3G48890, AT2G42760, AT5G21105	3575	93	18214	1.58871
GOTERM_BP_DIRECT	GO:0080142~regulation of salicylic acid biosynthetic process	8	0.206772	0.0104118	AT5G26920, AT3G09830, AT1G73805, AT4G25800, AT5G62570, AT5G03320, AT2G39660, AT5G57580	3575	14	18214	2.91133
GOTERM_BP_DIRECT	GO:0006102~isocitrate metabolic process	7	0.180925	0.010572	AT5G03290, AT3G09810, AT4G26970, AT4G35260, AT5G14590, AT1G54340, AT2G17130	3575	11	18214	3.24216
GOTERM_BP_DIRECT	GO:0044106~cellular amine metabolic process	7	0.180925	0.010572	AT1G74430, AT5G65280, AT1G77420, AT5G41120, AT2G03980, AT2G42760, AT4G02360	3575	11	18214	3.24216
GOTERM_BP_DIRECT	GO:2000031~regulation of salicylic acid mediated signaling pathway	12	0.310158	0.0128516	AT3G56400, AT5G45110, AT1G14780, AT4G36150, AT1G15380, AT2G16870, AT1G29690, AT5G67300, AT2G40750, AT1G28380, AT4G26120, AT1G08720	3575	28	18214	2.1835
GOTERM_BP_DIRECT	GO:0061025~membrane fusion	12	0.310158	0.0128516	AT5G46860, AT4G22150, AT4G17730, AT3G24350, AT5G61210, AT3G21660, AT5G16830, AT3G52400, AT3G05710, AT3G21520, AT3G11820, AT4G02195	3575	28	18214	2.1835
GOTERM_BP_DIRECT	GO:0045087~innate immune response	31	0.801241	0.0130794	AT1G61420, AT4G37290, AT2G39660, AT4G08500, AT1G34420, AT2G33580, AT3G21630, AT4G11850, AT1G21240, AT3G16030, AT1G73080, AT2G23270, AT1G09970, AT5G13160, AT5G64905, AT1G04300, AT5G18150, AT5G21960, AT4G21390, AT1G61370, AT5G64890, AT5G47070, AT3G25882, AT4G28460, AT2G23620, AT5G11650, AT4G15900, AT4G37150, AT1G27130, AT4G39030, AT1G61610	3575	103	18214	1.53339
GOTERM_BP_DIRECT	GO:0055085~transmembrane transport	72	1.86095	0.0137282	AT4G26710, AT4G18050, AT1G67300, AT2G34390, AT5G17850, AT3G59340, AT1G71960, AT5G09470, AT3G59140, AT4G24570, AT3G62150, AT5G13760, AT3G13100, AT1G04120, AT4G17550, AT4G27730, AT1G17810, AT4G00430, AT1G65730, AT1G58200, AT1G07030, AT2G39970, AT1G51340, AT1G03900, AT5G53550, AT1G16370, AT3G61430, AT4G17340, AT3G04090, AT4G39030, AT5G01990, AT3G47780, AT3G54820, AT2G36830, AT1G15520, AT5G19410, AT2…	3575	283	18214	1.29621
GOTERM_BP_DIRECT	GO:0012501~programmed cell death	11	0.284311	0.0151529	AT4G35790, AT1G14780, AT1G29850, AT4G38360, AT1G23710, AT5G10380, AT1G29690, AT1G28380, AT1G73260, AT5G18490, AT2G38530	3575	25	18214	2.24172
GOTERM_BP_DIRECT	GO:0001676~long-chain fatty acid metabolic process	5	0.129232	0.0158106	AT3G05970, AT1G73680, AT5G27600, AT5G65110, AT4G16760	3575	6	18214	4.24569
GOTERM_BP_DIRECT	GO:0080024~indolebutyric acid metabolic process	5	0.129232	0.0158106	AT5G27520, AT1G05680, AT3G05290, AT4G23850, AT4G05530	3575	6	18214	4.24569
GOTERM_BP_DIRECT	GO:0043069~negative regulation of programmed cell death	8	0.206772	0.0162598	AT4G20380, AT4G34180, AT4G19700, AT3G57330, AT5G47910, AT3G52400, AT5G47120, AT3G11820	3575	15	18214	2.71724
GOTERM_BP_DIRECT	GO:0007033~vacuole organization	12	0.310158	0.0171093	AT5G46860, AT3G54300, AT4G38360, AT2G27600, AT4G19640, AT2G38020, AT5G04920, AT4G16144, AT5G54800, AT4G33240, AT4G22880, AT1G04960	3575	29	18214	2.1082
GOTERM_BP_DIRECT	GO:0009809~lignin biosynthetic process	17	0.43939	0.017586	AT1G79180, AT5G66390, AT5G48100, AT1G32770, AT1G72680, AT4G37990, AT4G34050, AT5G13420, AT1G52760, AT5G05340, AT1G80820, AT1G61820, AT4G34230, AT2G46770, AT1G61810, AT4G37970, AT5G54160	3575	48	18214	1.80442
GOTERM_BP_DIRECT	GO:0009269~response to desiccation	10	0.258465	0.0178054	AT1G44170, AT2G39800, AT4G39090, AT1G01470, AT1G54100, AT2G21620, AT1G32640, AT2G05520, AT2G33380, AT1G76180	3575	22	18214	2.31583
GOTERM_BP_DIRECT	GO:0009624~response to nematode	24	0.620315	0.0204427	AT1G58360, AT3G10985, AT3G51860, AT2G39350, AT3G27400, AT5G27350, AT5G54800, AT5G67330, AT3G22600, AT1G25275, AT4G17500, AT1G72140, AT5G13740, AT5G53550, AT2G38290, AT5G55850, AT1G61800, AT2G01340, AT2G32700, AT4G39030, AT5G13580, AT5G52450, AT1G76670, AT1G73260	3575	77	18214	1.588
GOTERM_BP_DIRECT	GO:0045324~late endosome to vacuole transport	9	0.232618	0.020808	AT5G46860, AT1G03950, AT1G24560, AT5G22950, AT1G73030, AT2G06530, AT4G29380, AT4G19640, AT5G16830	3575	19	18214	2.41334
GOTERM_BP_DIRECT	GO:0098771~inorganic ion homeostasis	19	0.491083	0.021672	AT1G14860, AT3G06890, AT3G54880, AT5G47050, AT3G53150, AT3G57380, AT1G01650, AT3G14280, AT3G18560, AT2G44380, AT5G12010, AT3G17770, AT2G03980, AT4G36700, AT1G77280, AT1G02230, AT1G02220, AT5G18270, AT2G44220	3575	57	18214	1.69828
GOTERM_BP_DIRECT	GO:0030163~protein catabolic process	27	0.697855	0.0220178	AT5G19990, AT5G42790, AT1G15120, AT5G26860, AT5G49840, AT4G02620, AT1G65240, AT5G64760, AT1G29150, AT1G10410, AT5G11960, AT1G72690, AT1G74510, AT1G76970, AT5G58290, AT4G31340, AT3G05530, AT1G64520, AT5G23540, AT1G68680, AT4G34480, AT5G06260, AT3G11270, AT2G21520, AT2G45070, AT1G80610, AT2G22010	3575	90	18214	1.52845
GOTERM_BP_DIRECT	GO:0009408~response to heat	52	1.34402	0.0224386	AT5G01820, AT1G78080, AT1G71960, AT2G38470, AT2G38750, AT4G36990, AT4G16500, AT4G26080, AT4G17230, AT1G64520, AT3G08720, AT5G42020, AT1G14980, AT3G10800, AT4G28140, AT2G38880, AT5G64310, AT5G46180, AT5G67300, AT4G08230, AT2G33590, AT4G28300, AT2G38760, AT5G10220, AT5G47910, AT3G61190, AT1G15520, AT3G08970, AT5G22060, AT1G09080, AT4G23100, AT5G14800, AT5G57560, AT5G02490, AT5G59820, AT1G73480, AT1…	3575	199	18214	1.33131
GOTERM_BP_DIRECT	GO:0009694~jasmonic acid metabolic process	10	0.258465	0.0242684	AT2G23620, AT5G07010, AT5G10300, AT3G50440, AT1G44350, AT4G37150, AT3G48520, AT1G19640, AT3G10870, AT5G63450	3575	23	18214	2.21514
GOTERM_BP_DIRECT	GO:0009700~indole phytoalexin biosynthetic process	4	0.103386	0.025759	AT2G18690, AT3G26830, AT4G23100, AT1G13520	3575	4	18214	5.09483
GOTERM_BP_DIRECT	GO:0010325~raffinose family oligosaccharide biosynthetic process	4	0.103386	0.025759	AT5G40390, AT3G63010, AT3G05120, AT5G27320	3575	4	18214	5.09483
GOTERM_BP_DIRECT	GO:1902457~negative regulation of stomatal opening	4	0.103386	0.025759	AT1G17280, AT3G17000, AT5G50430, AT1G05100	3575	4	18214	5.09483
GOTERM_BP_DIRECT	GO:0044063~modulation by symbiont of host neurological system process	4	0.103386	0.025759	AT2G43535, AT2G43510, AT2G43520, AT2G43550	3575	4	18214	5.09483
GOTERM_BP_DIRECT	GO:0006468~protein phosphorylation	177	4.57483	0.0265984	AT2G26290, AT5G41680, AT1G14370, AT4G39270, AT1G34300, AT1G34420, AT3G17420, AT4G11890, AT5G55560, AT1G51790, AT1G53570, AT5G03320, AT3G05050, AT4G35500, AT5G01540, AT2G23450, AT3G08720, AT4G02410, AT3G55950, AT1G61370, AT1G07150, AT3G51990, AT1G70520, AT4G25390, AT5G61560, AT5G66210, AT1G28390, AT5G65240, AT1G01560, AT3G46930, AT1G21230, AT5G57630, AT2G19190, AT1G72540, AT3G53810, AT3G51630, AT5…	3575	786	18214	1.14731
GOTERM_BP_DIRECT	GO:0030026~cellular manganese ion homeostasis	7	0.180925	0.0274575	AT3G43630, AT4G27850, AT3G51860, AT5G24290, AT1G07810, AT4G27860, AT4G27870	3575	13	18214	2.74337
GOTERM_BP_DIRECT	GO:0042744~hydrogen peroxide catabolic process	24	0.620315	0.0274624	AT1G14540, AT5G66390, AT3G49120, AT3G32980, AT1G68850, AT2G37130, AT3G21770, AT5G64120, AT4G08780, AT2G18980, AT5G42180, AT4G08770, AT4G08390, AT2G41480, AT2G18150, AT2G38380, AT5G05340, AT5G58390, AT5G57190, AT5G51890, AT5G06720, AT5G39580, AT4G37520, AT4G36430	3575	79	18214	1.54779
GOTERM_BP_DIRECT	GO:0018105~peptidyl-serine phosphorylation	28	0.723701	0.0278627	AT3G04530, AT1G35670, AT3G61960, AT1G30640, AT1G48490, AT5G04870, AT1G04440, AT2G23070, AT4G14340, AT3G49370, AT3G08720, AT5G24430, AT3G57530, AT3G50000, AT5G44100, AT5G23580, AT5G66210, AT2G19470, AT5G62310, AT5G09890, AT3G13670, AT2G17290, AT1G18890, AT1G76040, AT5G12480, AT3G10660, AT4G14350, AT4G35310	3575	96	18214	1.48599
GOTERM_BP_DIRECT	GO:0006082~organic acid metabolic process	22	0.568622	0.0288477	AT5G65380, AT3G22290, AT3G27260, AT5G44350, AT1G03080, AT1G44608, AT5G40460, AT5G15860, AT1G68440, AT4G25690, AT2G38400, AT2G39420, AT5G11960, AT3G45730, AT5G56880, AT4G21865, AT1G50260, AT2G36090, AT1G76590, AT5G38130, AT3G48690, AT5G04830	3575	71	18214	1.57868
GOTERM_BP_DIRECT	GO:0046512~sphingosine biosynthetic process	6	0.155079	0.0303241	AT4G36480, AT5G23450, AT4G21534, AT2G38010, AT4G21540, AT3G48780	3575	10	18214	3.0569
GOTERM_BP_DIRECT	GO:0019760~glucosinolate metabolic process	35	0.904627	0.0305415	AT5G66040, AT3G53340, AT5G26600, AT5G48657, AT5G63790, AT2G16760, AT3G28940, AT5G61290, AT1G52720, AT4G38550, AT1G52000, AT1G18140, AT4G37260, AT2G03980, AT3G42180, AT4G30530, AT5G02950, AT3G60900, AT4G19390, AT4G32800, AT1G11050, AT1G55210, AT2G39330, AT4G12735, AT1G53625, AT3G52060, AT3G62580, AT4G21910, AT5G65500, AT5G13330, AT1G45201, AT5G52020, AT2G41475, AT3G09260, AT1G02230	3575	127	18214	1.40409
GOTERM_BP_DIRECT	GO:1990961~drug transmembrane export	15	0.387697	0.0310907	AT5G65380, AT4G00350, AT1G33110, AT3G23560, AT1G66760, AT1G61890, AT1G66780, AT3G23550, AT5G44050, AT3G03620, AT4G21910, AT2G04100, AT5G52450, AT5G52050, AT2G04040	3575	43	18214	1.77726
GOTERM_BP_DIRECT	GO:0036444~mitochondrial calcium uptake	5	0.129232	0.0311962	AT1G09575, AT4G36820, AT5G66650, AT1G57610, AT2G23790	3575	7	18214	3.63916
GOTERM_BP_DIRECT	GO:0051560~mitochondrial calcium ion homeostasis	5	0.129232	0.0311962	AT1G09575, AT4G36820, AT5G66650, AT1G57610, AT2G23790	3575	7	18214	3.63916
GOTERM_BP_DIRECT	GO:0015691~cadmium ion transport	5	0.129232	0.0311962	AT1G59870, AT2G23150, AT1G80830, AT5G67330, AT2G04040	3575	7	18214	3.63916
GOTERM_BP_DIRECT	GO:1901575~organic substance catabolic process	48	1.24063	0.0317149	AT1G65820, AT3G55820, AT1G11480, AT3G55640, AT1G19540, AT1G62370, AT2G20825, AT5G35735, AT5G64260, AT1G04500, AT5G56870, AT1G23440, AT1G27000, AT1G50260, AT3G10250, AT2G39270, AT1G54320, AT5G12010, AT2G18090, AT2G21510, AT1G76590, AT5G43400, AT2G28500, AT4G18422, AT3G18215, AT3G48140, AT5G01960, AT1G32170, AT1G14860, AT3G27260, AT3G08760, AT1G68300, AT5G25540, AT2G38000, AT2G15960, AT5G15860, AT2…	3575	185	18214	1.3219
GOTERM_BP_DIRECT	GO:0009395~phospholipid catabolic process	8	0.206772	0.0341766	AT4G35790, AT3G05630, AT4G11850, AT1G07230, AT4G19860, AT3G03520, AT3G16785, AT2G42010	3575	17	18214	2.39756
GOTERM_BP_DIRECT	GO:1900426~positive regulation of defense response to bacterium	12	0.310158	0.0361171	AT3G57710, AT4G26750, AT4G35580, AT1G60490, AT1G73805, AT5G65600, AT5G25440, AT1G14370, AT3G55150, AT1G07000, AT1G34420, AT1G51800	3575	32	18214	1.91056
GOTERM_BP_DIRECT	GO:0071695~anatomical structure maturation	27	0.697855	0.0370473	AT3G58710, AT4G01110, AT3G32980, AT1G80120, AT3G22560, AT5G15870, AT4G27480, AT2G16760, AT3G21750, AT2G18980, AT5G11960, AT1G27300, AT4G38690, AT4G02090, AT1G07750, AT3G48240, AT5G39570, AT5G25820, AT5G65160, AT1G32170, AT3G52460, AT4G36945, AT1G32710, AT1G33700, AT1G21310, AT2G44500, AT2G47550	3575	94	18214	1.46341
GOTERM_BP_DIRECT	GO:0010043~response to zinc ion	15	0.387697	0.0376124	AT4G02520, AT2G32520, AT3G22460, AT4G38220, AT5G13740, AT2G01520, AT1G19570, AT1G52760, AT2G38380, AT1G16470, AT3G16450, AT2G23150, AT5G35590, AT5G03630, AT1G21750	3575	44	18214	1.73687
GOTERM_BP_DIRECT	GO:0042594~response to starvation	9	0.232618	0.0387872	AT1G54710, AT3G62770, AT3G61960, AT3G22550, AT1G53903, AT3G61930, AT2G25690, AT5G17290, AT5G65040	3575	21	18214	2.1835
GOTERM_BP_DIRECT	GO:0009850~auxin metabolic process	7	0.180925	0.0402418	AT5G26600, AT1G51760, AT4G35060, AT1G51780, AT1G44350, AT3G02875, AT3G01650	3575	14	18214	2.54741
GOTERM_BP_DIRECT	GO:0009718~anthocyanin-containing compound biosynthetic process	10	0.258465	0.0418458	AT5G46760, AT1G03940, AT3G27210, AT1G56650, AT4G14090, AT2G02990, AT3G29590, AT5G42800, AT4G22880, AT5G54060	3575	25	18214	2.03793
GOTERM_BP_DIRECT	GO:0034605~cellular response to heat	17	0.43939	0.0437303	AT3G26020, AT3G02990, AT3G08970, AT2G38340, AT5G61780, AT3G19130, AT2G38470, AT2G30250, AT5G07350, AT1G43160, AT5G07100, AT5G12140, AT4G18880, AT5G45710, AT1G80510, AT1G76560, AT4G14690	3575	53	18214	1.63419
GOTERM_BP_DIRECT	GO:0008219~cell death	15	0.387697	0.0450553	AT4G20380, AT3G55830, AT2G13790, AT3G25882, AT1G29690, AT1G28380, AT4G08230, AT3G44880, AT5G58720, AT3G06490, AT2G26300, AT4G33430, AT3G50930, AT2G26560, AT1G08720	3575	45	18214	1.69828
GOTERM_BP_DIRECT	GO:0009615~response to virus	13	0.336004	0.0453459	AT3G51430, AT3G51440, AT3G58350, AT5G24590, AT3G04720, AT2G43570, AT5G04890, AT5G02490, AT3G61890, AT1G75040, AT1G05760, AT2G22010, AT5G42900	3575	37	18214	1.79007
GOTERM_BP_DIRECT	GO:0005975~carbohydrate metabolic process	80	2.06772	0.0455629	AT3G09920, AT4G01970, AT5G40390, AT5G24540, AT5G24420, AT3G56310, AT3G57520, AT5G08380, AT5G67230, AT1G52400, AT2G43580, AT2G44350, AT1G73740, AT4G25900, AT2G43620, AT1G76130, AT4G16260, AT5G65160, AT3G54420, AT1G35580, AT5G65280, AT1G12240, AT3G55430, AT5G20250, AT5G17200, AT1G62660, AT5G24090, AT3G23820, AT1G18270, AT2G43590, AT1G26560, AT3G60140, AT3G13790, AT1G78120, AT3G09260, AT2G43870, AT3…	3575	337	18214	1.20945
GOTERM_BP_DIRECT	GO:0010256~endomembrane system organization	8	0.206772	0.0467017	AT4G14950, AT4G24310, AT3G19260, AT1G09157, AT4G28485, AT5G27370, AT3G21520, AT4G33240	3575	18	18214	2.26437
GOTERM_BP_DIRECT	GO:0015693~magnesium ion transport	8	0.206772	0.0467017	AT5G11960, AT2G47600, AT3G19640, AT3G26670, AT2G03620, AT3G23870, AT5G64560, AT5G09690	3575	18	18214	2.26437
GOTERM_BP_DIRECT	GO:0010941~regulation of cell death	6	0.155079	0.0467841	AT3G50260, AT5G42050, AT1G57560, AT5G04870, AT5G18490, AT1G72290	3575	11	18214	2.779

## Sheet: E+FvsC up Thaliana
Category	Term	Count	%	PValue	Genes	List Total	Pop Hits	Pop Total	Fold Enrichment
GOTERM_BP_DIRECT	GO:0009611~response to wounding	479	10.4403	1.11639e-160	AT5G42650, AT1G34420, AT5G49280, AT3G46700, AT1G69760, AT1G54020, AT1G52080, AT5G43745, AT3G28290, AT4G24220, AT3G29000, AT2G39650, AT2G36380, AT3G18250, AT3G01930, AT3G53370, AT5G26270, AT4G25670, AT4G27970, AT5G24090, AT4G24340, AT5G06320, AT4G17900, AT2G30720, AT1G54010, AT5G38130, AT5G44720, AT1G76065, AT1G01720, AT4G10390, AT1G57560, AT1G32460, AT5G41100, AT1G59740, AT1G67000, AT3G30380, AT4…	4164	782	22569	3.31994
GOTERM_BP_DIRECT	GO:0009753~response to jasmonic acid	286	6.23365	3.40904e-93	AT2G30270, AT3G50770, AT5G40350, AT5G24780, AT1G61120, AT4G14090, AT5G42650, AT4G05010, AT1G31710, AT1G13960, AT5G44390, AT2G42490, AT4G18440, AT1G54020, AT5G42655, AT2G29710, AT5G43745, AT1G61255, AT5G24770, AT2G39770, AT4G24340, AT2G47950, AT1G54010, AT5G38130, AT5G44720, AT5G58680, AT4G12570, AT4G30460, AT1G57560, AT1G31130, AT5G41100, AT4G22610, AT3G30380, AT5G26260, AT5G44050, AT1G17620, AT1…	4164	471	22569	3.29114
GOTERM_BP_DIRECT	GO:0009414~response to water deprivation	440	9.59024	1.23604e-88	AT1G68795, AT1G34420, AT5G05220, AT2G28500, AT1G52080, AT5G39590, AT4G12580, AT4G25433, AT5G15260, AT1G33560, AT1G32230, AT3G29000, AT3G55430, AT4G00355, AT3G19580, AT5G57910, AT2G39650, AT5G64430, AT1G03905, AT5G63460, AT4G25670, AT4G39950, AT3G46930, AT1G02930, AT2G30720, AT5G38130, AT3G13910, AT1G09480, AT1G31130, AT5G66400, AT5G63130, AT2G18960, AT1G68450, AT2G38530, AT5G24080, AT4G11350, AT1…	4164	956	22569	2.49457
GOTERM_BP_DIRECT	GO:0009737~response to abscisic acid	421	9.17611	1.01028e-75	AT1G07040, AT5G63110, AT2G20900, AT1G71960, AT1G34420, AT2G35290, AT5G42655, AT1G52080, AT3G28290, AT4G12580, AT4G25433, AT4G01440, AT5G15260, AT3G29000, AT3G09770, AT3G19580, AT1G59610, AT3G22850, AT4G34380, AT3G46930, AT2G30720, AT1G31130, AT5G66400, AT3G21790, AT5G63130, AT2G18960, AT1G68450, AT5G24080, AT4G34390, AT3G07370, AT2G46270, AT2G27310, AT5G43400, AT5G38240, AT5G44610, AT2G28400, AT1…	4164	966	22569	2.36215
GOTERM_BP_DIRECT	GO:0042742~defense response to bacterium	405	8.82738	7.4366e-55	AT4G04960, AT2G20900, AT4G15610, AT3G44880, AT2G25110, AT1G07390, AT4G02410, AT4G25433, AT1G33560, AT3G55550, AT1G32230, AT3G29000, AT3G55430, AT2G39650, AT2G39770, AT3G18250, AT4G27970, AT4G39950, AT4G34380, AT1G02930, AT5G06320, AT4G17900, AT2G30720, AT4G11480, AT4G37530, AT1G57560, AT1G31130, AT5G41100, AT3G29034, AT1G59740, AT5G63130, AT1G68450, AT1G68690, AT1G22890, AT4G34390, AT1G54000, AT2…	4164	1053	22569	2.08463
GOTERM_BP_DIRECT	GO:0031347~regulation of defense response	245	5.34002	4.95444e-49	AT5G26600, AT2G20900, AT1G34420, AT2G44790, AT4G35580, AT1G32928, AT1G76970, AT3G52710, AT2G28500, AT3G21080, AT3G04640, AT3G29000, AT3G55430, AT2G39650, AT3G18250, AT4G25670, AT4G24340, AT2G47950, AT2G46620, AT2G21780, AT3G16860, AT2G43590, AT4G23810, AT3G48310, AT3G15534, AT5G48657, AT1G31130, AT5G41100, AT3G29034, AT1G67000, AT1G29050, AT1G68690, AT5G63490, AT4G11350, AT5G12890, AT4G15150, AT2…	4164	531	22569	2.50077
GOTERM_BP_DIRECT	GO:0010200~response to chitin	208	4.53357	1.98527e-47	AT2G32210, AT3G49780, AT5G62020, AT5G49280, AT3G46700, AT1G32928, AT3G52710, AT5G52330, AT3G04640, AT3G29000, AT3G55430, AT4G28140, AT3G19580, AT2G39650, AT4G33050, AT2G46620, AT3G16860, AT4G17900, AT4G23810, AT4G31550, AT5G48655, AT5G48657, AT1G31130, AT5G41100, AT5G63130, AT1G29050, AT1G17620, AT1G68690, AT2G27310, AT2G28400, AT5G59780, AT3G16510, AT1G04100, AT1G76070, AT2G43320, AT5G09800, AT2…	4164	421	22569	2.67783
GOTERM_BP_DIRECT	GO:1901701~cellular response to oxygen-containing compound	193	4.20663	1.41036e-40	AT4G39270, AT4G05010, AT2G20900, AT1G34420, AT3G52710, AT4G30900, AT3G04640, AT5G15260, AT3G29000, AT5G57910, AT2G30840, AT4G27970, AT2G47950, AT4G34380, AT2G43590, AT1G32910, AT2G04305, AT2G29700, AT4G17900, AT1G31130, AT1G59740, AT3G21790, AT1G67000, AT5G44050, AT1G68690, AT5G63490, AT5G59420, AT5G12890, AT2G24600, AT1G13390, AT2G46150, AT5G38240, AT3G16510, AT2G43320, AT1G08940, AT4G36210, AT2…	4164	408	22569	2.56389
GOTERM_BP_DIRECT	GO:0009651~response to salt stress	236	5.14385	8.27084e-40	AT2G32210, AT1G15100, AT5G24540, AT5G22360, AT5G63110, AT4G05010, AT3G28600, AT2G20900, AT1G34420, AT1G13960, AT1G52400, AT5G38820, AT5G05100, AT1G76970, AT2G28500, AT1G52080, AT1G08920, AT1G32230, AT3G29000, AT3G55430, AT2G39770, AT4G25670, AT5G24090, AT4G34380, AT3G16860, AT3G46930, AT2G46500, AT2G30720, AT5G58680, AT2G33080, AT4G08500, AT5G63130, AT2G30250, AT5G35410, AT1G22890, AT3G44540, AT2…	4164	556	22569	2.30059
GOTERM_BP_DIRECT	GO:0006979~response to oxidative stress	209	4.55536	6.95356e-38	AT1G34420, AT4G15610, AT2G44790, AT3G14430, AT1G52760, AT5G05340, AT2G01140, AT4G37520, AT1G06620, AT4G36430, AT3G03670, AT3G04640, AT1G65610, AT1G32230, AT5G24770, AT2G39650, AT5G26030, AT5G26270, AT2G43350, AT1G32910, AT3G46930, AT1G02930, AT5G59530, AT1G27330, AT4G17900, AT2G30720, AT1G54010, AT4G37530, AT5G48657, AT1G31130, AT4G22610, AT1G67000, AT3G16990, AT4G15150, AT4G34710, AT2G28400, AT1…	4164	476	22569	2.3798
GOTERM_BP_DIRECT	GO:0050832~defense response to fungus	350	7.6286	3.6962e-37	AT5G26600, AT3G49780, AT5G42650, AT4G05010, AT5G65530, AT4G21980, AT1G34420, AT1G64195, AT5G44390, AT1G74430, AT1G52400, AT4G15610, AT2G44790, AT3G10190, AT1G32928, AT1G76970, AT3G52710, AT4G16260, AT2G25110, AT2G35730, AT3G21080, AT3G04640, AT1G65610, AT3G29000, AT3G55430, AT3G18250, AT1G18860, AT5G26270, AT4G08870, AT2G46620, AT3G16860, AT2G43590, AT5G61600, AT4G17900, AT3G12140, AT2G02120, AT1…	4164	999	22569	1.89891
GOTERM_BP_DIRECT	GO:0098542~defense response to other organism	264	5.75414	4.94111e-36	AT4G26750, AT2G30270, AT3G50770, AT3G25573, AT4G39270, AT1G34420, AT5G49280, AT3G46700, AT5G57340, AT4G21865, AT3G60690, AT5G05220, AT1G69760, AT3G24929, AT4G39140, AT2G28500, AT2G35970, AT5G57910, AT2G30840, AT3G18250, AT4G22960, AT4G25670, AT4G24340, AT2G47950, AT2G21780, AT4G34380, AT1G32910, AT5G59530, AT3G61790, AT5G06320, AT1G76980, AT1G51660, AT1G54010, AT4G15280, AT1G76065, AT3G13910, AT2…	4164	683	22569	2.095
GOTERM_BP_DIRECT	GO:0009751~response to salicylic acid	162	3.53095	3.41238e-35	AT5G19230, AT5G22520, AT3G49780, AT5G40990, AT2G33380, AT5G46295, AT1G31710, AT1G13960, AT5G46050, AT5G44390, AT4G15610, AT2G42490, AT2G01300, AT1G76970, AT4G12500, AT3G09370, AT3G50410, AT2G04495, AT1G80840, AT1G79680, AT2G23450, AT5G18270, AT1G66700, AT3G04640, AT1G65610, AT4G01720, AT3G29000, AT5G67300, AT3G18250, AT1G18860, AT3G57450, AT3G14280, AT3G59080, AT5G06320, AT4G23810, AT3G48310, AT4…	4164	337	22569	2.60547
GOTERM_BP_DIRECT	GO:0019748~secondary metabolic process	162	3.53095	2.16788e-32	AT2G26290, AT5G18780, AT1G80160, AT4G06744, AT4G05010, AT5G67310, AT1G18970, AT4G21580, AT2G36770, AT5G44390, AT3G16330, AT1G01570, AT2G22920, AT3G09010, AT3G43270, AT1G77660, AT5G57060, AT2G45360, AT3G28050, AT4G37520, AT2G35730, AT4G25433, AT3G29000, AT1G59730, AT5G27760, AT3G18250, AT3G01930, AT4G24340, AT1G70920, AT2G43590, AT2G47710, AT5G59530, AT4G14630, AT1G76980, AT4G39955, AT5G58840, AT3…	4164	352	22569	2.49445
GOTERM_BP_DIRECT	GO:0009867~jasmonic acid mediated signaling pathway	87	1.89625	6.92005e-32	AT5G19230, AT4G29700, AT5G17490, AT5G26600, AT5G40350, AT1G56650, AT3G59620, AT4G01895, AT1G32640, AT2G34070, AT5G14700, AT3G46700, AT1G74430, AT3G17860, AT2G20142, AT1G25540, AT4G13110, AT5G05140, AT1G52720, AT3G60490, AT1G77420, AT4G38810, AT4G21865, AT3G14395, AT1G52280, AT2G04495, AT1G48500, AT1G06620, AT2G46650, AT4G03420, AT3G22290, AT1G32230, AT1G32630, AT2G36380, AT4G02570, AT4G34460, AT1…	4164	133	22569	3.54543
GOTERM_BP_DIRECT	GO:0009620~response to fungus	146	3.18221	1.15286e-29	AT5G23850, AT5G40990, AT5G42650, AT1G18210, AT3G26820, AT4G02380, AT1G29195, AT2G33380, AT2G20900, AT1G73500, AT5G05190, AT2G37980, AT2G43580, AT3G60690, AT5G05220, AT1G17250, AT1G05010, AT5G50670, AT5G57060, AT2G28500, AT1G79680, AT2G06050, AT1G06620, AT3G21080, AT4G25433, AT4G32800, AT5G57910, AT2G39650, AT3G21240, AT5G61560, AT1G25280, AT5G45090, AT1G28390, AT4G03460, AT4G27970, AT1G70920, AT5…	4164	315	22569	2.51214
GOTERM_BP_DIRECT	GO:0044248~cellular catabolic process	179	3.90148	2.2759e-28	AT2G26290, AT1G14530, AT5G26600, AT3G49780, AT1G07040, AT4G06744, AT3G26820, AT1G19540, AT1G18970, AT1G75400, AT4G15610, AT2G44790, AT3G24929, AT4G39140, AT5G42930, AT2G28500, AT2G23450, AT5G18130, AT3G06780, AT5G19860, AT3G62400, AT5G64430, AT5G10946, AT3G18250, AT4G08230, AT1G68680, AT2G47710, AT3G61790, AT1G19680, AT1G76980, AT1G28540, AT4G36040, AT1G53560, AT5G42940, AT2G03690, AT5G01800, AT5…	4164	435	22569	2.23031
GOTERM_BP_DIRECT	GO:0010150~leaf senescence	103	2.24499	5.50536e-27	AT5G51640, AT3G27110, AT1G18210, AT4G02380, AT1G34420, AT1G73500, AT2G30550, AT1G69490, AT1G73220, AT4G15610, AT4G12500, AT4G39140, AT5G18270, AT5G64430, AT4G12735, AT2G37750, AT2G25625, AT1G76980, AT4G36040, AT4G23810, AT1G17020, AT4G12570, AT3G15534, AT5G17290, AT1G66830, AT5G23950, AT3G28100, AT5G63130, AT4G24590, AT4G22330, AT2G18690, AT2G22300, AT5G08790, AT2G46950, AT1G27300, AT5G59420, AT5…	4164	194	22569	2.87764
GOTERM_BP_DIRECT	GO:0009755~hormone-mediated signaling pathway	147	3.20401	1.73429e-23	AT3G03020, AT2G27260, AT1G34420, AT4G15610, AT2G01300, AT1G32928, AT2G26600, AT2G02870, AT5G01300, AT3G55950, AT3G04640, AT5G18130, AT3G06780, AT3G29000, AT4G32800, AT2G39650, AT3G18250, AT4G28300, AT1G32910, AT3G59080, AT4G17900, AT5G59490, AT5G47960, AT1G31130, AT5G41100, AT3G10815, AT5G63130, AT1G68690, AT5G63490, AT5G10750, AT2G18690, AT1G49450, AT2G28920, AT5G12890, AT5G41740, AT1G13390, AT4…	4164	357	22569	2.23178
GOTERM_BP_DIRECT	GO:0006970~response to osmotic stress	140	3.05144	1.38829e-21	AT1G78080, AT3G06890, AT3G57680, AT5G17850, AT2G30550, AT1G35910, AT1G75400, AT5G05220, AT2G43060, AT4G35060, AT3G09010, AT5G01300, AT3G04640, AT2G35970, AT4G25433, AT1G32230, AT2G39650, AT1G03905, AT4G12735, AT1G65690, AT4G28300, AT2G47950, AT3G46930, AT5G58320, AT3G19970, AT3G14440, AT1G51140, AT3G14560, AT3G09260, AT3G15534, AT1G67920, AT2G35300, AT5G23950, AT3G25870, AT3G55640, AT4G08500, AT1…	4164	346	22569	2.19308
GOTERM_BP_DIRECT	GO:1901605~alpha-amino acid metabolic process	51	1.1116	5.2462e-20	AT4G23680, AT2G16760, AT2G36650, AT2G44790, AT1G52000, AT1G77420, AT5G04330, AT3G43270, AT5G42930, AT2G46690, AT2G43540, AT2G23450, AT5G43745, AT1G06620, AT1G55210, AT1G65890, AT2G36380, AT3G11570, AT4G21910, AT2G22510, AT4G15280, AT5G07730, AT1G73150, AT1G23850, AT5G21105, AT3G28220, AT2G04080, AT1G61065, AT1G73325, AT5G65870, AT5G24080, AT4G21920, AT1G29640, AT5G12890, AT1G54000, AT2G03980, AT1…	4164	75	22569	3.68562
GOTERM_BP_DIRECT	GO:0071456~cellular response to hypoxia	106	2.31037	2.26591e-19	AT5G19230, AT2G32210, AT3G49780, AT3G23150, AT1G73500, AT4G24570, AT1G32928, AT4G17230, AT5G12030, AT4G13395, AT4G34131, AT3G03670, AT3G08720, AT1G14540, AT3G04640, AT1G07150, AT1G27730, AT4G32480, AT2G46500, AT5G57510, AT5G06320, AT4G19520, AT2G40000, AT2G26150, AT1G01720, AT3G23170, AT1G30040, AT5G63130, AT1G68690, AT1G30720, AT4G24110, AT2G47520, AT4G38470, AT5G59820, AT5G54490, AT2G32200, AT1…	4164	243	22569	2.36429
GOTERM_BP_DIRECT	GO:0002376~immune system process	106	2.31037	2.26591e-19	AT3G49780, AT4G05010, AT5G67310, AT5G46295, AT2G37980, AT5G44390, AT1G76970, AT4G12500, AT3G52710, AT2G43620, AT2G28500, AT2G23450, AT5G18270, AT4G01720, AT3G29000, AT3G55430, AT1G66780, AT3G18250, AT5G61560, AT4G03460, AT1G70920, AT2G46620, AT3G16860, AT3G59080, AT1G67920, AT1G66830, AT1G31130, AT5G63130, AT5G12930, AT2G18690, AT2G27310, AT2G46150, AT4G11070, AT3G16510, AT1G76070, AT3G63380, AT3…	4164	243	22569	2.36429
GOTERM_BP_DIRECT	GO:0019752~carboxylic acid metabolic process	107	2.33217	1.68841e-17	AT3G25573, AT4G06744, AT1G19540, AT4G15610, AT5G03204, AT5G18130, AT4G32800, AT5G19860, AT2G47950, AT1G28540, AT2G30720, AT1G76065, AT5G03610, AT2G46100, AT3G04010, AT3G55640, AT4G22610, AT2G20920, AT3G30380, AT4G23420, AT4G24590, AT5G26260, AT2G33480, AT3G27415, AT3G02510, AT1G70810, AT5G24080, AT1G73880, AT3G43850, AT4G13530, AT1G27300, AT5G59420, AT5G36220, AT3G14850, AT4G37700, AT5G55180, AT1…	4164	259	22569	2.23916
GOTERM_BP_DIRECT	GO:0010035~response to inorganic substance	214	4.66434	5.46421e-17	AT5G18780, AT2G32210, AT3G49780, AT4G10720, AT5G49280, AT5G08060, AT3G46700, AT1G75400, AT4G15610, AT2G25910, AT5G54870, AT1G29980, AT1G54020, AT5G52450, AT4G37520, AT3G22290, AT5G66170, AT1G61255, AT4G01440, AT3G62400, AT3G16190, AT2G36380, AT4G24340, AT2G47710, AT2G43590, AT1G32910, AT5G59530, AT1G28540, AT1G43000, AT5G44720, AT1G35190, AT1G66830, AT3G03440, AT3G26440, AT1G67000, AT1G68690, AT5…	4164	678	22569	1.71075
GOTERM_BP_DIRECT	GO:0007165~signal transduction	271	5.90671	1.08499e-13	AT5G18780, AT3G49780, AT1G07040, AT3G05840, AT4G28380, AT1G76970, AT3G52710, AT2G25470, AT1G07390, AT1G65730, AT4G30900, AT3G21080, AT2G30840, AT2G47950, AT2G46620, AT4G34380, AT3G46930, AT5G58320, AT2G29700, AT4G30340, AT1G43000, AT4G19520, AT5G44720, AT5G45810, AT5G58680, AT1G79570, AT3G15534, AT1G09480, AT1G66830, AT5G48657, AT2G33080, AT1G67000, AT5G63130, AT5G48770, AT5G07070, AT1G30720, AT3…	4164	967	22569	1.51895
GOTERM_BP_DIRECT	GO:0009404~toxin metabolic process	35	0.76286	2.83871e-13	AT4G01870, AT1G14330, AT5G48657, AT3G26820, AT1G68450, AT5G46295, AT1G68690, AT1G36622, AT1G30700, AT2G44790, AT4G15610, AT4G15236, AT5G06230, AT1G54000, AT2G02010, AT2G29990, AT3G46280, AT1G10140, AT3G28850, AT1G68620, AT1G56145, AT3G18250, AT5G45090, AT3G02800, AT1G51920, AT3G53150, AT3G26910, AT2G47710, AT1G26420, AT5G53110, AT3G13950, AT1G21310, AT2G27389, AT4G19460, AT1G35190	4164	53	22569	3.57926
GOTERM_BP_DIRECT	GO:0032870~cellular response to hormone stimulus	63	1.37315	1.6332e-12	AT4G01010, AT1G14330, AT5G17650, AT4G39270, AT1G18210, AT4G29780, AT2G36650, AT1G69360, AT1G01650, AT1G01010, AT3G15200, AT5G62865, AT1G52560, AT1G69840, AT3G46660, AT3G52710, AT2G23450, AT1G61690, AT2G30840, AT5G64230, AT4G03460, AT5G13810, AT2G47950, AT2G43590, AT1G76700, AT4G36040, AT2G45570, AT4G12250, AT4G01870, AT5G49700, AT5G23510, AT2G36950, AT5G20680, AT1G30320, AT5G44050, AT1G17620, AT1…	4164	140	22569	2.43901
GOTERM_BP_DIRECT	GO:0014070~response to organic cyclic compound	81	1.76548	2.07696e-12	AT5G47740, AT3G04670, AT5G44350, AT3G50770, AT5G42010, AT1G18210, AT5G14700, AT2G44790, AT3G48920, AT1G32928, AT2G01540, AT1G52560, AT3G09010, AT3G52710, AT2G43620, AT1G22910, AT4G13395, AT3G55950, AT3G03870, AT4G27657, AT2G15220, AT5G61560, AT2G17760, AT5G67340, AT4G28300, AT3G16860, AT1G32910, AT2G44480, AT4G37690, AT3G19010, AT4G17900, AT1G54010, AT5G07730, AT5G58680, AT1G78280, AT1G65820, AT5…	4164	203	22569	2.16267
GOTERM_BP_DIRECT	GO:0032787~monocarboxylic acid metabolic process	65	1.41674	3.82888e-12	AT5G47860, AT5G16120, AT1G07040, AT2G20825, AT1G52720, AT4G36195, AT1G27000, AT4G35060, AT4G38810, AT4G39140, AT1G52080, AT4G37520, AT2G46650, AT5G66170, AT3G03470, AT4G03820, AT1G64200, AT5G57910, AT5G64430, AT5G10625, AT1G70160, AT1G24145, AT4G12410, AT4G15765, AT3G50620, AT5G15190, AT1G65820, AT3G51000, AT3G61200, AT1G55265, AT5G44050, AT4G09750, AT2G22860, AT2G18690, AT5G05880, AT3G62010, AT2…	4164	149	22569	2.36444
GOTERM_BP_DIRECT	GO:0002237~response to molecule of bacterial origin	52	1.13339	1.86855e-11	AT5G26920, AT5G22520, AT3G05360, AT1G16670, AT2G42490, AT1G76970, AT4G12500, AT3G09010, AT1G08320, AT2G04495, AT1G80840, AT1G73260, AT3G50930, AT1G62810, AT3G29000, AT1G33760, AT4G23210, AT4G03460, AT2G32140, AT3G59280, AT2G44480, AT3G59080, AT5G53110, AT3G19010, AT5G25930, AT4G31800, AT1G66830, AT1G59820, AT2G39660, AT4G21840, AT5G22380, AT3G59880, AT3G22600, AT2G18690, AT2G25735, AT3G10490, AT1…	4164	110	22569	2.5622
GOTERM_BP_DIRECT	GO:0006952~defense response	222	4.83871	1.917e-11	AT3G50770, AT5G24780, AT5G42650, AT1G14370, AT2G16760, AT2G20900, AT1G13960, AT2G43580, AT5G52330, AT2G29710, AT1G79680, AT4G34131, AT3G11840, AT1G77380, AT3G22290, AT5G15260, AT4G39950, AT2G43590, AT1G72260, AT5G13530, AT5G05110, AT4G30340, AT4G39030, AT4G19520, AT5G44720, AT2G02120, AT5G58680, AT5G51700, AT5G15130, AT1G02170, AT4G22610, AT5G63130, AT1G17860, AT5G48770, AT3G27416, AT5G60300, AT3…	4164	791	22569	1.52117
GOTERM_BP_DIRECT	GO:0097305~response to alcohol	52	1.13339	2.06456e-10	AT5G18780, AT4G01010, AT1G80160, AT1G09380, AT2G32210, AT1G35230, AT4G27480, AT5G15870, AT2G02710, AT4G35060, AT5G54870, AT4G08290, AT3G09010, AT2G43540, AT3G21080, AT3G08760, AT4G25390, AT3G58380, AT4G27970, AT2G46620, AT1G32910, AT1G20460, AT1G72540, AT3G13950, AT2G41410, AT5G42940, AT5G58680, AT2G22790, AT1G08315, AT1G09480, AT3G03440, AT1G67000, AT4G24590, AT1G68690, AT4G30390, AT5G36220, AT1…	4164	116	22569	2.42967
GOTERM_BP_DIRECT	GO:0042430~indole-containing compound metabolic process	36	0.784656	4.61353e-10	AT5G25930, AT5G48657, AT5G65870, AT2G32030, AT5G12930, AT5G14700, AT4G02360, AT2G20142, AT4G15236, AT1G52000, AT1G77420, AT2G03980, AT1G07135, AT1G80300, AT5G43745, AT5G03204, AT1G06620, AT5G65280, AT2G24180, AT3G29000, AT1G11050, AT1G80110, AT1G55210, AT4G28085, AT2G39650, AT2G15220, AT3G02800, AT1G53625, AT1G24145, AT3G62580, AT5G59530, AT4G21910, AT1G76640, AT5G13550, AT1G23850, AT5G02940	4164	67	22569	2.91225
GOTERM_BP_DIRECT	GO:0009617~response to bacterium	81	1.76548	4.85356e-10	AT1G11580, AT5G26920, AT5G49520, AT3G10915, AT3G01280, AT1G61120, AT3G26820, AT2G30750, AT5G67310, AT1G74430, AT4G13110, AT1G25220, AT5G36920, AT2G46170, AT1G05450, AT1G07870, AT1G79680, AT4G39980, AT3G25180, AT3G50930, AT3G54420, AT1G66700, AT3G50260, AT1G12240, AT1G64200, AT5G67500, AT1G62660, AT3G19460, AT1G33760, AT5G26270, AT4G39950, AT5G56980, AT1G73510, AT5G06320, AT4G23810, AT2G32700, AT4…	4164	223	22569	1.96871
GOTERM_BP_DIRECT	GO:0007568~aging	36	0.784656	7.82213e-10	AT2G36950, AT1G14330, AT3G51660, AT3G21690, AT4G38060, AT3G49620, AT2G39780, AT5G60360, AT1G62370, AT4G09750, AT5G43380, AT1G52565, AT5G07680, AT4G13110, AT1G23440, AT5G09620, AT1G27000, AT1G23040, AT5G12010, AT2G02990, AT5G45900, AT4G16680, AT2G46150, AT4G30270, AT4G14880, AT3G10985, AT2G29350, AT5G15260, AT4G28085, AT5G15640, AT4G05320, AT3G22410, AT1G70160, AT5G61820, AT3G14280, AT4G35770	4164	68	22569	2.86943
GOTERM_BP_DIRECT	GO:0010243~response to organonitrogen compound	75	1.6347	4.13729e-09	AT5G16120, AT3G04350, AT1G65483, AT1G34420, AT1G30300, AT1G13520, AT1G74430, AT5G09620, AT5G62865, AT2G01300, AT1G76970, AT2G44070, AT4G12500, AT4G39140, AT2G28500, AT2G23450, AT5G18270, AT3G21080, AT5G46780, AT5G18130, AT5G46620, AT1G32630, AT4G12735, AT5G67340, AT4G25670, AT2G47950, AT3G22415, AT1G32910, AT2G44480, AT3G18560, AT5G55530, AT2G21500, AT3G05937, AT5G39785, AT2G30720, AT3G13433, AT4…	4164	209	22569	1.94499
GOTERM_BP_DIRECT	GO:0016192~vesicle-mediated transport	78	1.70009	7.29057e-09	AT4G26750, AT3G53120, AT2G39805, AT1G08770, AT3G56110, AT5G22360, AT1G12390, AT5G16880, AT1G10730, AT2G15310, AT3G56190, AT3G58170, AT1G03950, AT4G32150, AT5G05380, AT2G17380, AT1G26670, AT4G14600, AT5G39510, AT5G07880, AT5G05987, AT5G17060, AT4G31340, AT3G54300, AT5G22950, AT3G06540, AT1G12360, AT1G61690, AT2G42700, AT1G16240, AT5G16830, AT2G37150, AT2G38360, AT1G17730, AT2G37550, AT2G41490, AT1…	4164	223	22569	1.89579
GOTERM_BP_DIRECT	GO:0009738~abscisic acid-activated signaling pathway	89	1.93984	1.03451e-08	AT1G64950, AT3G29575, AT5G26920, AT1G15100, AT4G04920, AT1G32640, AT1G71960, AT3G59220, AT3G19290, AT1G52400, AT2G18470, AT5G05220, AT3G46620, AT4G26080, AT1G72770, AT2G01540, AT5G01540, AT1G02220, AT1G62810, AT5G39590, AT1G12240, AT3G57530, AT3G04040, AT3G55430, AT5G52300, AT1G62660, AT3G19580, AT5G63980, AT5G64750, AT5G67300, AT1G65690, AT5G15500, AT4G25670, AT2G43350, AT4G34460, AT2G20410, AT5…	4164	268	22569	1.79993
GOTERM_BP_DIRECT	GO:0009056~catabolic process	29	0.632084	1.03976e-08	AT4G24990, AT3G04670, AT2G27260, AT3G26440, AT5G16880, AT3G22560, AT3G01200, AT1G23120, AT3G60590, AT3G66654, AT1G18480, AT3G46660, AT4G15490, AT4G00700, AT2G44970, AT1G56080, AT2G31570, AT1G65730, AT4G01600, AT5G57910, AT5G63120, AT5G63260, AT2G01710, AT5G54860, AT1G22040, AT1G21550, AT4G16670, AT1G75170, AT1G71190	4164	52	22569	3.02271
GOTERM_BP_DIRECT	GO:1901575~organic substance catabolic process	71	1.54752	1.84423e-08	AT1G14530, AT1G19540, AT5G20180, AT1G62370, AT2G20825, AT5G10610, AT1G23440, AT2G02710, AT4G36195, AT1G27000, AT2G19160, AT1G50260, AT1G01490, AT2G28500, AT2G46650, AT5G43790, AT3G27260, AT3G04040, AT3G08760, AT5G19860, AT5G25540, AT3G62400, AT5G64430, AT2G37150, AT1G18860, AT1G70160, AT3G61790, AT4G36040, AT3G05937, AT1G53560, AT5G42940, AT5G15190, AT1G65820, AT1G11480, AT3G55640, AT4G09750, AT2…	4164	200	22569	1.92411
GOTERM_BP_DIRECT	GO:0006914~autophagy	27	0.588492	2.95946e-08	AT4G04620, AT1G03380, AT3G21295, AT3G61960, AT4G21980, AT4G22330, AT2G31260, AT5G47480, AT5G05140, AT4G16520, AT5G59420, AT3G62770, AT3G15580, AT5G45900, AT3G03870, AT3G59950, AT4G00355, AT3G60640, AT3G61710, AT1G17730, AT1G54710, AT2G44140, AT1G54210, AT5G66930, AT5G43930, AT3G53930, AT5G17290	4164	48	22569	3.04877
GOTERM_BP_DIRECT	GO:0009695~jasmonic acid biosynthetic process	19	0.414124	4.98899e-08	AT3G25770, AT3G25760, AT5G42650, AT3G25780, AT1G19640, AT1G17420, AT4G05160, AT2G33150, AT2G31690, AT1G05800, AT1G70480, AT1G72520, AT2G44810, AT1G13280, AT1G76690, AT3G45140, AT4G16760, AT2G06050, AT1G20510	4164	27	22569	3.81409
GOTERM_BP_DIRECT	GO:0009873~ethylene-activated signaling pathway	71	1.54752	8.8146e-08	AT5G44790, AT1G78080, AT3G23230, AT3G25730, AT4G29780, AT5G61890, AT1G71520, AT1G73500, AT2G22200, AT3G60490, AT1G73540, AT4G34410, AT4G39780, AT2G41640, AT4G13395, AT3G46060, AT3G50260, AT4G27652, AT1G62300, AT4G27654, AT4G27657, AT5G67180, AT1G32230, AT4G32800, AT2G33710, AT4G28140, AT3G23220, AT3G61630, AT5G64750, AT3G57450, AT5G22270, AT1G33760, AT4G02570, AT3G15210, AT4G17500, AT1G43160, AT5…	4164	207	22569	1.85904
GOTERM_BP_DIRECT	GO:2000022~regulation of jasmonic acid mediated signaling pathway	25	0.5449	1.48944e-07	AT3G22160, AT4G04920, AT3G11180, AT3G17860, AT5G60300, AT1G72450, AT1G74950, AT5G13220, AT5G20900, AT3G53600, AT1G48500, AT5G05600, AT2G34600, AT3G55970, AT3G22275, AT5G67300, AT2G38240, AT1G30135, AT4G26120, AT1G70700, AT1G19180, AT1G17380, AT4G23810, AT3G43440, AT4G31550	4164	45	22569	3.01113
GOTERM_BP_DIRECT	GO:0071407~cellular response to organic cyclic compound	32	0.697472	3.88501e-07	AT5G25930, AT1G14330, AT1G67000, AT3G28940, AT1G34420, AT2G32030, AT2G39420, AT5G63490, AT4G16500, AT2G20142, AT2G25735, AT2G18090, AT2G46150, AT2G41640, AT1G59590, AT5G18490, AT5G46780, AT3G29000, AT4G12735, AT4G24380, AT3G26910, AT2G47950, AT5G08240, AT4G38940, AT1G24145, AT5G11970, AT1G76700, AT2G27500, AT2G30720, AT2G41410, AT2G44500, AT4G12790	4164	69	22569	2.51364
GOTERM_BP_DIRECT	GO:0051603~proteolysis involved in cellular protein catabolic process	29	0.632084	5.38535e-07	AT1G29090, AT1G33490, AT3G49340, AT4G01610, AT5G22000, AT3G26340, AT5G60360, AT3G19390, AT5G43060, AT2G21430, AT4G11310, AT1G02305, AT2G34080, AT1G09850, AT1G77000, AT4G31300, AT1G44960, AT5G40580, AT4G32940, AT3G22630, AT4G35350, AT4G11320, AT1G47640, AT2G25940, AT1G13060, AT1G47128, AT5G50260, AT3G48350, AT2G22010	4164	60	22569	2.61968
GOTERM_BP_DIRECT	GO:0006568~tryptophan metabolic process	17	0.370532	6.51572e-07	AT3G58710, AT5G26600, AT1G80360, AT2G30840, AT1G32640, AT4G05010, AT4G29690, AT3G01980, AT2G22200, AT4G35060, AT5G53990, AT1G54010, AT5G40210, AT5G44720, AT2G46140, AT3G48890, AT2G46650	4164	25	22569	3.68562
GOTERM_BP_DIRECT	GO:1901565~organonitrogen compound catabolic process	54	1.17698	8.47911e-07	AT5G26600, AT1G13360, AT5G16120, AT3G51540, AT1G07040, AT4G06744, AT3G58730, AT5G61450, AT1G50940, AT2G30550, AT5G10730, AT1G01650, AT3G24929, AT5G42930, AT3G20390, AT2G23450, AT1G01453, AT5G18130, AT1G59650, AT3G15180, AT4G08230, AT2G41490, AT1G28540, AT3G54826, AT5G03610, AT2G03690, AT1G62305, AT1G09480, AT1G71940, AT4G24590, AT5G66120, AT4G13530, AT1G29640, AT1G15370, AT1G53030, AT5G56190, AT5…	4164	151	22569	1.93829
GOTERM_BP_DIRECT	GO:0015031~protein transport	108	2.35397	8.91197e-07	AT4G26750, AT4G27840, AT3G53120, AT3G59500, AT3G09520, AT5G22360, AT4G21980, AT1G64350, AT5G07880, AT4G35860, AT4G16144, AT1G61250, AT4G00355, AT5G56020, AT1G27330, AT3G53930, AT3G10640, AT5G17290, AT4G18430, AT5G47960, AT1G54090, AT2G32670, AT5G47200, AT4G30510, AT1G03380, AT2G33120, AT3G59290, AT3G47810, AT4G16520, AT5G13860, AT5G52990, AT1G20110, AT1G06400, AT2G37975, AT3G53230, AT1G11890, AT4…	4164	374	22569	1.56514
GOTERM_BP_DIRECT	GO:0002213~defense response to insect	20	0.43592	1.15145e-06	AT5G44572, AT5G14180, AT2G29350, AT5G43580, AT5G44570, AT5G44575, AT3G28740, AT5G44574, AT5G24770, AT1G74930, AT4G23100, AT3G62590, AT5G10300, AT5G60890, AT3G14395, AT3G48520, AT3G44260, AT4G16760, AT3G25180, AT1G02660	4164	34	22569	3.18825
GOTERM_BP_DIRECT	GO:0071215~cellular response to abscisic acid stimulus	32	0.697472	1.21605e-06	AT4G02860, AT3G25010, AT4G21540, AT5G63130, AT3G19030, AT3G57380, AT4G13110, AT1G75400, AT4G15610, AT5G05140, AT5G56795, AT1G76970, AT4G39140, AT4G36830, AT2G38800, AT1G67855, AT3G03870, AT1G59910, AT1G69450, AT4G28300, AT5G13810, AT1G72120, AT5G56760, AT3G18560, AT2G46700, AT1G51140, AT4G21534, AT4G21930, AT1G05680, AT4G17480, AT5G13170, AT1G80610	4164	72	22569	2.4089
GOTERM_BP_DIRECT	GO:0006099~tricarboxylic acid cycle	28	0.610288	1.38322e-06	AT4G26970, AT3G58750, AT5G54950, AT5G65750, AT5G66760, AT5G67490, AT2G17130, AT3G47833, AT2G44350, AT4G35260, AT5G40650, AT1G54340, AT2G46390, AT4G32210, AT3G27380, AT5G51040, AT5G09600, AT2G22780, AT2G42790, AT3G55410, AT3G09810, AT2G46505, AT5G03290, AT2G47510, AT1G47420, AT5G08300, AT2G05710, AT5G55070	4164	59	22569	2.57222
GOTERM_BP_DIRECT	GO:0044281~small molecule metabolic process	73	1.59111	1.96264e-06	AT1G64950, AT4G22070, AT1G13360, AT1G18210, AT1G18970, AT4G21780, AT5G47140, AT5G10730, AT5G67470, AT3G17420, AT1G22470, AT2G20142, AT5G57340, AT5G08250, AT2G01300, AT1G23040, AT3G09010, AT1G06780, AT4G15490, AT5G25940, AT4G27654, AT1G14340, AT1G13370, AT5G54840, AT5G61560, AT1G03905, AT2G17760, AT4G28300, AT1G19910, AT2G37550, AT3G63052, AT2G47710, AT3G19010, AT1G03900, AT1G53560, AT1G22480, AT4…	4164	231	22569	1.71282
GOTERM_BP_DIRECT	GO:0006886~intracellular protein transport	72	1.56931	2.0028e-06	AT2G31680, AT5G42570, AT1G14010, AT1G21900, AT3G07100, AT1G10730, AT2G15310, AT1G09180, AT3G56190, AT4G18800, AT1G11905, AT2G17380, AT1G26670, AT1G43890, AT5G39510, AT5G52210, AT4G14160, AT5G17060, AT3G02460, AT3G49350, AT3G06540, AT5G45130, AT3G03110, AT1G12360, AT2G42700, AT1G16240, AT5G16830, AT5G64990, AT4G29950, AT3G62560, AT4G19640, AT4G32640, AT3G52400, AT1G05520, AT4G23460, AT4G21160, AT3…	4164	227	22569	1.71913
GOTERM_BP_DIRECT	GO:0071310~cellular response to organic substance	57	1.24237	2.21159e-06	AT4G19140, AT3G56470, AT2G30550, AT1G22470, AT5G10695, AT2G02710, AT1G50260, AT5G51440, AT5G18270, AT4G30900, AT3G27260, AT1G14185, AT2G35658, AT5G64430, AT4G25390, AT5G61560, AT2G17760, AT4G34380, AT2G44480, AT3G19970, AT1G53560, AT1G43000, AT5G58680, AT2G23120, AT5G47960, AT3G55840, AT1G63720, AT5G12930, AT1G73880, AT5G11960, AT4G37022, AT5G06490, AT2G14290, AT5G59420, AT3G62010, AT3G10250, AT2…	4164	167	22569	1.84995
GOTERM_BP_DIRECT	GO:0009863~salicylic acid mediated signaling pathway	28	0.610288	3.06982e-06	AT5G47960, AT5G17490, AT5G01900, AT3G06890, AT5G41100, AT1G28480, AT5G05190, AT5G10750, AT5G05140, AT5G13320, AT3G14395, AT2G28500, AT3G50930, AT5G18150, AT5G22570, AT3G55430, AT1G11050, AT2G39650, AT2G18210, AT4G22780, AT2G39260, AT3G17770, AT5G36970, AT2G41410, AT3G52400, AT5G06960, AT2G04880, AT1G44830	4164	61	22569	2.48788
GOTERM_BP_DIRECT	GO:0042542~response to hydrogen peroxide	29	0.632084	7.89803e-06	AT3G10930, AT1G64750, AT4G02380, AT5G39610, AT1G52760, AT5G12030, AT1G04580, AT1G77120, AT5G05300, AT1G73260, AT1G35580, AT3G04120, AT5G45010, AT1G56560, AT5G42980, AT1G16420, AT5G67480, AT5G63160, AT2G43350, AT3G17790, AT1G53540, AT4G23810, AT5G58940, AT5G12020, AT3G46230, AT2G41730, AT5G05410, AT2G26150, AT4G12570	4164	67	22569	2.34598
GOTERM_BP_DIRECT	GO:0009723~response to ethylene	53	1.15519	1.12091e-05	AT5G17490, AT5G26600, AT5G44790, AT1G56650, AT1G19540, AT1G65483, AT4G02380, AT5G60360, AT2G30550, AT1G13960, AT4G03030, AT5G05140, AT1G25220, AT4G38495, AT1G29860, AT1G32928, AT3G09370, AT5G65280, AT3G06780, AT1G68765, AT3G51430, AT1G32230, AT3G07790, AT5G57910, AT5G64430, AT1G18300, AT1G70920, AT3G04720, AT4G34460, AT3G15210, AT5G13330, AT5G02320, AT1G54490, AT4G11280, AT1G15520, AT4G19040, AT3…	4164	159	22569	1.80668
GOTERM_BP_DIRECT	GO:0016053~organic acid biosynthetic process	32	0.697472	1.23785e-05	AT3G58710, AT3G55640, AT3G30380, AT4G27140, AT4G09750, AT1G69360, AT5G24080, AT3G27415, AT4G21920, AT3G62010, AT3G14850, AT5G56190, AT1G76070, AT5G59580, AT1G06620, AT3G53790, AT2G15760, AT5G10625, AT2G37750, AT2G38640, AT1G16500, AT4G25770, AT1G47480, AT5G11230, AT4G15765, AT3G11150, AT3G48450, AT3G13650, AT5G19050, AT1G73150, AT1G58270, AT4G15120	4164	79	22569	2.19545
GOTERM_BP_DIRECT	GO:0010120~camalexin biosynthetic process	12	0.261552	1.44683e-05	AT4G39950, AT2G22330, AT2G29460, AT3G26830, AT4G27260, AT5G41750, AT2G38470, AT4G30530, AT1G73500, AT3G28940, AT2G30770, AT2G43000	4164	16	22569	4.06502
GOTERM_BP_DIRECT	GO:1901657~glycosyl compound metabolic process	15	0.32694	1.55977e-05	AT4G29700, AT1G10040, AT4G25433, AT1G62790, AT1G80120, AT1G59740, AT5G63130, AT1G52565, AT5G13550, AT2G38060, AT3G09010, AT5G58160, AT4G15490, AT5G55180, AT5G18270	4164	24	22569	3.38752
GOTERM_BP_DIRECT	GO:0001666~response to hypoxia	40	0.87184	1.73082e-05	AT5G24600, AT5G63790, AT4G27780, AT1G36622, AT1G53910, AT5G64260, AT4G37022, AT4G15610, AT1G20970, AT1G77120, AT1G07870, AT4G32690, AT2G35730, AT1G10140, AT1G35140, AT4G20380, AT3G08760, AT1G68620, AT2G15760, AT5G27760, AT5G46080, AT3G20770, AT3G61930, AT1G53625, AT4G22780, AT3G26910, AT5G57010, AT2G47710, AT1G26420, AT2G27500, AT3G05937, AT4G30780, AT3G47540, AT2G32700, AT3G13433, AT5G07730, AT5…	4164	110	22569	1.97092
GOTERM_BP_DIRECT	GO:1902074~response to salt	19	0.414124	1.75321e-05	AT5G42050, AT5G49620, AT5G24240, AT5G64750, AT4G02380, AT1G53903, AT1G65690, AT1G17950, AT4G02590, AT4G28300, AT1G53885, AT2G25625, AT5G39610, AT1G51140, AT2G32700, AT3G46110, AT3G53600, AT5G04760, AT2G25690	4164	36	22569	2.86057
GOTERM_BP_DIRECT	GO:1990961~drug transmembrane export	23	0.501308	2.77871e-05	AT2G04050, AT1G64820, AT2G04070, AT1G58340, AT2G04080, AT3G26590, AT2G04090, AT3G23560, AT1G66760, AT3G21690, AT1G61890, AT1G66780, AT3G23550, AT5G44050, AT2G34360, AT3G03620, AT1G71140, AT4G21910, AT2G04100, AT5G52450, AT5G38030, AT5G52050, AT2G04040	4164	50	22569	2.49321
GOTERM_BP_DIRECT	GO:0006511~ubiquitin-dependent protein catabolic process	97	2.11421	3.03133e-05	AT4G27960, AT1G65040, AT4G34370, AT5G62540, AT5G57740, AT5G63750, AT1G05890, AT4G31300, AT2G21270, AT1G64520, AT5G20570, AT2G17200, AT1G68680, AT5G43190, AT3G61790, AT4G19006, AT1G20140, AT3G08690, AT1G13060, AT4G31670, AT5G48655, AT5G42790, AT1G32340, AT1G16890, AT5G60820, AT1G77440, AT2G46030, AT5G58290, AT2G44410, AT2G25490, AT5G01520, AT5G59140, AT4G38630, AT5G56150, AT3G17205, AT5G43010, AT5…	4164	353	22569	1.48936
GOTERM_BP_DIRECT	GO:0046686~response to cadmium ion	92	2.00523	3.09237e-05	AT3G02570, AT3G09840, AT5G17330, AT5G14780, AT5G20020, AT5G60160, AT5G09590, AT1G29150, AT2G44350, AT1G02500, AT4G34050, AT5G63950, AT1G52760, AT3G14990, AT3G44320, AT5G07440, AT2G01140, AT1G75040, AT3G48000, AT3G20390, AT3G17820, AT4G14880, AT2G42010, AT5G20010, AT3G04120, AT5G42020, AT1G07590, AT3G22890, AT3G25800, AT2G33590, AT2G37550, AT1G02930, AT3G13110, AT1G47640, AT5G08300, AT1G79930, AT2…	4164	331	22569	1.50647
GOTERM_BP_DIRECT	GO:0009072~aromatic amino acid family metabolic process	12	0.261552	3.41273e-05	AT1G47480, AT1G52000, AT1G80360, AT1G54000, AT1G80110, AT2G03980, AT5G65870, AT1G80300, AT1G73150, AT1G23850, AT2G02390, AT4G02360	4164	17	22569	3.8259
GOTERM_BP_DIRECT	GO:0043436~oxoacid metabolic process	78	1.70009	3.67825e-05	AT4G02860, AT1G14530, AT1G55280, AT1G80160, AT1G80120, AT3G51660, AT3G57680, AT4G21580, AT5G07680, AT1G69880, AT2G19160, AT3G43230, AT2G02310, AT4G28060, AT1G20970, AT3G45010, AT2G02870, AT5G57060, AT5G52450, AT5G39590, AT5G25940, AT5G15260, AT3G27025, AT3G16190, AT1G32630, AT3G25640, AT3G01930, AT4G24380, AT3G53370, AT3G02420, AT5G67340, AT4G27530, AT4G24340, AT2G43590, AT4G14630, AT1G19680, AT5…	4164	271	22569	1.56001
GOTERM_BP_DIRECT	GO:0009627~systemic acquired resistance	38	0.828248	4.14981e-05	AT5G48657, AT5G40990, AT1G65483, AT4G21840, AT2G38470, AT2G30550, AT1G36622, AT1G13520, AT3G57260, AT2G18690, AT4G15610, AT2G25735, AT2G44070, AT5G41740, AT1G75040, AT4G39580, AT2G27310, AT2G04495, AT2G41640, AT4G11070, AT5G47850, AT2G14610, AT3G01830, AT3G18250, AT5G64570, AT2G37870, AT3G04720, AT2G43570, AT2G23620, AT1G26420, AT2G44480, AT4G37150, AT5G55410, AT3G13950, AT3G13433, AT5G41750, AT2…	4164	106	22569	1.94303
GOTERM_BP_DIRECT	GO:0015996~chlorophyll catabolic process	13	0.283348	4.38167e-05	AT4G01660, AT3G03341, AT5G43430, AT3G03470, AT4G11910, AT5G13800, AT3G60690, AT4G22920, AT3G44880, AT1G19670, AT4G16690, AT4G13250, AT1G26930	4164	20	22569	3.52302
GOTERM_BP_DIRECT	GO:0030163~protein catabolic process	36	0.784656	4.89206e-05	AT5G20000, AT5G42790, AT1G09100, AT1G31130, AT5G50330, AT4G02620, AT1G66870, AT1G65240, AT1G29150, AT1G10410, AT5G11960, AT3G46666, AT1G53750, AT1G76970, AT5G58290, AT3G52730, AT4G31340, AT4G38630, AT3G05530, AT1G64520, AT5G43010, AT1G64385, AT4G24820, AT5G23540, AT1G33360, AT1G30630, AT1G68680, AT1G16500, AT5G08290, AT5G53350, AT4G19006, AT3G11270, AT1G53780, AT1G80610, AT2G22010, AT4G37530	4164	99	22569	1.97092
GOTERM_BP_DIRECT	GO:0072330~monocarboxylic acid biosynthetic process	21	0.457716	7.83489e-05	AT1G08050, AT4G29700, AT5G65280, AT4G03420, AT5G26600, AT2G04080, AT2G39020, AT5G14700, AT1G74430, AT5G05140, AT1G77420, AT3G19970, AT4G21910, AT5G13550, AT1G73210, AT3G15790, AT4G18440, AT2G03980, AT1G08200, AT1G76380, AT5G02940	4164	46	22569	2.47436
GOTERM_BP_DIRECT	GO:0051707~response to other organism	14	0.305144	9.07047e-05	AT3G54950, AT5G24540, AT1G33560, AT5G24550, AT2G15480, AT2G35980, AT1G70690, AT2G15490, AT3G11480, AT4G34135, AT3G45140, AT3G13100, AT4G34131, AT4G36430	4164	24	22569	3.16168
GOTERM_BP_DIRECT	GO:0002682~regulation of immune system process	27	0.588492	0.00010128	AT5G23510, AT5G22520, AT5G41100, AT4G21840, AT5G22380, AT2G30550, AT1G68690, AT5G35735, AT1G36622, AT5G41740, AT3G11320, AT2G04495, AT1G25400, AT1G59590, AT3G55950, AT1G61470, AT1G59910, AT3G57450, AT4G22780, AT1G30755, AT2G19130, AT3G59080, AT3G19010, AT5G41750, AT4G36500, AT1G07620, AT4G14450	4164	68	22569	2.15207
GOTERM_BP_DIRECT	GO:0046394~carboxylic acid biosynthetic process	37	0.806452	0.000124395	AT1G80120, AT5G14000, AT4G05010, AT5G49280, AT5G44050, AT4G27560, AT1G10530, AT5G44390, AT3G46700, AT2G22200, AT1G52720, AT1G52000, AT4G35060, AT1G54000, AT1G07750, AT1G54020, AT1G80300, AT1G78210, AT2G46690, AT5G43745, AT4G25433, AT1G64200, AT1G55210, AT1G32650, AT1G17830, AT5G44060, AT5G56760, AT3G62580, AT1G26420, AT3G50620, AT2G05510, AT1G79310, AT5G52120, AT4G16590, AT3G48890, AT2G42760, AT5…	4164	107	22569	1.87422
GOTERM_BP_DIRECT	GO:0044106~cellular amine metabolic process	9	0.196164	0.000128811	AT1G74430, AT5G65280, AT2G04080, AT1G77420, AT5G41120, AT2G03980, AT1G73150, AT2G42760, AT4G02360	4164	11	22569	4.43457
GOTERM_BP_DIRECT	GO:0006635~fatty acid beta-oxidation	17	0.370532	0.000198015	AT1G06290, AT3G06860, AT5G42890, AT3G58750, AT1G65520, AT5G27520, AT5G48880, AT2G33150, AT5G43280, AT4G14430, AT1G76150, AT3G05290, AT3G51840, AT4G16760, AT4G16210, AT2G42790, AT4G39850	4164	35	22569	2.63259
GOTERM_BP_DIRECT	GO:0033993~response to lipid	60	1.30776	0.000222809	AT1G09380, AT3G03341, AT3G06890, AT3G01200, AT5G10730, AT3G17420, AT2G22200, AT1G01010, AT5G54870, AT4G08290, AT2G26600, AT1G69840, AT2G43620, AT3G08760, AT2G39650, AT4G25390, AT2G18730, AT3G57010, AT5G53710, AT2G38400, AT2G46620, AT1G32910, AT1G20460, AT4G12410, AT5G39785, AT1G72540, AT2G41410, AT5G42940, AT2G02120, AT2G22790, AT5G03610, AT3G55910, AT4G12250, AT5G47960, AT5G25930, AT5G23510, AT5…	4164	206	22569	1.57865
GOTERM_BP_DIRECT	GO:0006520~cellular amino acid metabolic process	34	0.741064	0.000229191	AT5G19550, AT5G16120, AT3G51540, AT4G23600, AT5G67310, AT5G23590, AT5G49280, AT1G30300, AT5G44050, AT1G10530, AT1G01650, AT5G59960, AT2G20340, AT5G11520, AT5G07440, AT3G20370, AT1G07750, AT1G54020, AT1G08200, AT2G28120, AT1G58180, AT1G35580, AT5G65280, AT4G03420, AT4G23590, AT5G16370, AT3G26330, AT3G04520, AT2G24850, AT1G76640, AT5G57655, AT1G08630, AT1G07985, AT5G02940	4164	98	22569	1.88042
GOTERM_BP_DIRECT	GO:0009408~response to heat	62	1.35135	0.00023348	AT5G01820, AT1G78080, AT1G71960, AT5G09590, AT2G38470, AT2G38750, AT4G36990, AT4G16500, AT5G38820, AT1G51670, AT4G26080, AT5G51440, AT4G17230, AT5G12030, AT1G64520, AT3G08720, AT3G04120, AT5G42020, AT3G10800, AT5G42980, AT4G28140, AT2G39770, AT5G46180, AT5G67300, AT4G08230, AT2G33590, AT4G28300, AT2G38760, AT1G79930, AT5G47910, AT2G26150, AT3G61190, AT1G15520, AT3G08970, AT5G22060, AT4G23100, AT2…	4164	215	22569	1.56299
GOTERM_BP_DIRECT	GO:0009407~toxin catabolic process	20	0.43592	0.000265991	AT2G29480, AT2G29490, AT2G29460, AT2G29470, AT1G59670, AT5G17220, AT5G62480, AT1G17180, AT1G02930, AT1G17170, AT1G02920, AT1G69930, AT3G03190, AT1G69920, AT2G29440, AT3G09270, AT2G29450, AT1G74590, AT2G02390, AT2G29420	4164	46	22569	2.35653
GOTERM_BP_DIRECT	GO:0045324~late endosome to vacuole transport	12	0.261552	0.000267756	AT1G03950, AT1G24560, AT5G22950, AT5G13530, AT2G06530, AT4G29380, AT3G19770, AT4G19640, AT5G16830, AT3G61710, AT1G17730, AT3G18820	4164	20	22569	3.25202
GOTERM_BP_DIRECT	GO:0006888~ER to Golgi vesicle-mediated transport	33	0.719268	0.000281141	AT5G42570, AT1G14010, AT3G03160, AT3G59500, AT1G21900, AT3G07100, AT3G07680, AT4G02080, AT1G09180, AT1G11905, AT1G48440, AT3G22845, AT1G26670, AT1G26690, AT5G39510, AT4G14160, AT2G37975, AT1G11890, AT4G17170, AT2G42700, AT1G30890, AT1G30630, AT2G17980, AT4G14455, AT3G47700, AT3G62560, AT1G29330, AT4G32640, AT2G01470, AT5G01430, AT3G13870, AT4G30260, AT1G05785	4164	95	22569	1.88275
GOTERM_BP_DIRECT	GO:0031408~oxylipin biosynthetic process	15	0.32694	0.000379493	AT5G42650, AT1G19640, AT1G17420, AT5G48880, AT4G05160, AT2G33150, AT2G23620, AT1G73680, AT4G37150, AT1G72520, AT4G16690, AT1G76690, AT1G76680, AT3G45140, AT2G06050	4164	30	22569	2.71001
GOTERM_BP_DIRECT	GO:0006508~proteolysis	48	1.04621	0.000428946	AT4G01870, AT1G29090, AT3G49340, AT5G67170, AT3G02070, AT4G01610, AT5G51740, AT5G67090, AT4G02620, AT1G67420, AT1G65240, AT3G57680, AT5G60160, AT5G60360, AT5G18800, AT5G09640, AT4G36195, AT1G23440, AT2G22920, AT1G02305, AT1G54320, AT5G04250, AT2G34080, AT3G10450, AT2G23010, AT4G31340, AT4G01320, AT1G64520, AT1G33360, AT1G11910, AT1G56700, AT3G02420, AT4G29210, AT2G22970, AT4G35350, AT2G20130, AT1…	4164	159	22569	1.63624
GOTERM_BP_DIRECT	GO:0030433~ubiquitin-dependent ERAD pathway	19	0.414124	0.000441182	AT3G53230, AT5G43010, AT5G42020, AT3G09840, AT2G29070, AT5G50430, AT1G65040, AT1G30000, AT5G15400, AT5G49060, AT4G08320, AT4G15420, AT4G38930, AT1G17280, AT4G21810, AT5G03340, AT1G50670, AT5G35080, AT2G21270	4164	44	22569	2.34047
GOTERM_BP_DIRECT	GO:0098771~inorganic ion homeostasis	25	0.5449	0.000572885	AT3G06890, AT3G57380, AT3G07600, AT1G30700, AT1G01650, AT2G44370, AT3G48920, AT5G12010, AT2G03980, AT3G52710, AT2G29995, AT1G02220, AT5G18270, AT1G14185, AT5G24230, AT1G18980, AT3G53150, AT4G03460, AT1G51860, AT3G14280, AT3G18560, AT3G17770, AT5G02580, AT5G04860, AT2G44220	4164	67	22569	2.0224
GOTERM_BP_DIRECT	GO:0042435~indole-containing compound biosynthetic process	9	0.196164	0.000705109	AT2G44790, AT1G26420, AT4G35060, AT1G54000, AT4G01895, AT3G22240, AT1G54020, AT1G51920, AT3G27415	4164	13	22569	3.75233
GOTERM_BP_DIRECT	GO:0043161~proteasome-mediated ubiquitin-dependent protein catabolic process	34	0.741064	0.000766792	AT5G42790, AT3G26340, AT5G50870, AT1G51710, AT4G37880, AT3G63000, AT5G62540, AT5G05780, AT2G05840, AT3G07370, AT5G35590, AT1G77440, AT4G31300, AT4G12040, AT4G38630, AT1G64520, AT5G40580, AT1G61150, AT4G24820, AT5G23540, AT3G53970, AT3G21660, AT3G22630, AT4G34040, AT5G66810, AT4G19700, AT3G11270, AT4G22820, AT1G13060, AT2G27020, AT5G38470, AT2G47970, AT4G12570, AT2G22690	4164	104	22569	1.77193
GOTERM_BP_DIRECT	GO:0043328~protein targeting to vacuole involved in ubiquitin-dependent protein catabolic process via the multivesicular body sorting pathway	10	0.21796	0.000796779	AT1G21380, AT5G63640, AT1G76970, AT5G16880, AT3G08790, AT1G06210, AT4G32760, AT4G05000, AT4G21560, AT2G38410	4164	16	22569	3.38752
GOTERM_BP_DIRECT	GO:0000422~mitophagy	10	0.21796	0.000796779	AT5G61500, AT3G57090, AT3G62770, AT4G30510, AT1G54210, AT2G40810, AT3G61960, AT5G45900, AT2G31260, AT5G17290	4164	16	22569	3.38752
GOTERM_BP_DIRECT	GO:0009809~lignin biosynthetic process	20	0.43592	0.000918085	AT1G79180, AT5G66390, AT4G19370, AT1G07890, AT1G67980, AT1G23460, AT1G72680, AT4G37990, AT4G34050, AT5G13420, AT1G52760, AT5G03260, AT5G04330, AT5G05340, AT1G80820, AT1G61820, AT4G34230, AT1G61810, AT5G54160, AT3G16920	4164	50	22569	2.16801
GOTERM_BP_DIRECT	GO:0009966~regulation of signal transduction	25	0.5449	0.000929005	AT5G25930, AT1G14330, AT5G16680, AT2G20142, AT5G05140, AT5G53000, AT5G12890, AT2G04495, AT1G04780, AT2G23450, AT4G12040, AT5G18150, AT1G13990, AT5G18130, AT3G08760, AT5G52200, AT1G80110, AT1G51820, AT1G23550, AT3G19010, AT5G03230, AT3G17770, AT3G05937, AT1G76480, AT5G15190	4164	69	22569	1.96378
GOTERM_BP_DIRECT	GO:0080024~indolebutyric acid metabolic process	6	0.130776	0.00108234	AT4G14430, AT5G27520, AT1G05680, AT3G05290, AT4G23850, AT4G05530	4164	6	22569	5.42003
GOTERM_BP_DIRECT	GO:0006749~glutathione metabolic process	24	0.523104	0.00143965	AT5G42150, AT2G29480, AT5G44990, AT2G29490, AT2G29460, AT2G29470, AT1G59670, AT5G17220, AT5G62480, AT1G17180, AT1G02930, AT1G17170, AT1G02920, AT1G53580, AT5G02780, AT1G69930, AT3G03190, AT1G69920, AT2G29440, AT3G09270, AT2G29450, AT1G74590, AT2G02390, AT2G29420	4164	67	22569	1.9415
GOTERM_BP_DIRECT	GO:0010193~response to ozone	15	0.32694	0.00173703	AT1G15520, AT3G10985, AT5G27600, AT1G32230, AT4G00860, AT2G39770, AT4G23100, AT3G02840, AT5G55120, AT1G19570, AT1G72520, AT4G23810, AT4G11170, AT2G06050, AT1G08830	4164	34	22569	2.39119
GOTERM_BP_DIRECT	GO:1901361~organic cyclic compound catabolic process	12	0.261552	0.00192578	AT5G13970, AT5G16120, AT3G54680, AT5G57655, AT5G04460, AT5G14000, AT1G55265, AT1G53030, AT4G39140, AT1G21000, AT1G50940, AT3G48020	4164	24	22569	2.71001
GOTERM_BP_DIRECT	GO:0006032~chitin catabolic process	12	0.261552	0.00192578	AT2G43570, AT3G54420, AT2G43580, AT2G43590, AT4G19810, AT3G47540, AT2G43620, AT4G01700, AT4G19720, AT5G24090, AT3G12500, AT3G16920	4164	24	22569	2.71001
GOTERM_BP_DIRECT	GO:0006121~mitochondrial electron transport, succinate to ubiquinone	7	0.152572	0.00197416	AT2G46505, AT5G40650, AT4G32210, AT5G66760, AT5G51040, AT3G27380, AT5G09600	4164	9	22569	4.21558
GOTERM_BP_DIRECT	GO:0080027~response to herbivore	10	0.21796	0.00237221	AT1G66700, AT4G16740, AT3G44860, AT3G14395, AT1G61120, AT3G45140, AT2G24210, AT3G16400, AT4G15210, AT3G04720	4164	18	22569	3.01113
GOTERM_BP_DIRECT	GO:0042594~response to starvation	11	0.239756	0.00332369	AT1G54710, AT1G53885, AT3G62770, AT1G03380, AT3G61960, AT5G47060, AT3G22550, AT1G53903, AT3G61930, AT2G25690, AT5G17290	4164	22	22569	2.71001
GOTERM_BP_DIRECT	GO:0006470~protein dephosphorylation	29	0.632084	0.00363467	AT3G05640, AT1G07160, AT2G33700, AT3G09100, AT3G05580, AT5G46410, AT2G39840, AT2G35680, AT5G43380, AT5G11860, AT4G26080, AT1G07630, AT4G31860, AT4G18140, AT4G03960, AT5G27840, AT3G55270, AT3G02800, AT3G25800, AT2G30020, AT3G62260, AT2G40180, AT2G25620, AT3G17250, AT1G22280, AT3G16560, AT4G31750, AT1G05000, AT5G57050	4164	92	22569	1.70849
GOTERM_BP_DIRECT	GO:0043248~proteasome assembly	10	0.21796	0.00377517	AT1G64520, AT5G45010, AT4G19006, AT1G64750, AT5G38650, AT3G15180, AT1G29150, AT5G14710, AT4G38630, AT2G26780	4164	19	22569	2.85265
GOTERM_BP_DIRECT	GO:0010565~regulation of cellular ketone metabolic process	10	0.21796	0.00377517	AT1G08050, AT5G18150, AT1G24145, AT3G15200, AT1G56660, AT1G23710, AT1G07135, AT1G59910, AT2G41640, AT5G15190	4164	19	22569	2.85265
GOTERM_BP_DIRECT	GO:0051865~protein autoubiquitination	10	0.21796	0.00377517	AT3G52450, AT5G10650, AT5G57740, AT3G46620, AT2G35930, AT3G12630, AT5G59550, AT3G58030, AT3G19910, AT3G11840	4164	19	22569	2.85265
GOTERM_BP_DIRECT	GO:0019762~glucosinolate catabolic process	14	0.305144	0.00399122	AT5G24540, AT5G24550, AT3G16390, AT3G03640, AT1G66280, AT2G44450, AT1G52400, AT3G16410, AT3G60130, AT3G60120, AT3G44320, AT5G28510, AT3G09260, AT3G16400	4164	33	22569	2.29941
GOTERM_BP_DIRECT	GO:0009625~response to insect	14	0.305144	0.00399122	AT5G23010, AT4G31500, AT5G44420, AT5G24770, AT3G26830, AT1G16670, AT4G02380, AT1G17860, AT4G39950, AT1G52400, AT2G22330, AT4G16740, AT1G74080, AT1G73260	4164	33	22569	2.29941
GOTERM_BP_DIRECT	GO:0042744~hydrogen peroxide catabolic process	30	0.65388	0.00414741	AT5G42150, AT5G19890, AT3G49120, AT1G65980, AT1G68850, AT5G64120, AT4G08780, AT2G38380, AT5G05340, AT5G06730, AT4G37520, AT4G36430, AT3G03670, AT5G19880, AT1G14540, AT5G66390, AT1G65970, AT1G07890, AT5G14130, AT2G37130, AT5G64110, AT4G08770, AT5G42180, AT2G39040, AT2G38390, AT5G57190, AT5G51890, AT5G06720, AT1G60740, AT4G37530	4164	97	22569	1.6763
GOTERM_BP_DIRECT	GO:0000162~tryptophan biosynthetic process	12	0.261552	0.00415613	AT5G05590, AT3G54640, AT1G25220, AT5G60890, AT5G17990, AT4G31500, AT4G27070, AT2G04400, AT5G05730, AT5G28237, AT5G54810, AT1G69370	4164	26	22569	2.50155
GOTERM_BP_DIRECT	GO:0016998~cell wall macromolecule catabolic process	9	0.196164	0.00416216	AT2G43570, AT3G54420, AT2G43580, AT2G43590, AT3G47540, AT2G43620, AT4G01700, AT3G12500, AT3G16920	4164	16	22569	3.04877
GOTERM_BP_DIRECT	GO:0042732~D-xylose metabolic process	7	0.152572	0.00416537	AT2G28755, AT3G53520, AT5G57655, AT3G62830, AT5G54060, AT2G28760, AT2G47650	4164	10	22569	3.79402
GOTERM_BP_DIRECT	GO:0010112~regulation of systemic acquired resistance	8	0.174368	0.00436454	AT5G26920, AT2G22330, AT1G51780, AT1G44350, AT5G13320, AT5G13220, AT4G01895, AT3G26830	4164	13	22569	3.3354
GOTERM_BP_DIRECT	GO:0002679~respiratory burst involved in defense response	5	0.10898	0.00492897	AT3G52450, AT5G51700, AT2G35930, AT1G64060, AT3G11840	4164	5	22569	5.42003
GOTERM_BP_DIRECT	GO:0080144~amino acid homeostasis	5	0.10898	0.00492897	AT1G58030, AT3G09770, AT1G79530, AT1G16300, AT1G44800	4164	5	22569	5.42003
GOTERM_BP_DIRECT	GO:1901698~response to nitrogen compound	27	0.588492	0.00545792	AT1G08050, AT5G23510, AT4G05010, AT2G20900, AT1G69360, AT4G05030, AT5G12930, AT4G37540, AT4G30390, AT3G14870, AT1G21240, AT1G13390, AT4G33467, AT1G08940, AT3G50760, AT2G11520, AT1G80110, AT2G15760, AT1G28390, AT1G53625, AT5G62150, AT3G22930, AT4G34380, AT4G17480, AT1G69810, AT4G12790, AT4G30460	4164	86	22569	1.70164
GOTERM_BP_DIRECT	GO:1900057~positive regulation of leaf senescence	10	0.21796	0.00575207	AT2G45210, AT5G39610, AT1G29860, AT4G18170, AT4G36900, AT3G04060, AT1G77450, AT1G34180, AT4G34540, AT3G19290	4164	20	22569	2.71001
GOTERM_BP_DIRECT	GO:0000272~polysaccharide catabolic process	10	0.21796	0.00575207	AT2G43570, AT3G54420, AT2G43580, AT2G43590, AT4G19810, AT2G43620, AT4G15210, AT5G24090, AT3G23920, AT3G12500	4164	20	22569	2.71001
GOTERM_BP_DIRECT	GO:0009718~anthocyanin-containing compound biosynthetic process	12	0.261552	0.00585988	AT5G47740, AT5G46760, AT1G03940, AT1G56650, AT4G14090, AT1G74420, AT2G02990, AT3G29590, AT5G42800, AT4G22880, AT2G43000, AT5G54060	4164	27	22569	2.4089
GOTERM_BP_DIRECT	GO:0045087~innate immune response	34	0.741064	0.00631985	AT1G61440, AT5G43560, AT1G61420, AT1G61480, AT1G61360, AT1G67520, AT3G21690, AT4G37290, AT2G39660, AT4G08500, AT1G34420, AT2G33580, AT1G21240, AT1G17250, AT5G09980, AT5G05780, AT1G73080, AT2G23270, AT1G42540, AT1G75020, AT1G09970, AT1G04300, AT1G07390, AT5G18150, AT5G21960, AT4G21390, AT1G61370, AT5G64890, AT4G28460, AT2G23620, AT4G37150, AT4G39030, AT1G61610, AT2G23560	4164	117	22569	1.57505
GOTERM_BP_DIRECT	GO:0009266~response to temperature stimulus	41	0.893636	0.00637537	AT1G33490, AT1G67920, AT3G57760, AT2G20900, AT5G67310, AT1G17940, AT5G64260, AT5G10695, AT1G52720, AT1G27300, AT1G69760, AT5G12010, AT5G41740, AT3G07370, AT5G46910, AT2G41640, AT2G05440, AT2G24100, AT1G76070, AT4G13395, AT3G12830, AT4G22260, AT3G55950, AT4G27654, AT4G27657, AT4G25610, AT1G64065, AT5G40460, AT3G55430, AT2G18950, AT1G28390, AT1G68140, AT3G16860, AT2G27500, AT2G21500, AT5G13210, AT5…	4164	148	22569	1.50149
GOTERM_BP_DIRECT	GO:0046907~intracellular transport	9	0.196164	0.00660249	AT5G20165, AT1G26670, AT3G66654, AT1G52380, AT5G11390, AT4G16144, AT3G60600, AT1G08820, AT1G04960	4164	17	22569	2.86943
GOTERM_BP_DIRECT	GO:0071712~ER-associated misfolded protein catabolic process	9	0.196164	0.00660249	AT3G53230, AT4G15420, AT3G09840, AT4G38930, AT5G03340, AT2G29070, AT2G44410, AT3G58030, AT2G21270	4164	17	22569	2.86943
GOTERM_BP_DIRECT	GO:0009415~response to water	24	0.523104	0.00715982	AT5G47850, AT2G26290, AT5G22850, AT1G13360, AT3G50980, AT5G66400, AT1G18210, AT2G20900, AT4G28300, AT2G20560, AT1G52565, AT1G21380, AT4G17215, AT1G23440, AT2G44480, AT1G50750, AT1G26420, AT1G69760, AT1G23040, AT3G10250, AT5G42655, AT2G04495, AT4G12040, AT2G21490	4164	75	22569	1.73441
GOTERM_BP_DIRECT	GO:0070301~cellular response to hydrogen peroxide	6	0.130776	0.00725806	AT1G19570, AT3G59410, AT1G75270, AT1G05680, AT5G46350, AT1G34190	4164	8	22569	4.06502
GOTERM_BP_DIRECT	GO:0010941~regulation of cell death	7	0.152572	0.00774021	AT3G50260, AT5G42050, AT1G57560, AT3G19010, AT3G66654, AT5G04870, AT5G18490	4164	11	22569	3.44911
GOTERM_BP_DIRECT	GO:0009423~chorismate biosynthetic process	7	0.152572	0.00774021	AT2G45300, AT2G21940, AT1G48850, AT3G06350, AT4G39980, AT5G66120, AT1G22410	4164	11	22569	3.44911
GOTERM_BP_DIRECT	GO:0012501~programmed cell death	12	0.261552	0.00806744	AT1G14780, AT4G37690, AT1G29850, AT4G38360, AT1G32230, AT1G23710, AT1G29690, AT1G28380, AT1G73260, AT1G16420, AT5G18490, AT2G38530	4164	28	22569	2.32287
GOTERM_BP_DIRECT	GO:0071369~cellular response to ethylene stimulus	10	0.21796	0.00843993	AT3G59900, AT5G47740, AT5G10520, AT4G32040, AT1G01490, AT4G15260, AT1G07135, AT2G27310, AT1G58180, AT3G15356	4164	21	22569	2.58097
GOTERM_BP_DIRECT	GO:0009636~response to toxic substance	14	0.305144	0.00933047	AT3G23560, AT3G21690, AT2G36750, AT2G37760, AT4G29210, AT2G37770, AT2G15490, AT2G03800, AT1G02930, AT1G02920, AT5G02780, AT3G20390, AT5G51160, AT3G63380	4164	36	22569	2.10779
GOTERM_BP_DIRECT	GO:0010499~proteasomal ubiquitin-independent protein catabolic process	11	0.239756	0.00984732	AT5G42790, AT5G40580, AT3G13330, AT3G26340, AT2G05840, AT5G35590, AT1G13060, AT1G77440, AT4G31300, AT3G22630, AT2G27020	4164	25	22569	2.38481
GOTERM_BP_DIRECT	GO:0002238~response to molecule of fungal origin	9	0.196164	0.00998671	AT1G66700, AT3G10985, AT5G54430, AT3G44860, AT3G05360, AT3G19260, AT1G59820, AT1G73260, AT4G22330	4164	18	22569	2.71001
GOTERM_BP_DIRECT	GO:0006082~organic acid metabolic process	25	0.5449	0.0113286	AT5G44350, AT1G03080, AT2G39420, AT5G11960, AT5G60142, AT4G21865, AT1G50260, AT4G12545, AT1G53790, AT5G04830, AT3G22290, AT1G61255, AT3G27260, AT3G27420, AT5G40460, AT5G11810, AT4G25690, AT2G38400, AT2G36090, AT1G49520, AT4G15260, AT5G38130, AT4G10590, AT4G37530, AT5G24910	4164	82	22569	1.65245
GOTERM_BP_DIRECT	GO:0009850~auxin metabolic process	8	0.174368	0.0116112	AT5G54140, AT5G26600, AT1G51760, AT5G56660, AT4G35060, AT1G51780, AT1G44350, AT3G02875	4164	15	22569	2.89068
GOTERM_BP_DIRECT	GO:0046283~anthocyanin-containing compound metabolic process	8	0.174368	0.0116112	AT4G27830, AT5G17220, AT1G57560, AT2G33620, AT3G50760, AT1G56650, AT4G16590, AT4G27560	4164	15	22569	2.89068
GOTERM_BP_DIRECT	GO:0046148~pigment biosynthetic process	14	0.305144	0.0120035	AT5G66170, AT3G50280, AT4G20190, AT1G57560, AT2G33620, AT3G50760, AT1G55210, AT2G16890, AT1G17830, AT5G02580, AT4G16590, AT4G18630, AT5G43745, AT4G37310	4164	37	22569	2.05082
GOTERM_BP_DIRECT	GO:0006102~isocitrate metabolic process	7	0.152572	0.0130863	AT5G03290, AT3G09810, AT4G26970, AT4G35260, AT2G05710, AT1G54340, AT2G17130	4164	12	22569	3.16168
GOTERM_BP_DIRECT	GO:0010230~alternative respiration	7	0.152572	0.0130863	AT4G22260, AT4G37120, AT1G32350, AT3G22370, AT3G45300, AT4G36400, AT4G05020	4164	12	22569	3.16168
GOTERM_BP_DIRECT	GO:0044255~cellular lipid metabolic process	47	1.02441	0.0132854	AT5G43100, AT5G16120, AT3G21690, AT5G42870, AT5G14000, AT1G11940, AT5G63130, AT2G20825, AT2G44790, AT4G16600, AT2G46950, AT1G27300, AT1G27000, AT1G54320, AT5G39730, AT4G39140, AT3G52710, AT5G43400, AT5G42930, AT4G34310, AT3G28050, AT1G72070, AT1G06620, AT4G21490, AT1G10040, AT5G47530, AT3G04420, AT1G15310, AT4G03540, AT4G34920, AT4G03820, AT5G49950, AT1G68300, AT1G10720, AT4G25690, AT1G17830, AT4…	4164	182	22569	1.39968
GOTERM_BP_DIRECT	GO:0002239~response to oomycetes	11	0.239756	0.0134043	AT5G20230, AT4G11890, AT4G38540, AT3G16530, AT2G34930, AT5G09440, AT1G56650, AT2G39210, AT4G10500, AT4G01700, AT1G34420	4164	26	22569	2.29309
GOTERM_BP_DIRECT	GO:0016121~carotene catabolic process	6	0.130776	0.0138629	AT3G14440, AT4G32810, AT4G18350, AT1G30100, AT1G78390, AT2G44990	4164	9	22569	3.61335
GOTERM_BP_DIRECT	GO:0009939~positive regulation of gibberellic acid mediated signaling pathway	6	0.130776	0.0138629	AT1G03840, AT4G24210, AT3G63010, AT3G05120, AT3G19100, AT1G07430	4164	9	22569	3.61335
GOTERM_BP_DIRECT	GO:0044804~nucleophagy	6	0.130776	0.0138629	AT5G61500, AT3G62770, AT4G30510, AT1G54210, AT2G40810, AT5G17290	4164	9	22569	3.61335
GOTERM_BP_DIRECT	GO:0007034~vacuolar transport	12	0.261552	0.0143571	AT1G03950, AT3G47810, AT5G45130, AT5G22950, AT4G29160, AT2G06530, AT3G52850, AT3G66654, AT5G63880, AT1G17730, AT3G10640, AT1G04960	4164	30	22569	2.16801
GOTERM_BP_DIRECT	GO:0007033~vacuole organization	12	0.261552	0.0143571	AT3G54300, AT3G14270, AT4G38360, AT3G66654, AT4G19640, AT5G64430, AT2G38020, AT2G01690, AT4G16144, AT3G18820, AT4G22880, AT1G04960	4164	30	22569	2.16801
GOTERM_BP_DIRECT	GO:0006665~sphingolipid metabolic process	9	0.196164	0.0145042	AT2G37940, AT1G13580, AT3G54020, AT4G21534, AT3G19260, AT1G11910, AT4G21540, AT4G10060, AT5G51290	4164	19	22569	2.56738
GOTERM_BP_DIRECT	GO:0009073~aromatic amino acid family biosynthetic process	8	0.174368	0.0174049	AT2G45300, AT2G21940, AT1G48850, AT3G06350, AT4G39980, AT5G66120, AT1G22410, AT1G69370	4164	16	22569	2.71001
GOTERM_BP_DIRECT	GO:0090693~plant organ senescence	8	0.174368	0.0174049	AT4G18425, AT5G18130, AT4G30780, AT1G54570, AT4G21840, AT3G26840, AT1G02220, AT2G32140	4164	16	22569	2.71001
GOTERM_BP_DIRECT	GO:0043069~negative regulation of programmed cell death	8	0.174368	0.0174049	AT4G20380, AT4G34180, AT4G19700, AT3G57330, AT5G47910, AT3G52400, AT5G47120, AT1G64060	4164	16	22569	2.71001
GOTERM_BP_DIRECT	GO:0009688~abscisic acid biosynthetic process	8	0.174368	0.0174049	AT2G27150, AT3G14440, AT1G04580, AT4G18350, AT1G30100, AT1G16540, AT5G20960, AT1G78390	4164	16	22569	2.71001
GOTERM_BP_DIRECT	GO:0008652~cellular amino acid biosynthetic process	11	0.239756	0.0178422	AT2G45300, AT2G21940, AT1G10070, AT1G48850, AT3G06350, AT2G37250, AT3G20390, AT4G39980, AT5G66120, AT1G22410, AT1G69370	4164	27	22569	2.20816
GOTERM_BP_DIRECT	GO:0010015~root morphogenesis	84	1.83086	0.0188977	AT5G47740, AT3G52790, AT3G51540, AT4G02620, AT1G80120, AT5G40230, AT3G58730, AT3G25730, AT5G15870, AT3G01720, AT2G16760, AT4G22230, AT2G37980, AT2G44790, AT1G23560, AT2G18193, AT4G35380, AT3G11320, AT1G08200, AT5G52050, AT5G25820, AT1G13970, AT4G03540, AT1G15350, AT1G64200, AT3G24670, AT3G51990, AT1G56145, AT2G30840, AT2G15220, AT3G18170, AT2G36380, AT3G57010, AT4G20460, AT3G22410, AT5G15940, AT2…	4164	363	22569	1.25422
GOTERM_BP_DIRECT	GO:0006631~fatty acid metabolic process	26	0.566696	0.0193027	AT3G23790, AT3G02610, AT3G15290, AT4G05530, AT3G06810, AT1G10410, AT1G73680, AT5G36880, AT5G55180, AT2G04350, AT3G51130, AT2G38920, AT3G12800, AT5G16370, AT3G06860, AT5G27600, AT1G65890, AT3G16170, AT4G23850, AT5G53710, AT5G58860, AT1G23330, AT3G48990, AT2G41475, AT4G15440, AT2G01490	4164	90	22569	1.56579
GOTERM_BP_DIRECT	GO:0000045~autophagosome assembly	9	0.196164	0.0203389	AT5G61500, AT5G66930, AT1G54210, AT3G61960, AT5G45900, AT5G50230, AT3G21660, AT3G61710, AT5G17290	4164	20	22569	2.43901
GOTERM_BP_DIRECT	GO:0009699~phenylpropanoid biosynthetic process	7	0.152572	0.0205622	AT2G30490, AT1G07890, AT3G21230, AT2G37040, AT1G70500, AT2G05440, AT1G80820	4164	13	22569	2.91848
GOTERM_BP_DIRECT	GO:0030970~retrograde protein transport, ER to cytosol	4	0.087184	0.0216203	AT3G53230, AT3G09840, AT5G03340, AT5G35080	4164	4	22569	5.42003
GOTERM_BP_DIRECT	GO:0009700~indole phytoalexin biosynthetic process	4	0.087184	0.0216203	AT2G18690, AT3G26830, AT4G23100, AT1G13520	4164	4	22569	5.42003
GOTERM_BP_DIRECT	GO:0036293~response to decreased oxygen levels	4	0.087184	0.0216203	AT2G43060, AT1G69760, AT2G44070, AT4G16670	4164	4	22569	5.42003
GOTERM_BP_DIRECT	GO:0034599~cellular response to oxidative stress	15	0.32694	0.0231715	AT1G07380, AT5G40370, AT1G65970, AT1G07890, AT4G04800, AT1G65980, AT5G63030, AT3G07700, AT5G07460, AT5G07470, AT5G61640, AT1G60740, AT5G20500, AT1G77370, AT1G08830	4164	44	22569	1.84774
GOTERM_BP_DIRECT	GO:0019438~aromatic compound biosynthetic process	8	0.174368	0.0249665	AT1G77530, AT4G35160, AT1G33030, AT1G77520, AT1G76790, AT1G21100, AT5G53810, AT5G54160	4164	17	22569	2.5506
GOTERM_BP_DIRECT	GO:0002221~pattern recognition receptor signaling pathway	8	0.174368	0.0249665	AT3G09830, AT3G49120, AT1G53570, AT2G39660, AT5G01540, AT2G25110, AT5G24090, AT5G15080	4164	17	22569	2.5506
GOTERM_BP_DIRECT	GO:0018105~peptidyl-serine phosphorylation	28	0.610288	0.0284727	AT5G19450, AT3G04530, AT2G23080, AT3G61960, AT1G30640, AT1G48490, AT4G38230, AT3G19100, AT5G04870, AT1G04440, AT3G08720, AT5G24430, AT3G57530, AT3G59410, AT2G30880, AT5G57015, AT5G09890, AT2G46700, AT2G17290, AT1G18890, AT1G74740, AT5G35980, AT2G25760, AT3G53930, AT3G10660, AT1G08650, AT4G14350, AT5G12180	4164	102	22569	1.48785
GOTERM_BP_DIRECT	GO:0009694~jasmonic acid metabolic process	10	0.21796	0.0291514	AT2G23620, AT5G07010, AT5G10300, AT1G44350, AT4G37150, AT3G48520, AT4G16690, AT1G19640, AT5G63450, AT2G23560	4164	25	22569	2.16801
GOTERM_BP_DIRECT	GO:0006817~phosphate ion transport	11	0.239756	0.029801	AT1G35350, AT3G15990, AT1G26730, AT2G38940, AT5G43350, AT1G63010, AT2G32830, AT2G03240, AT3G01970, AT1G69480, AT5G03545	4164	29	22569	2.05587
GOTERM_BP_DIRECT	GO:0019761~glucosinolate biosynthetic process	12	0.261552	0.0298653	AT1G74100, AT1G62540, AT3G19710, AT2G22330, AT5G23010, AT5G23020, AT1G18590, AT1G62570, AT1G65880, AT2G25450, AT4G23100, AT1G16400	4164	33	22569	1.97092
GOTERM_BP_DIRECT	GO:0002229~defense response to oomycetes	23	0.501308	0.0300697	AT5G26920, AT1G15520, AT4G02410, AT4G04960, AT1G66830, AT3G59700, AT5G42120, AT3G55550, AT3G59740, AT4G10500, AT3G23550, AT4G39950, AT5G60300, AT2G22330, AT5G65600, AT1G21240, AT1G70130, AT5G60310, AT3G53810, AT2G32800, AT5G01540, AT5G12170, AT4G33430	4164	80	22569	1.55826
GOTERM_BP_DIRECT	GO:0018401~peptidyl-proline hydroxylation to 4-hydroxy-L-proline	7	0.152572	0.0304715	AT3G06300, AT2G43080, AT4G33910, AT1G20270, AT5G51880, AT2G17720, AT5G18900	4164	14	22569	2.71001
GOTERM_BP_DIRECT	GO:0010119~regulation of stomatal movement	19	0.414124	0.0327711	AT1G10560, AT5G44790, AT1G30270, AT1G57560, AT2G40820, AT5G20090, AT5G26660, AT2G39660, AT2G18960, AT1G64060, AT1G52400, AT4G33050, AT2G17290, AT4G26080, AT1G51140, AT2G26300, AT4G18950, AT3G11410, AT4G16110	4164	63	22569	1.63461
GOTERM_BP_DIRECT	GO:0010043~response to zinc ion	15	0.32694	0.0337186	AT3G07720, AT3G02570, AT3G22460, AT4G25380, AT5G24380, AT5G56550, AT1G19570, AT1G52760, AT2G38380, AT3G16450, AT2G23150, AT5G35590, AT5G03630, AT4G31300, AT5G56080	4164	46	22569	1.7674
GOTERM_BP_DIRECT	GO:0042631~cellular response to water deprivation	13	0.283348	0.0361187	AT1G15520, AT5G50430, AT4G02380, AT3G20660, AT3G03740, AT5G24090, AT2G43350, AT1G17280, AT3G17000, AT1G16370, AT1G05680, AT3G53600, AT3G28270	4164	38	22569	1.85422
GOTERM_BP_DIRECT	GO:0010345~suberin biosynthetic process	9	0.196164	0.0366211	AT5G58860, AT5G41040, AT3G44540, AT3G44560, AT3G44550, AT3G11430, AT5G13580, AT5G22500, AT5G23190	4164	22	22569	2.21728
GOTERM_BP_DIRECT	GO:0031204~posttranslational protein targeting to membrane, translocation	6	0.130776	0.0367441	AT3G20920, AT1G29310, AT4G24920, AT5G55500, AT5G60460, AT3G48570	4164	11	22569	2.95638
GOTERM_BP_DIRECT	GO:0009684~indoleacetic acid biosynthetic process	6	0.130776	0.0367441	AT4G39950, AT3G44300, AT2G22330, AT4G31500, AT3G44310, AT5G54810	4164	11	22569	2.95638
GOTERM_BP_DIRECT	GO:0009628~response to abiotic stimulus	6	0.130776	0.0367441	AT3G62590, AT1G19020, AT5G04220, AT5G64400, AT3G46230, AT1G02660	4164	11	22569	2.95638
GOTERM_BP_DIRECT	GO:0019760~glucosinolate metabolic process	36	0.784656	0.0392083	AT5G47740, AT5G24600, AT1G64850, AT3G53340, AT5G26600, AT2G04080, AT5G48657, AT5G63790, AT2G16760, AT3G28940, AT4G27560, AT3G19290, AT1G52720, AT1G52000, AT3G11580, AT1G18140, AT2G03980, AT1G04580, AT4G30550, AT4G30530, AT4G32800, AT1G11050, AT5G19860, AT1G55210, AT2G39330, AT4G12735, AT1G53625, AT1G68360, AT3G62580, AT2G22930, AT4G21910, AT5G13330, AT5G44720, AT1G24625, AT2G41475, AT3G09260	4164	142	22569	1.37409
GOTERM_BP_DIRECT	GO:0009788~negative regulation of abscisic acid-activated signaling pathway	18	0.392328	0.0402013	AT3G02140, AT5G66070, AT5G41560, AT2G39550, AT5G64750, AT5G13530, AT4G26080, AT1G09950, AT5G20910, AT1G20110, AT2G25760, AT2G28500, AT1G24625, AT1G07430, AT1G01720, AT5G59220, AT5G57050, AT3G11410	4164	60	22569	1.62601
GOTERM_BP_DIRECT	GO:0048827~phyllome development	27	0.588492	0.0427707	AT1G32460, AT1G06050, AT4G08300, AT2G25735, AT3G60670, AT3G09010, AT2G46150, AT2G28500, AT4G00700, AT2G23450, AT4G30250, AT4G37520, AT5G40040, AT3G55890, AT5G40460, AT3G05470, AT5G47590, AT1G54575, AT5G05110, AT5G66810, AT2G39480, AT3G19010, AT3G13950, AT2G26310, AT2G27389, AT1G08315, AT5G03610	4164	101	22569	1.44892
GOTERM_BP_DIRECT	GO:0071395~cellular response to jasmonic acid stimulus	5	0.10898	0.043087	AT5G13550, AT2G32800, AT3G15356, AT5G54060, AT3G02510	4164	8	22569	3.38752
GOTERM_BP_DIRECT	GO:0006123~mitochondrial electron transport, cytochrome c to oxygen	5	0.10898	0.043087	AT1G80230, AT4G37830, AT1G52710, AT1G22840, AT4G10040	4164	8	22569	3.38752
GOTERM_BP_DIRECT	GO:0045899~positive regulation of RNA polymerase II transcriptional preinitiation complex assembly	5	0.10898	0.043087	AT3G05530, AT5G43010, AT1G53750, AT1G09100, AT5G58290	4164	8	22569	3.38752
GOTERM_BP_DIRECT	GO:0006865~amino acid transport	19	0.414124	0.0437645	AT3G55740, AT1G58360, AT1G58030, AT1G08230, AT5G15240, AT3G56200, AT3G30390, AT2G36590, AT4G21120, AT3G03720, AT1G79900, AT5G02170, AT5G38820, AT2G41190, AT4G35180, AT5G63850, AT1G44800, AT5G41800, AT1G77380	4164	65	22569	1.58432
GOTERM_BP_DIRECT	GO:0019439~aromatic compound catabolic process	8	0.174368	0.0461629	AT5G15260, AT5G13970, AT5G16120, AT3G54680, AT5G57655, AT5G04460, AT1G55265, AT4G24590	4164	19	22569	2.28212
GOTERM_BP_DIRECT	GO:0051410~detoxification of nitrogen compound	4	0.087184	0.0466574	AT3G44300, AT5G22300, AT3G44310, AT3G44320	4164	5	22569	4.33602
GOTERM_BP_DIRECT	GO:0070676~intralumenal vesicle formation	4	0.087184	0.0466574	AT5G22950, AT4G29160, AT2G06530, AT1G20110	4164	5	22569	4.33602
GOTERM_BP_DIRECT	GO:0002215~defense response to nematode	4	0.087184	0.0466574	AT3G59930, AT5G06720, AT4G16260, AT1G74360	4164	5	22569	4.33602
GOTERM_BP_DIRECT	GO:1900366~negative regulation of defense response to insect	4	0.087184	0.0466574	AT3G11180, AT3G55970, AT2G38240, AT5G05600	4164	5	22569	4.33602
GOTERM_BP_DIRECT	GO:0015692~lead ion transport	4	0.087184	0.0466574	AT1G15520, AT5G06370, AT2G23150, AT1G80830	4164	5	22569	4.33602
GOTERM_BP_DIRECT	GO:0006576~cellular biogenic amine metabolic process	4	0.087184	0.0466574	AT1G47480, AT1G52000, AT5G65870, AT1G23850	4164	5	22569	4.33602
GOTERM_BP_DIRECT	GO:0006955~immune response	10	0.21796	0.0473109	AT5G66480, AT5G47960, AT5G12880, AT1G73080, AT1G29690, AT4G11070, AT1G28380, AT3G48890, AT4G28460, AT1G51820	4164	27	22569	2.00742

## Sheet: E+FvsC up Lyrata
Category	Term	Count	%	PValue	Genes	List Total	Pop Hits	Pop Total	Fold Enrichment
GOTERM_BP_DIRECT	GO:0009611~response to wounding	471	8.75139	2.46296e-113	AT4G04840, AT5G16360, AT5G42650, AT2G38790, AT1G34420, AT5G49280, AT5G26280, AT2G14580, AT4G36670, AT1G69760, AT5G43745, AT4G24220, AT3G29000, AT2G39650, AT2G36380, AT3G18250, AT1G68440, AT1G72940, AT3G53370, AT4G25670, AT4G27970, AT5G24090, AT4G24340, AT5G06320, AT1G53165, AT4G17900, AT2G30720, AT1G54010, AT5G38130, AT1G01720, AT4G10390, AT2G25460, AT1G57560, AT1G32460, AT1G55020, AT5G41100, AT3…	4873	705	18214	2.49713
GOTERM_BP_DIRECT	GO:0042742~defense response to bacterium	515	9.56893	2.03443e-80	AT4G02420, AT5G41680, AT5G42530, AT4G36670, AT4G15610, AT4G16820, AT3G45730, AT4G39820, AT3G44880, AT5G37055, AT2G40750, AT2G25110, AT3G56400, AT1G07390, AT4G23130, AT4G02410, AT4G25433, AT1G32230, AT3G29000, AT3G55430, AT2G39650, AT2G39770, AT2G16870, AT3G18250, AT1G72940, AT4G27970, AT4G39950, AT4G35230, AT4G34380, AT1G02930, AT5G06320, AT4G17900, AT2G30720, AT5G04020, AT2G02360, AT4G11480, AT2…	4873	927	18214	2.07652
GOTERM_BP_DIRECT	GO:0050832~defense response to fungus	412	7.65515	3.90643e-76	AT5G42650, AT5G65530, AT1G34420, AT3G24800, AT4G36670, AT4G15610, AT4G16820, AT4G39820, AT2G40750, AT2G25110, AT3G56400, AT1G59970, AT3G29000, AT3G55430, AT2G16870, AT3G18250, AT1G72940, AT3G23820, AT4G35230, AT4G17900, AT5G04020, AT2G02120, AT5G39580, AT2G02360, AT2G25460, AT4G27740, AT5G41100, AT3G29034, AT4G14746, AT5G66640, AT5G63130, AT1G72950, AT1G68450, AT1G68690, AT5G02290, AT4G34390, AT1…	4873	691	18214	2.22858
GOTERM_BP_DIRECT	GO:0009414~response to water deprivation	487	9.04868	1.45356e-75	AT4G04840, AT5G16360, AT1G68795, AT2G38790, AT1G34420, AT4G32070, AT3G20310, AT5G05220, AT2G28500, AT5G39590, AT4G25433, AT5G15260, AT1G32230, AT3G29000, AT3G55430, AT4G00355, AT2G17840, AT3G19580, AT5G57910, AT2G39650, AT1G70640, AT5G63460, AT1G72940, AT4G25670, AT4G39950, AT3G46930, AT1G02930, AT2G30720, AT5G38130, AT2G40880, AT3G13910, AT1G76180, AT2G25460, AT5G40010, AT3G21670, AT3G01820, AT5…	4873	878	18214	2.07321
GOTERM_BP_DIRECT	GO:0031347~regulation of defense response	314	5.83426	4.36587e-71	AT5G16360, AT5G26600, AT1G34420, AT2G45760, AT4G36670, AT2G44790, AT4G16820, AT4G39820, AT4G35580, AT5G38700, AT1G32928, AT1G76970, AT3G60450, AT1G51790, AT2G28500, AT2G40750, AT3G56400, AT3G04640, AT5G20050, AT3G29000, AT3G55430, AT3G54100, AT2G39650, AT5G64310, AT2G16870, AT3G18250, AT1G68440, AT1G72940, AT4G25670, AT4G24340, AT2G47950, AT2G02800, AT2G46620, AT2G21780, AT3G16860, AT2G43590, AT1…	4873	481	18214	2.44002
GOTERM_BP_DIRECT	GO:0009737~response to abscisic acid	473	8.78855	1.9534e-65	AT4G04840, AT5G16360, AT1G07040, AT2G38790, AT1G71960, AT1G68670, AT1G34420, AT3G20310, AT2G35290, AT1G10340, AT4G25433, AT5G15260, AT3G29000, AT3G09770, AT2G17840, AT3G19580, AT1G70640, AT4G35230, AT1G18190, AT4G34380, AT3G46930, AT2G30720, AT1G76180, AT2G25460, AT4G23260, AT1G55020, AT5G40010, AT5G65310, AT5G63130, AT2G18960, AT1G68450, AT5G24080, AT4G34390, AT2G46270, AT2G27310, AT2G05520, AT2…	4873	890	18214	1.98646
GOTERM_BP_DIRECT	GO:0009753~response to jasmonic acid	276	5.12821	5.64734e-64	AT4G04840, AT5G16360, AT3G50770, AT5G24780, AT1G61120, AT4G14090, AT5G42650, AT4G05010, AT3G59340, AT5G45480, AT1G13960, AT2G14580, AT5G44390, AT2G45760, AT3G15760, AT5G38700, AT3G60450, AT4G18440, AT2G29710, AT5G43745, AT3G56400, AT1G61255, AT5G17560, AT5G24770, AT2G39770, AT4G24340, AT2G47950, AT1G51420, AT1G54010, AT5G38130, AT4G12570, AT4G30460, AT2G24130, AT1G57560, AT1G55020, AT5G41100, AT1…	4873	418	18214	2.46798
GOTERM_BP_DIRECT	GO:0010200~response to chitin	261	4.8495	2.56687e-63	AT5G16360, AT2G32210, AT3G49780, AT5G62020, AT4G21740, AT2G38790, AT5G49280, AT4G39820, AT5G38700, AT1G32928, AT3G56400, AT1G20823, AT4G26400, AT3G04640, AT3G29000, AT3G55430, AT3G54100, AT4G28140, AT3G19580, AT2G39650, AT5G64310, AT1G72940, AT4G33050, AT2G46620, AT3G16860, AT4G17900, AT4G23810, AT5G04020, AT1G49900, AT4G31550, AT5G10380, AT2G24130, AT2G25460, AT5G48655, AT5G48657, AT5G41100, AT3…	4873	387	18214	2.5208
GOTERM_BP_DIRECT	GO:0009751~response to salicylic acid	200	3.71609	1.75481e-50	AT1G06070, AT3G49780, AT1G13960, AT2G14580, AT5G44390, AT4G15610, AT3G15760, AT4G39820, AT1G76970, AT1G51790, AT2G40750, AT1G66700, AT3G56400, AT4G23130, AT3G04640, AT1G65610, AT5G24530, AT5G40240, AT3G29000, AT3G18250, AT1G18860, AT1G72940, AT2G02800, AT5G06320, AT4G23810, AT3G48310, AT4G39030, AT4G27740, AT1G67920, AT2G05520, AT3G16510, AT5G57480, AT3G12830, AT1G08940, AT1G65510, AT1G56240, AT3…	4873	291	18214	2.56889
GOTERM_BP_DIRECT	GO:0098542~defense response to other organism	314	5.83426	5.62594e-41	AT4G26750, AT5G16360, AT3G50770, AT4G01575, AT5G18300, AT4G39270, AT4G21740, AT1G70750, AT3G59340, AT2G38790, AT1G34420, AT5G45480, AT5G49280, AT5G26280, AT2G14580, AT2G45760, AT4G32070, AT5G38700, AT4G21865, AT3G60690, AT5G05220, AT1G69760, AT3G18350, AT4G21500, AT3G60450, AT4G39140, AT2G28500, AT5G20050, AT3G54100, AT5G57910, AT5G64310, AT3G18250, AT1G68440, AT4G22960, AT4G25670, AT4G24340, AT5…	4873	602	18214	1.94958
GOTERM_BP_DIRECT	GO:1901701~cellular response to oxygen-containing compound	220	4.0877	6.55183e-39	AT5G16360, AT5G18300, AT4G39270, AT4G05010, AT2G38790, AT1G34420, AT4G16820, AT3G60450, AT3G04640, AT5G15260, AT5G20050, AT5G40240, AT3G29000, AT3G54100, AT5G57910, AT4G27970, AT2G47950, AT2G02800, AT4G34380, AT2G43590, AT1G32910, AT2G04305, AT4G17900, AT2G30600, AT2G31100, AT1G59620, AT3G61640, AT5G44050, AT1G68690, AT5G63490, AT3G14690, AT5G59420, AT5G12890, AT2G24600, AT1G13390, AT3G16510, AT2…	4873	375	18214	2.19281
GOTERM_BP_DIRECT	GO:0002376~immune system process	144	2.67559	1.50407e-35	AT2G36410, AT3G49780, AT5G41680, AT5G18300, AT4G05010, AT5G67310, AT1G67060, AT5G44390, AT4G36670, AT4G16820, AT4G39820, AT1G76970, AT2G43620, AT2G28500, AT2G23450, AT5G18270, AT5G20050, AT3G29000, AT3G55430, AT1G66780, AT5G64310, AT5G62770, AT3G18250, AT1G68440, AT5G61560, AT5G65240, AT4G03460, AT1G70920, AT2G02800, AT2G46620, AT3G16860, AT3G59080, AT2G44600, AT4G22690, AT1G67920, AT5G63130, AT5…	4873	212	18214	2.53884
GOTERM_BP_DIRECT	GO:0009620~response to fungus	166	3.08436	8.41849e-32	AT5G23850, AT5G41680, AT5G40990, AT5G42650, AT1G18210, AT4G02380, AT3G59340, AT1G29195, AT2G33380, AT1G73500, AT5G05190, AT2G43580, AT5G38700, AT3G60690, AT5G05220, AT5G57500, AT1G51790, AT3G06380, AT1G05010, AT5G57060, AT2G28500, AT2G06050, AT2G46450, AT1G06620, AT4G25433, AT5G24530, AT4G32800, AT5G57910, AT2G39650, AT3G21240, AT3G55150, AT5G64310, AT1G68440, AT5G61560, AT1G25280, AT1G28390, AT4…	4873	274	18214	2.26447
GOTERM_BP_DIRECT	GO:0009651~response to salt stress	259	4.81234	1.50273e-30	AT2G32210, AT1G15100, AT5G24540, AT5G22360, AT4G05010, AT3G28600, AT1G34420, AT1G13960, AT1G52400, AT4G36670, AT5G05100, AT1G27320, AT1G76970, AT1G50460, AT2G28500, AT1G08920, AT5G58670, AT1G32230, AT3G29000, AT3G55430, AT2G17840, AT2G39770, AT4G25670, AT5G24090, AT4G34380, AT3G16860, AT3G46930, AT2G46500, AT1G53165, AT2G30720, AT2G26430, AT1G65500, AT5G14040, AT5G40010, AT4G08500, AT5G63130, AT1…	4873	515	18214	1.87976
GOTERM_BP_DIRECT	GO:0007165~signal transduction	355	6.59606	3.80004e-29	AT5G18780, AT5G16360, AT5G46450, AT3G49780, AT5G41680, AT1G07040, AT5G42530, AT5G18300, AT1G69520, AT3G21650, AT3G05840, AT2G45760, AT4G36670, AT4G16820, AT3G15760, AT4G39820, AT1G76970, AT1G51790, AT2G25470, AT1G07390, AT1G65730, AT5G17680, AT1G10340, AT5G20050, AT1G65850, AT2G16870, AT3G18370, AT1G72940, AT2G47950, AT2G02800, AT1G18190, AT2G46620, AT1G53840, AT4G34380, AT3G46930, AT2G30600, AT5…	4873	791	18214	1.67749
GOTERM_BP_DIRECT	GO:0006979~response to oxidative stress	217	4.03196	1.00876e-27	AT4G04840, AT3G59340, AT3G21770, AT1G34420, AT5G26280, AT2G45760, AT3G12490, AT4G15610, AT4G36670, AT2G44790, AT2G18150, AT3G14430, AT1G52760, AT3G60450, AT5G05340, AT4G37520, AT1G06620, AT4G36430, AT3G04640, AT1G65610, AT1G09210, AT1G32230, AT5G24770, AT2G39650, AT1G68440, AT5G26030, AT2G43350, AT1G32910, AT3G46930, AT1G51420, AT1G02930, AT5G59530, AT1G27330, AT4G17900, AT2G30720, AT1G54010, AT2…	4873	420	18214	1.93116
GOTERM_BP_DIRECT	GO:0009755~hormone-mediated signaling pathway	178	3.30732	2.59114e-27	AT5G43460, AT2G27260, AT1G34420, AT1G27290, AT1G67060, AT1G24330, AT4G15610, AT4G36030, AT5G66900, AT4G36150, AT1G32928, AT2G26600, AT3G07195, AT2G02870, AT3G55950, AT3G04640, AT5G18130, AT3G06780, AT3G29000, AT4G32800, AT3G54100, AT2G39650, AT5G64310, AT5G62770, AT3G18250, AT1G72940, AT4G28300, AT1G32910, AT3G59080, AT5G65920, AT4G17900, AT5G59490, AT2G23680, AT5G47960, AT4G22690, AT2G36630, AT3…	4873	322	18214	2.0662
GOTERM_BP_DIRECT	GO:0071456~cellular response to hypoxia	137	2.54552	3.81762e-26	AT2G32210, AT3G49780, AT1G73500, AT1G68670, AT4G24570, AT5G57220, AT1G50740, AT1G32928, AT4G17230, AT4G13395, AT4G34131, AT2G26560, AT4G16660, AT3G56400, AT3G08720, AT5G42380, AT1G14540, AT3G04640, AT5G24530, AT1G07150, AT3G07350, AT1G72940, AT4G27450, AT1G27730, AT1G25550, AT1G53840, AT4G32480, AT2G46500, AT1G69890, AT5G57510, AT5G06320, AT2G40000, AT1G01720, AT1G03220, AT2G01150, AT4G19880, AT1…	4873	227	18214	2.25582
GOTERM_BP_DIRECT	GO:0010150~leaf senescence	117	2.17391	1.68768e-25	AT2G13810, AT5G51640, AT3G27110, AT1G18210, AT4G02380, AT1G34420, AT1G73500, AT2G30550, AT1G69490, AT1G73220, AT4G14365, AT4G15610, AT3G18350, AT1G27320, AT4G39140, AT5G18270, AT3G56400, AT5G16470, AT5G24530, AT4G12735, AT1G64360, AT2G37750, AT1G01680, AT1G76980, AT4G36040, AT4G23810, AT1G17020, AT1G54130, AT1G20780, AT2G42540, AT4G12570, AT5G17290, AT2G25460, AT5G16080, AT5G23950, AT3G28100, AT2…	4873	183	18214	2.3897
GOTERM_BP_DIRECT	GO:0006952~defense response	286	5.31401	1.111e-21	AT4G04840, AT5G46450, AT3G50770, AT5G24780, AT5G42650, AT1G14370, AT5G43980, AT3G21650, AT1G13960, AT2G14580, AT2G45760, AT3G12490, AT2G43580, AT3G20310, AT1G23880, AT5G58430, AT4G15975, AT2G29710, AT4G34131, AT3G11840, AT1G77380, AT1G20823, AT3G22290, AT5G17680, AT5G15260, AT1G65850, AT2G43910, AT1G64760, AT2G16870, AT1G72940, AT5G11910, AT5G45490, AT4G39950, AT2G02800, AT2G43590, AT1G70880, AT5…	4873	653	18214	1.63705
GOTERM_BP_DIRECT	GO:0006970~response to osmotic stress	162	3.01003	2.58552e-20	AT3G47080, AT1G78080, AT3G06890, AT2G39760, AT5G17850, AT2G30550, AT1G35910, AT1G70590, AT4G14365, AT1G75400, AT2G40190, AT5G05220, AT2G43060, AT4G35060, AT3G16690, AT1G27320, AT1G50460, AT2G40750, AT2G29670, AT3G56400, AT3G04640, AT4G25433, AT1G32230, AT2G39650, AT5G49450, AT1G70640, AT4G12735, AT1G65690, AT3G43700, AT4G28300, AT2G47950, AT3G46930, AT3G19970, AT3G14440, AT3G14560, AT2G44600, AT4…	4873	317	18214	1.91014
GOTERM_BP_DIRECT	GO:0002237~response to molecule of bacterial origin	70	1.30063	7.13109e-20	AT5G26920, AT3G05360, AT1G16670, AT4G14365, AT4G36670, AT4G36030, AT4G36150, AT1G76970, AT1G51790, AT3G48640, AT1G08320, AT1G80840, AT1G73260, AT3G50930, AT3G26210, AT3G29000, AT1G55450, AT4G23610, AT3G55150, AT1G33760, AT4G23210, AT4G03460, AT2G32140, AT2G17120, AT1G53920, AT3G59280, AT5G57035, AT3G59080, AT5G53110, AT3G19010, AT5G25930, AT4G31800, AT5G20480, AT5G52750, AT2G39660, AT4G21840, AT5…	4873	97	18214	2.69734
GOTERM_BP_DIRECT	GO:0019748~secondary metabolic process	157	2.91713	2.71131e-17	AT1G10690, AT2G26290, AT5G18780, AT1G80160, AT5G41680, AT4G06744, AT4G05010, AT5G67310, AT4G21580, AT5G26280, AT5G44390, AT1G24330, AT3G16330, AT4G16820, AT4G36030, AT4G33040, AT1G01570, AT5G13880, AT3G43270, AT5G57060, AT4G37520, AT4G12460, AT2G35730, AT4G25433, AT3G29000, AT1G59730, AT5G27760, AT3G18250, AT4G24340, AT1G70920, AT3G16220, AT4G12330, AT2G43590, AT2G47710, AT1G51420, AT5G59530, AT4…	4873	322	18214	1.82244
GOTERM_BP_DIRECT	GO:0044248~cellular catabolic process	188	3.49313	2.88645e-17	AT2G26290, AT1G14530, AT5G26600, AT3G49780, AT3G55820, AT3G51980, AT1G66410, AT1G07040, AT1G57540, AT4G06744, AT1G66890, AT1G19540, AT1G75400, AT4G15610, AT4G36670, AT2G44790, AT5G11100, AT3G45730, AT4G33040, AT3G18350, AT1G75760, AT5G61970, AT4G39140, AT5G42930, AT2G28500, AT3G62190, AT2G23450, AT5G18130, AT3G06780, AT3G03150, AT5G19860, AT3G18250, AT4G08230, AT1G68680, AT2G18770, AT2G47710, AT3…	4873	408	18214	1.72229
GOTERM_BP_DIRECT	GO:0010243~response to organonitrogen compound	104	1.93237	4.97344e-17	AT5G16120, AT1G34420, AT1G27290, AT5G26280, AT1G74430, AT1G70590, AT2G45760, AT4G36670, AT4G36030, AT3G15760, AT4G36150, AT1G76970, AT1G75760, AT4G39140, AT2G28500, AT2G23450, AT5G18270, AT5G18130, AT5G46620, AT1G68440, AT4G12735, AT5G65240, AT4G25670, AT2G47950, AT1G32910, AT2G30720, AT4G35510, AT4G15280, AT1G67920, AT3G29670, AT3G28100, AT1G68450, AT1G72790, AT1G49450, AT4G11070, AT4G39320, AT3…	4873	185	18214	2.10122
GOTERM_BP_DIRECT	GO:0032870~cellular response to hormone stimulus	81	1.50502	5.95771e-17	AT5G16360, AT4G01010, AT1G14330, AT5G18300, AT5G17650, AT4G39270, AT1G18210, AT4G29780, AT2G36650, AT1G69360, AT1G01650, AT1G01010, AT5G62865, AT2G38480, AT2G21510, AT1G52560, AT1G69840, AT2G23450, AT5G20050, AT1G61690, AT5G64230, AT1G72940, AT4G03460, AT1G16840, AT2G17120, AT5G13810, AT2G47950, AT2G43590, AT5G57035, AT3G60260, AT1G76700, AT2G39580, AT4G36040, AT5G28610, AT5G40720, AT2G45570, AT4…	4873	130	18214	2.3289
GOTERM_BP_DIRECT	GO:0009867~jasmonic acid mediated signaling pathway	76	1.41211	8.21947e-17	AT4G29700, AT5G17490, AT5G26600, AT1G56650, AT4G01895, AT1G32640, AT5G14700, AT1G74430, AT3G17860, AT2G20142, AT1G25540, AT4G13110, AT5G05140, AT1G52720, AT3G60490, AT1G77420, AT4G38810, AT4G21865, AT1G06620, AT4G03420, AT3G22290, AT1G32230, AT2G36380, AT4G02570, AT4G34460, AT3G16860, AT2G39260, AT4G15765, AT2G30720, AT4G30780, AT3G50620, AT4G15280, AT3G52400, AT1G23850, AT2G25460, AT1G76380, AT3…	4873	119	18214	2.38713
GOTERM_BP_DIRECT	GO:0009617~response to bacterium	104	1.93237	7.00813e-14	AT3G10915, AT1G61120, AT5G67310, AT2G14580, AT1G74430, AT1G26630, AT1G70590, AT5G57220, AT5G36920, AT5G38700, AT2G46170, AT2G26440, AT2G46450, AT3G25180, AT3G50930, AT3G50260, AT1G66700, AT3G56400, AT1G12240, AT5G24530, AT3G55150, AT5G49450, AT3G19460, AT2G39530, AT4G39950, AT5G06320, AT4G23810, AT4G31550, AT5G10380, AT1G12210, AT1G73805, AT4G00860, AT3G26440, AT1G66550, AT2G30770, AT3G53180, AT4…	4873	200	18214	1.94362
GOTERM_BP_DIRECT	GO:0009404~toxin metabolic process	37	0.687477	1.31629e-13	AT4G01870, AT1G14330, AT5G48657, AT1G68450, AT1G68690, AT1G36622, AT1G30700, AT2G44790, AT4G15610, AT4G15236, AT2G20562, AT2G40110, AT2G02010, AT2G29990, AT5G39050, AT3G46280, AT1G10140, AT3G28850, AT1G68620, AT1G56145, AT3G18250, AT3G02800, AT1G51920, AT3G53150, AT3G26910, AT1G68390, AT2G47710, AT1G26420, AT5G53110, AT3G13950, AT1G21310, AT2G27389, AT1G06137, AT4G19460, AT2G23680, AT1G35190, AT2…	4873	45	18214	3.07325
GOTERM_BP_DIRECT	GO:0014070~response to organic cyclic compound	96	1.78372	1.46949e-13	AT3G04670, AT5G16360, AT5G44350, AT3G50770, AT5G42010, AT1G18210, AT5G45480, AT5G26280, AT1G67060, AT5G14700, AT2G45760, AT2G44790, AT1G72890, AT4G36670, AT3G18950, AT3G48920, AT1G32928, AT2G01540, AT1G51790, AT1G52560, AT3G05490, AT2G43620, AT4G13395, AT3G55950, AT4G27657, AT5G50520, AT3G54100, AT2G15220, AT5G61560, AT2G17760, AT5G67340, AT4G28300, AT5G45490, AT5G08660, AT3G16860, AT1G32910, AT3…	4873	181	18214	1.98245
GOTERM_BP_DIRECT	GO:0042430~indole-containing compound metabolic process	46	0.854701	4.2079e-13	AT5G25930, AT5G48657, AT5G41680, AT5G65870, AT1G17147, AT5G26280, AT5G12930, AT5G14700, AT4G02360, AT2G20142, AT4G15236, AT2G20562, AT2G04515, AT4G38550, AT1G52000, AT1G77420, AT1G43650, AT2G03980, AT1G07135, AT1G80300, AT5G43745, AT5G03204, AT1G06620, AT5G65280, AT1G56240, AT2G24180, AT3G29000, AT1G11050, AT1G80110, AT1G55210, AT4G28085, AT2G39650, AT2G15220, AT3G25882, AT3G02800, AT1G53625, AT3…	4873	64	18214	2.6865
GOTERM_BP_DIRECT	GO:1901605~alpha-amino acid metabolic process	49	0.910442	7.15407e-13	AT4G30810, AT2G36650, AT5G61412, AT2G44790, AT1G52000, AT1G77420, AT3G43270, AT5G42930, AT2G46690, AT2G43540, AT2G23450, AT5G43745, AT1G06620, AT3G03150, AT1G55210, AT2G36380, AT4G21910, AT2G22510, AT4G35070, AT1G01800, AT4G15280, AT5G07730, AT1G23850, AT5G21105, AT3G28220, AT1G73325, AT5G65870, AT5G24080, AT4G21920, AT1G29640, AT5G12890, AT2G03980, AT1G80300, AT3G47570, AT3G48580, AT1G76390, AT5…	4873	71	18214	2.57957
GOTERM_BP_DIRECT	GO:0002682~regulation of immune system process	43	0.798959	1.3107e-12	AT5G23510, AT5G41100, AT5G52750, AT4G21840, AT5G66640, AT5G22380, AT2G30550, AT1G68690, AT5G35735, AT1G36622, AT4G14365, AT1G03730, AT4G38550, AT4G39820, AT4G36030, AT4G36150, AT1G27100, AT1G51790, AT3G11320, AT3G07195, AT1G25400, AT1G59590, AT5G60900, AT2G46430, AT3G55950, AT3G47090, AT3G26210, AT1G55450, AT1G58225, AT4G23610, AT1G66880, AT3G57450, AT4G22780, AT1G30755, AT5G57035, AT3G59080, AT4…	4873	59	18214	2.72411
GOTERM_BP_DIRECT	GO:0097305~response to alcohol	60	1.11483	5.9599e-12	AT5G18780, AT4G01010, AT1G80160, AT1G09380, AT2G32210, AT1G13000, AT1G35230, AT4G27480, AT5G15870, AT5G46250, AT4G36030, AT5G66900, AT4G35060, AT4G08290, AT3G48640, AT2G43540, AT3G08760, AT4G25390, AT1G72940, AT4G27970, AT3G16220, AT2G46620, AT1G32910, AT1G01240, AT2G30600, AT1G72540, AT3G13950, AT2G41410, AT5G42940, AT2G22790, AT1G08315, AT4G15240, AT5G16080, AT3G03440, AT5G40690, AT4G24590, AT1…	4873	99	18214	2.2653
GOTERM_BP_DIRECT	GO:0009863~salicylic acid mediated signaling pathway	42	0.780379	2.00224e-11	AT5G47960, AT5G17490, AT5G01900, AT3G06890, AT5G41100, AT5G26980, AT1G72950, AT5G05190, AT4G24370, AT4G03550, AT4G14365, AT5G10750, AT5G05140, AT4G38550, AT5G02290, AT5G13320, AT3G11340, AT2G28500, AT3G11820, AT3G50930, AT5G18150, AT5G19240, AT5G22570, AT3G55430, AT2G35710, AT1G11050, AT2G39650, AT5G64310, AT3G25882, AT3G05710, AT1G65390, AT4G22780, AT4G02195, AT1G72240, AT2G39260, AT3G17770, AT5…	4873	60	18214	2.61642
GOTERM_BP_DIRECT	GO:0016192~vesicle-mediated transport	96	1.78372	1.62718e-10	AT4G26750, AT3G53120, AT2G39805, AT1G08770, AT5G22360, AT1G35430, AT3G49420, AT1G12390, AT1G56330, AT5G16880, AT4G20410, AT2G15310, AT3G56190, AT3G58170, AT4G26550, AT1G03950, AT2G20780, AT5G05380, AT5G61210, AT1G26670, AT5G39510, AT4G31340, AT5G46860, AT3G54300, AT1G32270, AT5G22950, AT3G24350, AT1G12360, AT1G09330, AT1G61690, AT5G50440, AT1G16240, AT5G16830, AT2G37150, AT2G38360, AT2G37550, AT2…	4873	199	18214	1.80313
GOTERM_BP_DIRECT	GO:0010035~response to inorganic substance	235	4.36641	5.57815e-10	AT5G18780, AT2G32210, AT3G49780, AT1G57540, AT1G71840, AT5G49280, AT5G08060, AT1G75400, AT4G15610, AT4G36670, AT2G25910, AT5G11100, AT4G33040, AT3G15640, AT1G24050, AT5G61970, AT5G52450, AT4G37520, AT3G22290, AT5G66170, AT1G61255, AT5G17560, AT5G40240, AT2G36380, AT2G16870, AT1G02816, AT1G68440, AT4G24340, AT2G47710, AT2G43590, AT1G32910, AT1G51420, AT5G59530, AT1G28540, AT5G04020, AT5G03850, AT2…	4873	618	18214	1.42131
GOTERM_BP_DIRECT	GO:0009627~systemic acquired resistance	53	0.984764	1.51691e-09	AT2G13810, AT5G52810, AT5G40990, AT2G38470, AT2G30550, AT1G13520, AT2G18660, AT4G14365, AT4G15610, AT3G48640, AT1G75040, AT2G46370, AT2G41640, AT1G02860, AT3G52520, AT4G23610, AT3G25882, AT3G18250, AT3G04720, AT5G55450, AT5G55410, AT3G13950, AT3G13433, AT3G05180, AT2G23680, AT5G48657, AT5G52750, AT4G21840, AT3G57260, AT1G36622, AT2G18690, AT2G25735, AT1G19250, AT2G27310, AT4G11070, AT5G60900, AT5…	4873	92	18214	2.15326
GOTERM_BP_DIRECT	GO:2000022~regulation of jasmonic acid mediated signaling pathway	31	0.575994	4.73568e-09	AT3G22160, AT4G14365, AT3G11180, AT3G17860, AT5G60300, AT1G72450, AT1G74950, AT5G13220, AT5G20900, AT3G53600, AT2G40750, AT5G05600, AT3G56400, AT5G45110, AT2G34600, AT3G55970, AT3G22275, AT5G67300, AT2G38240, AT2G16870, AT1G30135, AT4G26120, AT1G70700, AT1G19180, AT2G46400, AT1G17380, AT4G23810, AT3G43440, AT4G31550, AT1G15380, AT4G19660	4873	43	18214	2.69465
GOTERM_BP_DIRECT	GO:0071310~cellular response to organic substance	72	1.33779	1.22117e-08	AT4G19140, AT2G30550, AT1G22470, AT4G16820, AT4G39820, AT1G73740, AT1G50260, AT1G51790, AT3G48640, AT5G18270, AT1G10340, AT3G27260, AT3G52520, AT5G50640, AT2G35658, AT2G40600, AT3G23540, AT4G36090, AT4G25390, AT5G61560, AT4G40050, AT2G17760, AT2G02800, AT4G34380, AT1G01680, AT3G19970, AT5G58720, AT1G53560, AT3G09020, AT2G23120, AT5G47960, AT3G55840, AT1G63720, AT1G59620, AT5G14120, AT5G44090, AT5…	4873	146	18214	1.84327
GOTERM_BP_DIRECT	GO:0015031~protein transport	140	2.60126	1.60494e-08	AT4G26750, AT4G27840, AT3G53120, AT3G59500, AT3G09520, AT5G22360, AT4G08520, AT4G21980, AT3G20430, AT5G58430, AT1G25420, AT5G61210, AT1G75760, AT4G35860, AT4G16144, AT5G46860, AT4G27730, AT3G06420, AT3G09530, AT1G61250, AT5G50440, AT4G00355, AT5G56020, AT1G27330, AT2G39380, AT2G05630, AT5G52340, AT3G53930, AT3G10640, AT5G17290, AT4G18430, AT5G47960, AT5G65270, AT1G54090, AT5G47200, AT2G18840, AT3…	4873	343	18214	1.52561
GOTERM_BP_DIRECT	GO:0009738~abscisic acid-activated signaling pathway	107	1.98811	3.22037e-08	AT1G15100, AT1G32640, AT1G71960, AT3G59220, AT1G52400, AT5G05220, AT4G26080, AT1G72770, AT2G01540, AT3G06380, AT5G01540, AT5G58670, AT4G17870, AT5G39590, AT1G12240, AT3G55830, AT3G55430, AT3G19580, AT5G67300, AT1G65690, AT1G70800, AT4G23650, AT3G01650, AT4G25670, AT5G10940, AT2G43350, AT2G17290, AT5G01550, AT2G01150, AT1G67800, AT1G67920, AT5G65310, AT1G11760, AT4G22330, AT1G70810, AT1G69260, AT5…	4873	248	18214	1.61265
GOTERM_BP_DIRECT	GO:0033993~response to lipid	84	1.56076	7.82057e-08	AT5G43460, AT1G09380, AT3G03341, AT1G13000, AT3G06890, AT5G23130, AT5G46250, AT3G17420, AT4G36670, AT1G01010, AT4G36030, AT5G66900, AT4G08290, AT5G03120, AT2G26600, AT1G69840, AT3G05490, AT2G43620, AT3G08760, AT2G39650, AT4G25390, AT2G18730, AT3G57010, AT1G72940, AT2G38400, AT2G46620, AT1G32910, AT4G12410, AT5G39785, AT1G72540, AT4G35070, AT2G41410, AT5G42940, AT2G02120, AT2G22790, AT4G16330, AT4…	4873	185	18214	1.69714
GOTERM_BP_DIRECT	GO:0007568~aging	38	0.706057	8.83063e-08	AT2G36630, AT2G36950, AT1G14330, AT3G51660, AT4G38060, AT3G49620, AT2G39780, AT5G60360, AT1G62370, AT1G52565, AT2G45760, AT5G07680, AT4G32070, AT4G13110, AT3G15760, AT1G23440, AT5G09620, AT1G27000, AT1G23040, AT5G12010, AT2G02990, AT5G45900, AT4G30270, AT3G10985, AT2G29350, AT5G15260, AT4G28085, AT5G15640, AT4G05320, AT3G56240, AT3G22410, AT2G19450, AT5G61820, AT3G14280, AT3G60140, AT1G05340, AT3…	4873	63	18214	2.25451
GOTERM_BP_DIRECT	GO:0071407~cellular response to organic cyclic compound	39	0.724638	1.22947e-07	AT5G25930, AT1G14330, AT5G44090, AT3G28940, AT1G34420, AT2G39420, AT5G63490, AT1G03730, AT4G16500, AT2G20142, AT2G25735, AT2G18090, AT2G41640, AT3G47570, AT4G32030, AT1G59590, AT5G18490, AT5G60900, AT3G47090, AT5G46780, AT3G29000, AT3G25882, AT4G12735, AT4G24380, AT3G26910, AT2G47950, AT2G02800, AT5G08240, AT4G38940, AT5G11970, AT1G76700, AT2G27500, AT2G30720, AT2G41410, AT2G44500, AT5G44820, AT5…	4873	66	18214	2.20866
GOTERM_BP_DIRECT	GO:0032787~monocarboxylic acid metabolic process	66	1.22631	3.11924e-07	AT5G47860, AT5G16120, AT1G07040, AT3G62630, AT2G20825, AT1G01770, AT1G52720, AT4G36195, AT1G72690, AT1G27000, AT4G35060, AT4G38810, AT4G39140, AT1G02460, AT4G37520, AT5G66170, AT3G06420, AT4G03820, AT5G57910, AT5G10625, AT4G12410, AT4G15765, AT3G50620, AT1G76020, AT4G35550, AT3G10720, AT5G15190, AT1G65820, AT3G27210, AT3G51000, AT3G61200, AT4G22530, AT5G44050, AT2G22860, AT2G18690, AT4G38550, AT3…	4873	139	18214	1.77475
GOTERM_BP_DIRECT	GO:0001666~response to hypoxia	52	0.966184	6.61092e-07	AT4G25620, AT1G15385, AT5G63790, AT4G15610, AT1G17290, AT3G19760, AT1G72330, AT5G57500, AT1G20970, AT1G07870, AT2G46495, AT3G43190, AT1G10140, AT2G35730, AT4G20380, AT1G35140, AT3G08760, AT5G27760, AT3G25882, AT4G27450, AT5G65207, AT2G47710, AT4G30780, AT2G32700, AT3G47540, AT3G13433, AT4G18990, AT5G07730, AT5G03730, AT2G28570, AT4G12250, AT1G17147, AT4G27780, AT1G36622, AT1G53910, AT5G64260, AT5…	4873	103	18214	1.88701
GOTERM_BP_DIRECT	GO:1901698~response to nitrogen compound	41	0.761799	9.19277e-07	AT1G08050, AT5G23510, AT4G39190, AT5G41680, AT5G14120, AT4G05010, AT4G24370, AT1G27290, AT1G32700, AT1G69360, AT4G05030, AT5G12930, AT4G16820, AT4G30390, AT3G14870, AT1G21240, AT5G57500, AT1G13390, AT5G50450, AT2G41342, AT4G33467, AT1G08940, AT2G38820, AT2G28080, AT1G80110, AT2G15760, AT3G60320, AT1G28390, AT1G53625, AT5G62150, AT3G22930, AT4G34380, AT5G03390, AT4G28290, AT2G45070, AT5G03990, AT2…	4873	75	18214	2.0433
GOTERM_BP_DIRECT	GO:0006886~intracellular protein transport	89	1.65366	1.26745e-06	AT2G31680, AT5G42570, AT1G14010, AT1G21900, AT1G56330, AT4G08520, AT4G20410, AT2G15310, AT3G56190, AT1G11905, AT1G26670, AT1G43890, AT5G39510, AT5G52210, AT5G46860, AT1G32270, AT3G49350, AT5G45130, AT3G03110, AT3G24350, AT1G12360, AT1G16240, AT5G16830, AT5G64990, AT4G27690, AT4G29950, AT3G53170, AT2G19790, AT1G23490, AT3G62560, AT1G24460, AT4G19640, AT3G52400, AT5G52580, AT3G03120, AT5G66160, AT3…	4873	210	18214	1.58409
GOTERM_BP_DIRECT	GO:0010120~camalexin biosynthetic process	14	0.260126	2.1077e-06	AT3G56400, AT2G29460, AT4G27260, AT3G26830, AT1G73500, AT3G28940, AT2G38470, AT2G30770, AT4G39950, AT2G43790, AT3G45640, AT5G41750, AT4G30530, AT2G43000	4873	15	18214	3.48856
GOTERM_BP_DIRECT	GO:0009695~jasmonic acid biosynthetic process	19	0.353029	3.02391e-06	AT3G25770, AT1G55020, AT5G42650, AT3G25780, AT1G19640, AT1G67560, AT1G17420, AT4G05160, AT2G33150, AT1G05800, AT1G70480, AT1G72520, AT2G44810, AT1G13280, AT1G76690, AT3G45140, AT4G16760, AT2G06050, AT1G20510	4873	25	18214	2.84068
GOTERM_BP_DIRECT	GO:0002239~response to oomycetes	19	0.353029	3.02391e-06	AT5G20230, AT4G02520, AT2G34930, AT5G24530, AT1G59870, AT3G01290, AT1G56650, AT4G10500, AT1G34420, AT1G51800, AT4G11890, AT4G38540, AT3G16530, AT5G09440, AT4G35985, AT3G44480, AT4G01700, AT1G02360, AT3G11340	4873	25	18214	2.84068
GOTERM_BP_DIRECT	GO:0044281~small molecule metabolic process	87	1.6165	3.19798e-06	AT4G22070, AT1G13360, AT1G18210, AT1G70750, AT5G45480, AT5G62180, AT1G17720, AT5G67470, AT3G17420, AT4G14365, AT1G22470, AT2G20142, AT4G32070, AT4G36030, AT1G23880, AT5G10770, AT5G08250, AT1G23040, AT4G15490, AT2G29670, AT5G25940, AT1G32790, AT1G14340, AT5G54840, AT5G61560, AT2G17760, AT4G28300, AT1G19910, AT2G37550, AT2G17120, AT2G47710, AT1G23170, AT3G19010, AT1G03900, AT5G65687, AT1G53560, AT1…	4873	208	18214	1.56338
GOTERM_BP_DIRECT	GO:0019752~carboxylic acid metabolic process	92	1.7094	3.24259e-06	AT2G34310, AT2G31560, AT5G16360, AT3G52470, AT5G41120, AT1G57540, AT4G02620, AT4G06744, AT1G67420, AT1G66890, AT1G19540, AT1G12710, AT1G62370, AT1G50940, AT1G72175, AT4G13110, AT4G15610, AT1G23440, AT1G01490, AT3G05490, AT1G02220, AT1G19190, AT5G03204, AT3G26190, AT2G31570, AT5G18130, AT3G09850, AT3G08760, AT5G48960, AT4G32800, AT5G42860, AT5G19860, AT2G38640, AT1G22360, AT2G47950, AT1G78920, AT1…	4873	223	18214	1.54203
GOTERM_BP_DIRECT	GO:0043436~oxoacid metabolic process	96	1.78372	4.9289e-06	AT3G53000, AT4G02860, AT1G14530, AT1G55280, AT1G80160, AT3G52870, AT5G18300, AT1G80120, AT3G51660, AT2G18620, AT5G46250, AT4G21580, AT1G24330, AT5G07680, AT1G01250, AT1G69880, AT3G19000, AT3G43230, AT1G42480, AT1G75760, AT4G28060, AT1G20970, AT2G02870, AT5G57060, AT5G52450, AT5G39590, AT4G12020, AT2G33630, AT5G25940, AT5G15260, AT5G50760, AT3G25640, AT5G62770, AT4G24380, AT3G53370, AT3G02420, AT5…	4873	237	18214	1.51402
GOTERM_BP_DIRECT	GO:1901657~glycosyl compound metabolic process	18	0.334448	8.22354e-06	AT4G29700, AT1G10040, AT4G25433, AT1G62790, AT1G80120, AT5G63130, AT4G14365, AT1G52565, AT5G10770, AT5G02290, AT5G13550, AT2G38060, AT3G05490, AT5G58160, AT4G15490, AT5G55180, AT5G18270, AT2G23680	4873	24	18214	2.8033
GOTERM_BP_DIRECT	GO:0002238~response to molecule of fungal origin	14	0.260126	8.46377e-06	AT1G66700, AT3G10985, AT1G59870, AT3G05360, AT3G19260, AT4G22330, AT1G51800, AT4G27320, AT2G32680, AT5G54430, AT3G44860, AT5G10380, AT1G07000, AT1G73260	4873	16	18214	3.27052
GOTERM_BP_DIRECT	GO:0010565~regulation of cellular ketone metabolic process	14	0.260126	8.46377e-06	AT1G08050, AT5G18150, AT5G19240, AT1G56660, AT1G66880, AT2G17660, AT4G38550, AT1G27100, AT1G23710, AT1G07135, AT2G41640, AT5G15190, AT2G25460, AT2G24130	4873	16	18214	3.27052
GOTERM_BP_DIRECT	GO:0009873~ethylene-activated signaling pathway	79	1.46786	9.71789e-06	AT5G44790, AT5G47220, AT1G78080, AT3G25730, AT4G29780, AT2G38790, AT5G61890, AT1G71520, AT1G73500, AT3G60490, AT3G20310, AT1G01250, AT2G39250, AT1G73540, AT2G46490, AT4G34410, AT2G41640, AT2G40750, AT4G13395, AT2G21150, AT3G46060, AT3G56400, AT3G50260, AT1G62300, AT4G27657, AT5G67180, AT1G32230, AT4G32800, AT2G33710, AT3G51550, AT4G28140, AT3G23220, AT3G61630, AT5G64750, AT3G57450, AT5G22270, AT1…	4873	189	18214	1.56234
GOTERM_BP_DIRECT	GO:0006906~vesicle fusion	21	0.39019	1.16958e-05	AT5G46860, AT1G32270, AT1G15880, AT3G24350, AT5G26980, AT1G16240, AT5G16830, AT1G28490, AT3G05710, AT4G02195, AT4G17730, AT1G26670, AT3G61450, AT5G05760, AT1G24460, AT5G39510, AT5G58060, AT3G52400, AT3G11820, AT1G27700, AT1G79590	4873	31	18214	2.53202
GOTERM_BP_DIRECT	GO:0030968~endoplasmic reticulum unfolded protein response	20	0.371609	1.39946e-05	AT5G47420, AT5G42020, AT4G04860, AT3G10800, AT3G51980, AT1G09210, AT1G14360, AT5G61790, AT1G11755, AT2G17520, AT1G09080, AT5G07340, AT4G34460, AT2G02810, AT4G21810, AT1G27330, AT5G50460, AT2G45070, AT1G42990, AT4G17420	4873	29	18214	2.57775
GOTERM_BP_DIRECT	GO:0009056~catabolic process	28	0.520253	2.45408e-05	AT4G24990, AT3G04670, AT2G27260, AT3G26440, AT5G16880, AT3G22560, AT1G23120, AT3G66654, AT1G18480, AT1G21320, AT4G15490, AT4G00700, AT2G44970, AT1G56080, AT2G31570, AT1G65730, AT4G01600, AT5G57910, AT5G63120, AT5G63260, AT4G28290, AT5G54860, AT3G60340, AT1G22040, AT1G21550, AT5G40720, AT4G16670, AT1G71190	4873	49	18214	2.13585
GOTERM_BP_DIRECT	GO:1901565~organonitrogen compound catabolic process	62	1.15199	2.68496e-05	AT5G26600, AT1G07080, AT1G13360, AT3G32980, AT3G51980, AT5G16120, AT1G57540, AT1G07040, AT4G06744, AT1G66890, AT1G50940, AT2G30550, AT1G01650, AT4G36670, AT5G11100, AT3G45730, AT1G42480, AT3G18350, AT1G75760, AT1G43130, AT5G42930, AT2G23450, AT5G18130, AT1G59650, AT3G03150, AT3G15180, AT4G08230, AT2G41490, AT1G28540, AT2G30600, AT4G35510, AT1G62305, AT4G32930, AT1G61780, AT1G71940, AT4G24590, AT5…	4873	143	18214	1.62056
GOTERM_BP_DIRECT	GO:0007034~vacuolar transport	19	0.353029	3.47286e-05	AT5G22950, AT5G45130, AT2G06530, AT3G52850, AT1G09330, AT1G60780, AT5G09260, AT3G55130, AT3G05710, AT4G02030, AT4G02195, AT1G03950, AT3G47810, AT1G73030, AT4G29160, AT3G66654, AT1G24460, AT3G10640, AT1G04960	4873	28	18214	2.53632
GOTERM_BP_DIRECT	GO:0006099~tricarboxylic acid cycle	28	0.520253	6.31123e-05	AT4G26970, AT5G50950, AT3G58750, AT4G26910, AT5G66760, AT5G67490, AT2G17130, AT3G47833, AT2G44350, AT4G35260, AT1G53310, AT2G20420, AT5G40650, AT1G54340, AT2G46390, AT3G27380, AT5G51040, AT2G22780, AT2G42790, AT3G55410, AT3G09810, AT5G14590, AT2G46505, AT2G18450, AT5G03290, AT2G47510, AT5G08300, AT5G55070	4873	51	18214	2.05209
GOTERM_BP_DIRECT	GO:0080027~response to herbivore	14	0.260126	7.35424e-05	AT1G66700, AT5G23960, AT1G61120, AT2G14580, AT3G04720, AT4G16740, AT3G17690, AT3G44860, AT3G45140, AT2G44300, AT2G24210, AT3G16400, AT4G15210, AT1G72290	4873	18	18214	2.90713
GOTERM_BP_DIRECT	GO:0071215~cellular response to abscisic acid stimulus	32	0.594575	7.8261e-05	AT3G55620, AT4G02860, AT3G25010, AT4G21540, AT5G63130, AT3G57380, AT4G13110, AT1G75400, AT2G43140, AT4G15610, AT5G05140, AT1G27320, AT1G76970, AT4G39140, AT5G10190, AT4G36830, AT2G23070, AT4G32030, AT2G38800, AT1G69430, AT1G69450, AT4G28300, AT5G13810, AT1G72120, AT5G56760, AT1G18390, AT3G18560, AT2G46700, AT4G21534, AT1G05680, AT5G13170, AT1G80610	4873	62	18214	1.92916
GOTERM_BP_DIRECT	GO:0009626~plant-type hypersensitive response	37	0.687477	0.000128627	AT3G50470, AT5G51700, AT5G26920, AT4G19040, AT1G73805, AT5G20480, AT1G29690, AT5G15410, AT1G28380, AT3G20600, AT1G22070, AT5G13320, AT1G19250, AT1G69840, AT2G01180, AT3G50930, AT1G02860, AT2G26560, AT3G54420, AT4G20380, AT1G14780, AT1G59870, AT1G29340, AT5G46180, AT4G23210, AT4G25230, AT2G43790, AT4G37990, AT3G59080, AT3G45640, AT4G38360, AT4G26090, AT1G51660, AT5G50260, AT2G47130, AT3G25070, AT3…	4873	77	18214	1.79606
GOTERM_BP_DIRECT	GO:0002213~defense response to insect	19	0.353029	0.000128765	AT5G14180, AT2G29350, AT5G43580, AT5G44575, AT5G24770, AT1G74930, AT1G65390, AT4G23100, AT5G65040, AT3G62590, AT5G57220, AT5G10300, AT5G60890, AT3G48520, AT5G44568, AT3G44260, AT4G16760, AT3G25180, AT1G02660	4873	30	18214	2.36723
GOTERM_BP_DIRECT	GO:0010193~response to ozone	19	0.353029	0.000128765	AT3G05970, AT1G15520, AT5G42380, AT3G10985, AT5G27600, AT1G32230, AT4G00860, AT5G49570, AT1G70520, AT2G39770, AT3G23400, AT4G23100, AT3G02840, AT1G19570, AT1G72520, AT4G23810, AT2G46370, AT2G06050, AT1G08830	4873	30	18214	2.36723
GOTERM_BP_DIRECT	GO:0002229~defense response to oomycetes	34	0.631735	0.000141109	AT4G02420, AT5G26920, AT1G15520, AT3G59700, AT1G73805, AT5G24400, AT3G08870, AT4G10500, AT3G23550, AT4G28350, AT5G60300, AT4G29050, AT1G70130, AT1G21240, AT5G60320, AT5G01540, AT5G12170, AT5G19380, AT4G29810, AT3G56400, AT4G02410, AT1G15530, AT5G24530, AT1G59870, AT5G60270, AT1G51800, AT2G32680, AT4G39950, AT5G65600, AT5G60310, AT3G53810, AT2G32800, AT5G06740, AT4G33430	4873	69	18214	1.84178
GOTERM_BP_DIRECT	GO:0009723~response to ethylene	60	1.11483	0.000141546	AT5G17490, AT5G26600, AT5G44790, AT1G56650, AT1G19540, AT4G02380, AT5G60360, AT2G30550, AT1G13960, AT2G14580, AT5G05140, AT1G25220, AT4G38495, AT1G29860, AT1G32928, AT3G48640, AT4G32030, AT5G65280, AT3G06780, AT3G51430, AT1G32230, AT1G05690, AT3G54100, AT3G07790, AT3G51550, AT5G57910, AT1G18300, AT1G70920, AT3G04720, AT2G43790, AT4G34460, AT3G15210, AT3G60260, AT5G13330, AT1G04990, AT5G02320, AT4…	4873	144	18214	1.55739
GOTERM_BP_DIRECT	GO:0051603~proteolysis involved in cellular protein catabolic process	29	0.538833	0.000171354	AT1G29090, AT1G33490, AT3G49340, AT4G39090, AT4G01610, AT1G56450, AT5G22000, AT3G27430, AT4G16190, AT5G60360, AT3G19390, AT4G11310, AT3G45310, AT4G14800, AT1G02305, AT1G09850, AT4G31300, AT1G44960, AT3G48340, AT5G40580, AT4G32940, AT1G78920, AT4G11320, AT2G25940, AT1G47128, AT5G50260, AT3G48350, AT2G22010, AT2G41790	4873	56	18214	1.93561
GOTERM_BP_DIRECT	GO:0006032~chitin catabolic process	13	0.241546	0.000200993	AT3G54420, AT5G24090, AT2G43570, AT2G43580, AT2G43590, AT4G19820, AT4G19810, AT3G47540, AT4G19750, AT4G01700, AT1G02360, AT2G43620, AT3G12500	4873	17	18214	2.85827
GOTERM_BP_DIRECT	GO:0010941~regulation of cell death	10	0.185805	0.000221471	AT3G50260, AT5G42050, AT1G57560, AT3G19010, AT3G66654, AT3G27090, AT5G04870, AT2G29720, AT5G18490, AT1G72290	4873	11	18214	3.39794
GOTERM_BP_DIRECT	GO:0098771~inorganic ion homeostasis	29	0.538833	0.000251442	AT3G06890, AT3G57380, AT3G07600, AT1G30700, AT1G01650, AT3G48920, AT5G12010, AT2G03980, AT2G29995, AT1G77280, AT1G02220, AT5G18270, AT2G46495, AT1G14860, AT3G54880, AT1G18980, AT5G47050, AT3G53150, AT4G03460, AT1G05700, AT1G51860, AT3G14280, AT3G18560, AT2G44380, AT3G17770, AT4G36700, AT1G02230, AT2G23340, AT2G44220	4873	57	18214	1.90166
GOTERM_BP_DIRECT	GO:0009789~positive regulation of abscisic acid-activated signaling pathway	27	0.501672	0.000289631	AT5G26920, AT1G67800, AT1G15100, AT1G35670, AT5G46590, AT1G70810, AT5G53160, AT1G52400, AT5G58430, AT1G70790, AT2G01540, AT2G26300, AT1G66360, AT1G70800, AT3G01650, AT2G33150, AT2G32460, AT4G23450, AT4G35790, AT4G09570, AT3G17410, AT1G18470, AT5G37740, AT3G50500, AT1G05100, AT4G33950, AT2G01150	4873	52	18214	1.94075
GOTERM_BP_DIRECT	GO:0031408~oxylipin biosynthetic process	18	0.334448	0.000293797	AT3G50440, AT1G55020, AT5G42650, AT1G19640, AT1G67560, AT1G17420, AT5G48880, AT4G05160, AT2G33150, AT2G23620, AT1G73680, AT4G37150, AT1G72520, AT1G76690, AT1G76680, AT3G45140, AT2G06050, AT2G26560	4873	29	18214	2.31998
GOTERM_BP_DIRECT	GO:0006914~autophagy	25	0.464511	0.000327915	AT4G04620, AT5G54730, AT3G61960, AT4G21980, AT4G22330, AT5G05140, AT4G16520, AT5G59420, AT3G62770, AT3G15580, AT5G45900, AT1G04140, AT3G49590, AT3G06420, AT3G59950, AT4G00355, AT3G60640, AT1G62040, AT4G02030, AT1G54710, AT1G54210, AT2G05630, AT2G45170, AT3G53930, AT5G17290	4873	47	18214	1.98816
GOTERM_BP_DIRECT	GO:0034976~response to endoplasmic reticulum stress	23	0.42735	0.000362651	AT5G42050, AT3G54960, AT5G42020, AT3G10800, AT1G09210, AT3G25220, AT4G24920, AT2G39960, AT2G17520, AT4G08230, AT2G33120, AT4G14420, AT1G78920, AT2G41490, AT1G01230, AT1G77510, AT2G32920, AT1G52260, AT3G27090, AT2G47470, AT1G04750, AT1G04980, AT1G21750	4873	42	18214	2.04686
GOTERM_BP_DIRECT	GO:0009407~toxin catabolic process	23	0.42735	0.000362651	AT1G10360, AT4G02520, AT2G29460, AT2G29470, AT1G59670, AT5G17220, AT2G30870, AT1G59700, AT5G62480, AT3G43800, AT1G02930, AT1G17170, AT1G02920, AT1G27130, AT1G78340, AT1G69930, AT1G69920, AT1G78380, AT2G29440, AT3G09270, AT2G29450, AT1G74590, AT2G02390	4873	42	18214	2.04686
GOTERM_BP_DIRECT	GO:0042631~cellular response to water deprivation	21	0.39019	0.000388035	AT1G15520, AT5G19000, AT1G64660, AT5G50430, AT1G29395, AT4G02380, AT3G20660, AT3G03740, AT5G24090, AT2G43350, AT1G17280, AT1G18390, AT3G17000, AT1G16370, AT5G12140, AT1G05680, AT1G22810, AT3G53600, AT3G10550, AT1G78380, AT3G28270	4873	37	18214	2.12142
GOTERM_BP_DIRECT	GO:0009966~regulation of signal transduction	30	0.557414	0.000397909	AT4G22690, AT5G25930, AT1G14330, AT1G03730, AT3G14690, AT2G20142, AT5G05140, AT5G02290, AT5G53000, AT5G12890, AT2G46490, AT1G21320, AT1G04780, AT2G23450, AT5G01960, AT4G12040, AT5G18150, AT1G13990, AT5G18130, AT3G08760, AT2G35710, AT3G54100, AT5G52200, AT1G80110, AT2G17120, AT5G11650, AT1G23550, AT3G19010, AT3G17770, AT5G15190	4873	61	18214	1.83823
GOTERM_BP_DIRECT	GO:0048278~vesicle docking	16	0.297287	0.000473711	AT5G46860, AT1G32270, AT3G24350, AT5G26980, AT1G16240, AT5G16830, AT1G28490, AT3G05710, AT4G02195, AT4G17730, AT3G61450, AT5G05760, AT3G52400, AT3G11820, AT1G27700, AT1G79590	4873	25	18214	2.39215
GOTERM_BP_DIRECT	GO:0051707~response to other organism	15	0.278707	0.000598116	AT5G24540, AT2G15480, AT3G53160, AT2G35980, AT1G70690, AT2G15490, AT5G55450, AT5G61210, AT1G19250, AT3G11480, AT4G34135, AT3G45140, AT3G13100, AT4G34131, AT4G36430	4873	23	18214	2.43766
GOTERM_BP_DIRECT	GO:0045087~innate immune response	44	0.81754	0.00067304	AT1G61440, AT1G61420, AT4G37290, AT2G39660, AT4G08500, AT1G61380, AT1G34420, AT2G33580, AT3G21630, AT4G01370, AT4G11850, AT1G21240, AT3G16030, AT5G05780, AT1G73080, AT2G23270, AT1G42540, AT5G37770, AT1G75020, AT1G09970, AT5G13160, AT2G23770, AT5G64905, AT1G04300, AT1G07390, AT4G29810, AT1G61430, AT5G18150, AT5G21960, AT4G21390, AT1G61370, AT5G64890, AT5G47070, AT3G25882, AT4G28460, AT2G23620, AT5…	4873	103	18214	1.5967
GOTERM_BP_DIRECT	GO:0072330~monocarboxylic acid biosynthetic process	22	0.40877	0.000725219	AT1G08050, AT4G29700, AT5G65280, AT4G04840, AT4G03420, AT5G26600, AT5G14700, AT1G74430, AT2G44230, AT3G19830, AT5G05140, AT1G77420, AT3G19970, AT4G21910, AT5G13550, AT1G73210, AT3G15790, AT4G18440, AT2G03980, AT1G08200, AT1G76380, AT5G02940	4873	41	18214	2.00562
GOTERM_BP_DIRECT	GO:0009415~response to water	31	0.575994	0.000818315	AT2G26290, AT1G13360, AT4G33985, AT5G52750, AT1G18210, AT1G27290, AT1G52565, AT1G21380, AT4G17215, AT1G23440, AT4G38690, AT1G69760, AT1G23040, AT3G60450, AT3G10250, AT3G50970, AT1G20450, AT1G77280, AT4G12040, AT4G38410, AT1G14860, AT2G17787, AT4G26140, AT4G28300, AT1G26420, AT1G78120, AT5G03990, AT1G20440, AT4G12070, AT4G39130, AT1G76180	4873	66	18214	1.7556
GOTERM_BP_DIRECT	GO:0006749~glutathione metabolic process	29	0.538833	0.000998765	AT4G02520, AT5G44990, AT2G29460, AT1G59700, AT2G30870, AT5G62480, AT1G17170, AT1G02920, AT5G02790, AT1G69920, AT3G09270, AT2G29450, AT1G74590, AT2G02390, AT1G10360, AT3G24170, AT2G29470, AT1G59670, AT5G17220, AT3G43800, AT1G02930, AT1G27130, AT1G78340, AT1G53580, AT5G02780, AT1G69930, AT1G78380, AT2G29440, AT4G19880	4873	61	18214	1.77696
GOTERM_BP_DIRECT	GO:0043161~proteasome-mediated ubiquitin-dependent protein catabolic process	38	0.706057	0.0010275	AT4G22150, AT5G42790, AT3G51260, AT1G56450, AT3G27430, AT5G50870, AT5G64760, AT2G37680, AT3G24800, AT1G51710, AT1G74770, AT4G37880, AT1G53850, AT5G62540, AT4G14800, AT5G05780, AT2G05840, AT5G35590, AT4G31300, AT4G12040, AT4G38630, AT1G64520, AT5G40580, AT1G61150, AT5G23540, AT3G53970, AT3G21660, AT3G14290, AT4G19700, AT4G29040, AT3G11270, AT1G16470, AT4G22820, AT2G02760, AT2G27020, AT5G38470, AT2…	4873	87	18214	1.63258
GOTERM_BP_DIRECT	GO:0071446~cellular response to salicylic acid stimulus	16	0.297287	0.00143124	AT3G26210, AT3G28100, AT4G29780, AT1G66880, AT2G30550, AT4G36030, AT4G11300, AT1G27100, AT1G21240, AT2G32800, AT2G28940, AT4G36500, AT5G13170, AT2G40095, AT4G39320, AT1G25400	4873	27	18214	2.21496
GOTERM_BP_DIRECT	GO:0010112~regulation of systemic acquired resistance	10	0.185805	0.00166977	AT5G26920, AT1G73805, AT1G51780, AT1G44350, AT5G13320, AT5G13220, AT4G01895, AT3G26830, AT3G25882, AT1G02450	4873	13	18214	2.87518
GOTERM_BP_DIRECT	GO:0006468~protein phosphorylation	248	4.60795	0.00168351	AT4G02420, AT5G41680, AT4G39270, AT1G14370, AT1G34300, AT1G34420, AT3G05840, AT1G19390, AT1G51790, AT3G05050, AT5G01540, AT4G23130, AT4G02410, AT5G20050, AT1G61370, AT1G07150, AT3G51990, AT1G70520, AT2G02800, AT4G35230, AT3G46930, AT1G21230, AT1G53165, AT3G53810, AT3G51630, AT5G01550, AT3G53930, AT1G79570, AT4G10390, AT4G11480, AT2G24130, AT4G23260, AT3G57700, AT2G40730, AT4G21400, AT1G61380, AT5…	4873	786	18214	1.17934
GOTERM_BP_DIRECT	GO:0006568~tryptophan metabolic process	15	0.278707	0.00185896	AT4G04840, AT3G58710, AT5G26600, AT1G80360, AT1G32640, AT4G05010, AT3G01980, AT1G72890, AT4G35060, AT3G47510, AT5G53990, AT1G54010, AT5G40210, AT4G30660, AT3G48890	4873	25	18214	2.24264
GOTERM_BP_DIRECT	GO:0006511~ubiquitin-dependent protein catabolic process	99	1.83946	0.00251215	AT5G19990, AT4G27960, AT2G14740, AT1G56450, AT5G53300, AT1G65040, AT3G24800, AT1G30900, AT1G53850, AT5G62540, AT5G57740, AT4G14800, AT1G05890, AT4G31300, AT2G21270, AT1G64520, AT3G02340, AT5G20570, AT1G19310, AT3G14290, AT1G68680, AT5G43190, AT3G61790, AT1G20140, AT3G08690, AT2G02760, AT5G48655, AT5G42790, AT1G16890, AT5G60820, AT2G46030, AT5G58290, AT2G44410, AT2G25490, AT5G59140, AT4G38630, AT5…	4873	285	18214	1.29837
GOTERM_BP_DIRECT	GO:0070588~calcium ion transmembrane transport	18	0.334448	0.00318594	AT1G07670, AT3G51860, AT4G29900, AT1G35720, AT3G57330, AT1G55730, AT1G55720, AT3G22910, AT1G27770, AT5G01490, AT1G53210, AT5G07320, AT4G00900, AT3G13320, AT5G36290, AT1G07810, AT3G63380, AT4G37640	4873	34	18214	1.9788
GOTERM_BP_DIRECT	GO:0006623~protein targeting to vacuole	22	0.40877	0.00322504	AT3G53120, AT3G54300, AT2G30290, AT3G52850, AT2G34940, AT2G14740, AT5G50440, AT2G14720, AT2G37680, AT2G36680, AT4G20110, AT5G16830, AT1G09070, AT5G06140, AT1G30900, AT3G47810, AT1G26670, AT4G29380, AT1G24460, AT5G39510, AT4G23700, AT1G48760	4873	45	18214	1.82734
GOTERM_BP_DIRECT	GO:0006896~Golgi to vacuole transport	16	0.297287	0.00363671	AT2G30290, AT3G52850, AT2G34940, AT2G14740, AT5G50440, AT2G14720, AT5G26980, AT4G20110, AT5G16830, AT3G05710, AT4G02195, AT5G06140, AT1G30900, AT1G26670, AT5G39510, AT1G48760	4873	29	18214	2.0622
GOTERM_BP_DIRECT	GO:0010499~proteasomal ubiquitin-independent protein catabolic process	14	0.260126	0.00398725	AT5G42790, AT3G51260, AT5G40580, AT1G56450, AT3G27430, AT3G14290, AT1G53850, AT3G13330, AT4G14800, AT1G16470, AT2G05840, AT5G35590, AT4G31300, AT2G27020	4873	24	18214	2.18035
GOTERM_BP_DIRECT	GO:0045324~late endosome to vacuole transport	12	0.222965	0.00406615	AT5G46860, AT1G03950, AT1G24560, AT5G22950, AT1G73030, AT2G06530, AT4G29380, AT3G19770, AT4G19640, AT5G16830, AT2G30330, AT3G18820	4873	19	18214	2.36068
GOTERM_BP_DIRECT	GO:1902074~response to salt	17	0.315868	0.00418068	AT5G42050, AT1G60490, AT5G52310, AT5G24240, AT5G64750, AT4G02380, AT1G53903, AT1G65690, AT1G17950, AT4G28300, AT5G39610, AT2G32700, AT3G46110, AT1G15380, AT3G53600, AT5G04760, AT2G25690	4873	32	18214	1.98567
GOTERM_BP_DIRECT	GO:0030163~protein catabolic process	37	0.687477	0.00419583	AT5G19990, AT5G42790, AT1G15120, AT5G26860, AT5G49840, AT4G02620, AT1G65240, AT5G64760, AT1G29150, AT1G10410, AT5G11960, AT1G72690, AT1G53750, AT1G74510, AT1G76970, AT5G58290, AT3G52730, AT4G31340, AT4G38630, AT3G05530, AT1G64520, AT5G43010, AT5G23540, AT5G15320, AT1G30630, AT1G68680, AT5G08290, AT4G34480, AT5G06260, AT4G29040, AT3G11270, AT2G21520, AT2G45070, AT1G80610, AT5G56280, AT2G22010, AT1…	4873	90	18214	1.53663
GOTERM_BP_DIRECT	GO:0009266~response to temperature stimulus	49	0.910442	0.00491055	AT1G33490, AT4G25620, AT1G66410, AT5G67310, AT1G52720, AT1G69760, AT1G21940, AT2G41640, AT2G24100, AT4G13395, AT3G55950, AT4G27657, AT3G55430, AT1G28390, AT3G16860, AT1G21670, AT2G21500, AT5G13210, AT1G07860, AT5G35460, AT2G23120, AT3G61190, AT1G67920, AT3G27210, AT5G25210, AT1G17940, AT5G64260, AT4G34270, AT1G27300, AT5G12010, AT1G76590, AT2G41100, AT5G46910, AT2G05440, AT1G76070, AT3G12830, AT3…	4873	128	18214	1.43085
GOTERM_BP_DIRECT	GO:0002221~pattern recognition receptor signaling pathway	11	0.204385	0.00526812	AT3G09830, AT3G49120, AT5G03320, AT1G53570, AT2G39660, AT3G62600, AT5G01540, AT1G61380, AT5G13160, AT2G25110, AT5G24090	4873	17	18214	2.41854
GOTERM_BP_DIRECT	GO:0031204~posttranslational protein targeting to membrane, translocation	8	0.148644	0.00529515	AT3G20920, AT1G29310, AT4G24920, AT5G50460, AT2G45070, AT5G60460, AT3G48570, AT2G34250	4873	10	18214	2.99019
GOTERM_BP_DIRECT	GO:0010230~alternative respiration	8	0.148644	0.00529515	AT4G22260, AT4G37120, AT1G32350, AT3G22370, AT3G45300, AT5G64210, AT2G18660, AT4G05020	4873	10	18214	2.99019
GOTERM_BP_DIRECT	GO:0010043~response to zinc ion	21	0.39019	0.00579007	AT5G01600, AT4G02520, AT3G02570, AT4G31510, AT2G32520, AT3G22460, AT4G38220, AT5G13740, AT2G01520, AT1G19570, AT1G52760, AT2G38380, AT1G16150, AT1G16470, AT3G16450, AT2G23150, AT3G12750, AT5G35590, AT5G03630, AT4G31300, AT1G21750	4873	44	18214	1.78392
GOTERM_BP_DIRECT	GO:0042435~indole-containing compound biosynthetic process	7	0.130063	0.00609277	AT2G44790, AT1G26420, AT4G35060, AT4G01895, AT3G22240, AT1G51920, AT2G23680	4873	8	18214	3.27052
GOTERM_BP_DIRECT	GO:0009625~response to insect	17	0.315868	0.00612497	AT3G56400, AT4G31500, AT5G44420, AT5G24770, AT3G26830, AT1G16670, AT4G02380, AT1G17860, AT5G65040, AT4G39950, AT1G52400, AT4G16740, AT1G07640, AT4G19840, AT1G73260, AT2G44300, AT1G72290	4873	33	18214	1.9255
GOTERM_BP_DIRECT	GO:0012501~programmed cell death	14	0.260126	0.00629289	AT4G23130, AT1G14780, AT1G32230, AT1G29690, AT1G28380, AT2G38530, AT4G35790, AT1G26630, AT1G29850, AT4G38360, AT1G23710, AT5G10380, AT1G73260, AT5G18490	4873	25	18214	2.09313
GOTERM_BP_DIRECT	GO:0006888~ER to Golgi vesicle-mediated transport	35	0.650316	0.00654784	AT5G42570, AT1G15880, AT1G14010, AT3G03160, AT3G59500, AT1G21900, AT1G56330, AT3G07680, AT2G18840, AT1G11905, AT1G48440, AT3G22845, AT1G26670, AT5G05760, AT1G26690, AT5G39510, AT5G58030, AT2G37975, AT1G11890, AT3G24350, AT4G17170, AT5G50440, AT1G30890, AT2G20930, AT3G54085, AT1G30630, AT2G17980, AT3G61570, AT3G62560, AT1G29330, AT1G51160, AT3G03180, AT3G13870, AT5G17190, AT4G30260	4873	86	18214	1.52117
GOTERM_BP_DIRECT	GO:0090333~regulation of stomatal closure	18	0.334448	0.00667083	AT3G56400, AT3G59700, AT1G60490, AT4G22330, AT4G01370, AT4G35790, AT2G43790, AT3G16640, AT5G58430, AT5G13740, AT5G13750, AT1G47128, AT2G26650, AT3G50310, AT1G07000, AT2G40750, AT4G33950, AT2G26300	4873	36	18214	1.86887
GOTERM_BP_DIRECT	GO:0043069~negative regulation of programmed cell death	10	0.185805	0.0068097	AT4G20380, AT4G34180, AT4G19700, AT3G57330, AT5G47910, AT3G52400, AT1G32210, AT5G47120, AT3G11820, AT1G64060	4873	15	18214	2.49183
GOTERM_BP_DIRECT	GO:0043328~protein targeting to vacuole involved in ubiquitin-dependent protein catabolic process via the multivesicular body sorting pathway	10	0.185805	0.0068097	AT1G21380, AT1G15130, AT1G76970, AT5G16880, AT1G06210, AT4G32760, AT4G05000, AT5G04920, AT4G21560, AT2G38410	4873	15	18214	2.49183
GOTERM_BP_DIRECT	GO:0009072~aromatic amino acid family metabolic process	10	0.185805	0.0068097	AT1G47480, AT1G52000, AT1G80360, AT1G80110, AT2G03980, AT5G65870, AT1G80300, AT1G23850, AT2G02390, AT4G02360	4873	15	18214	2.49183
GOTERM_BP_DIRECT	GO:0009409~response to cold	130	2.41546	0.00713144	AT5G01820, AT1G78080, AT1G16670, AT4G02380, AT1G71960, AT2G33380, AT4G14365, AT4G11890, AT3G12490, AT3G17020, AT3G16690, AT1G27320, AT4G26080, AT3G16450, AT1G50460, AT4G35985, AT5G58670, AT3G50260, AT3G08720, AT4G20380, AT5G50720, AT3G29000, AT2G17840, AT3G57450, AT4G25670, AT5G24090, AT5G16910, AT1G27730, AT3G59080, AT2G40880, AT1G76180, AT2G42540, AT2G25460, AT4G02520, AT1G65500, AT3G22480, AT5…	4873	399	18214	1.21781
GOTERM_BP_DIRECT	GO:1901575~organic substance catabolic process	66	1.22631	0.00714363	AT1G14530, AT3G55820, AT1G66410, AT1G19540, AT1G12710, AT1G62370, AT2G20825, AT1G23440, AT4G36195, AT1G27000, AT1G50260, AT1G01490, AT2G21510, AT2G28500, AT3G62190, AT1G14860, AT3G27260, AT3G08760, AT5G19860, AT5G25540, AT2G38000, AT5G15860, AT2G37150, AT1G18860, AT2G18770, AT3G61790, AT4G36040, AT5G54760, AT1G53560, AT4G30660, AT5G42940, AT2G02360, AT5G15190, AT1G65820, AT2G29020, AT1G11480, AT3…	4873	185	18214	1.33346
GOTERM_BP_DIRECT	GO:0006887~exocytosis	21	0.39019	0.0078421	AT1G54090, AT3G09520, AT3G09530, AT3G55150, AT5G61010, AT1G28490, AT4G02350, AT3G14090, AT1G07725, AT5G59730, AT1G72470, AT5G58430, AT3G10380, AT2G39380, AT5G52340, AT2G44610, AT1G07000, AT3G52400, AT5G50380, AT3G11820, AT2G28650	4873	45	18214	1.74428
GOTERM_BP_DIRECT	GO:0002758~innate immune response-activating signal transduction	13	0.241546	0.00830203	AT5G20480, AT3G05360, AT1G33520, AT3G18690, AT4G03550, AT5G45060, AT2G32680, AT5G60410, AT1G19250, AT3G44480, AT4G18360, AT5G59890, AT3G25070	4873	23	18214	2.11263
GOTERM_BP_DIRECT	GO:0016310~phosphorylation	78	1.44928	0.00869183	AT2G26290, AT2G28590, AT5G23450, AT1G07560, AT5G41680, AT3G01840, AT2G17530, AT4G21540, AT3G57120, AT5G61570, AT3G05840, AT4G01370, AT4G08170, AT1G06700, AT5G55560, AT1G51790, AT2G28940, AT4G35500, AT2G23450, AT5G20050, AT3G08760, AT3G51990, AT3G57770, AT1G66460, AT5G49650, AT1G28390, AT3G59350, AT5G57035, AT1G51860, AT1G18390, AT1G71530, AT1G48210, AT5G58720, AT1G72540, AT4G34500, AT5G39340, AT3…	4873	226	18214	1.29002
GOTERM_BP_DIRECT	GO:0009636~response to toxic substance	17	0.315868	0.00873744	AT4G02520, AT3G29670, AT3G23560, AT4G01070, AT2G30870, AT2G36750, AT2G37760, AT4G29210, AT2G37770, AT2G15490, AT2G03800, AT1G02930, AT1G02920, AT5G02790, AT5G02780, AT3G63380, AT5G39050	4873	34	18214	1.86887
GOTERM_BP_DIRECT	GO:0006995~cellular response to nitrogen starvation	17	0.315868	0.00873744	AT4G04620, AT3G05630, AT3G06420, AT3G60640, AT4G21980, AT1G62040, AT3G26840, AT1G29290, AT4G16520, AT3G16690, AT3G15580, AT4G15920, AT2G05630, AT1G54570, AT5G45900, AT2G45170, AT5G17290	4873	34	18214	1.86887
GOTERM_BP_DIRECT	GO:0006955~immune response	14	0.260126	0.00954235	AT5G47960, AT2G36410, AT3G47090, AT1G29690, AT5G61010, AT4G28460, AT1G28380, AT4G39820, AT5G58430, AT5G58720, AT1G73080, AT4G11070, AT3G48890, AT3G25070	4873	26	18214	2.01263
GOTERM_BP_DIRECT	GO:0006520~cellular amino acid metabolic process	36	0.668896	0.011581	AT3G09920, AT5G19550, AT3G32980, AT5G16120, AT4G23600, AT5G67310, AT5G23590, AT5G49280, AT1G30300, AT5G44050, AT5G26280, AT1G01650, AT5G11520, AT4G36670, AT5G07440, AT3G20370, AT1G07750, AT5G50450, AT1G08200, AT1G35580, AT5G65280, AT4G03420, AT4G23590, AT5G16370, AT3G54880, AT3G03910, AT4G28680, AT3G52060, AT4G38220, AT2G24850, AT5G03390, AT2G30600, AT1G76640, AT5G57655, AT3G48530, AT5G02940	4873	92	18214	1.46259
GOTERM_BP_DIRECT	GO:0090693~plant organ senescence	10	0.185805	0.0119023	AT4G24310, AT5G18130, AT4G30780, AT1G54570, AT4G21840, AT4G22530, AT3G26840, AT3G21520, AT1G02220, AT2G32140	4873	16	18214	2.33609
GOTERM_BP_DIRECT	GO:0042542~response to hydrogen peroxide	26	0.483092	0.0137749	AT5G01600, AT1G64750, AT4G02380, AT1G11760, AT2G18170, AT5G39610, AT1G52760, AT5G37770, AT5G05300, AT1G73260, AT3G48360, AT1G35580, AT5G45010, AT1G05690, AT5G67480, AT4G03240, AT5G63160, AT2G43790, AT2G43350, AT1G53540, AT4G23810, AT4G26070, AT5G12020, AT2G41730, AT5G05410, AT4G12570	4873	62	18214	1.56744
GOTERM_BP_DIRECT	GO:0045047~protein targeting to ER	7	0.130063	0.0141441	AT2G22425, AT3G05230, AT4G30600, AT5G27430, AT2G39960, AT2G43640, AT2G18770	4873	9	18214	2.90713
GOTERM_BP_DIRECT	GO:0000272~polysaccharide catabolic process	11	0.204385	0.0145573	AT2G43570, AT3G54420, AT2G43580, AT5G18670, AT2G43590, AT4G19810, AT2G43620, AT4G15210, AT5G24090, AT3G23920, AT3G12500	4873	19	18214	2.16395
GOTERM_BP_DIRECT	GO:0000162~tryptophan biosynthetic process	11	0.204385	0.0145573	AT1G25220, AT5G60890, AT5G17990, AT1G07780, AT4G31500, AT5G38530, AT4G27070, AT2G04400, AT5G05730, AT5G28237, AT1G69370	4873	19	18214	2.16395
GOTERM_BP_DIRECT	GO:0080142~regulation of salicylic acid biosynthetic process	9	0.167224	0.0157018	AT5G26920, AT3G09830, AT1G73805, AT4G25800, AT5G62570, AT5G03320, AT2G39660, AT2G18750, AT5G57580	4873	14	18214	2.40283
GOTERM_BP_DIRECT	GO:0035556~intracellular signal transduction	56	1.04051	0.017371	AT4G04720, AT1G35670, AT2G17530, AT4G01370, AT5G55560, AT5G07920, AT4G35500, AT3G10550, AT5G58350, AT4G17270, AT3G57530, AT5G66210, AT4G23650, AT2G43790, AT4G09570, AT1G73670, AT3G17510, AT1G01560, AT3G45640, AT5G57630, AT2G46700, AT2G17290, AT3G50500, AT5G12480, AT3G51630, AT5G04540, AT4G14350, AT4G35310, AT2G37800, AT1G30640, AT1G48490, AT3G21630, AT3G20410, AT4G36450, AT2G18170, AT1G71860, AT5…	4873	159	18214	1.31644
GOTERM_BP_DIRECT	GO:0010167~response to nitrate	13	0.241546	0.0184543	AT5G50200, AT4G24400, AT1G32450, AT3G60320, AT3G21670, AT4G21680, AT4G15700, AT4G15690, AT1G03020, AT1G78050, AT3G48360, AT4G15680, AT1G02860	4873	25	18214	1.94362
GOTERM_BP_DIRECT	GO:1900425~negative regulation of defense response to bacterium	10	0.185805	0.0193658	AT3G59280, AT3G28450, AT3G59700, AT5G48650, AT1G20160, AT5G62570, AT5G39670, AT1G33970, AT5G66210, AT1G13960	4873	17	18214	2.19867
GOTERM_BP_DIRECT	GO:0061025~membrane fusion	14	0.260126	0.0197986	AT5G46860, AT4G22150, AT3G24350, AT5G26980, AT3G21660, AT5G16830, AT3G05710, AT3G21520, AT4G02195, AT4G17730, AT5G61210, AT5G05760, AT3G52400, AT3G11820	4873	28	18214	1.86887
GOTERM_BP_DIRECT	GO:0002679~respiratory burst involved in defense response	5	0.0929023	0.0201041	AT3G52450, AT5G51700, AT2G35930, AT1G64060, AT3G11840	4873	5	18214	3.73774
GOTERM_BP_DIRECT	GO:0070676~intralumenal vesicle formation	5	0.0929023	0.0201041	AT5G22950, AT4G29160, AT2G06530, AT1G20110, AT5G09260	4873	5	18214	3.73774
GOTERM_BP_DIRECT	GO:0042343~indole glucosinolate metabolic process	5	0.0929023	0.0201041	AT4G37430, AT5G57220, AT4G38550, AT3G09260, AT4G37410	4873	5	18214	3.73774
GOTERM_BP_DIRECT	GO:0016567~protein ubiquitination	166	3.08436	0.0205451	AT3G05200, AT3G54850, AT1G15100, AT5G22000, AT1G55000, AT2G39760, AT1G65040, AT2G37580, AT5G57900, AT3G56230, AT3G24800, AT2G34990, AT1G24330, AT4G14365, AT5G57740, AT2G45920, AT4G15975, AT3G06380, AT1G05890, AT2G02870, AT4G33565, AT5G03200, AT3G11840, AT1G20823, AT5G66050, AT4G26400, AT3G03550, AT3G09770, AT5G20570, AT1G19310, AT4G11920, AT5G61560, AT1G25280, AT3G43700, AT4G26120, AT5G10940, AT3…	4873	537	18214	1.15543
GOTERM_BP_DIRECT	GO:0010015~root morphogenesis	95	1.76514	0.0215344	AT3G52790, AT3G11800, AT1G13000, AT3G32980, AT5G41680, AT4G02620, AT1G80120, AT5G40230, AT1G63220, AT3G25730, AT5G15870, AT3G59340, AT3G56230, AT2G30990, AT2G18980, AT3G05920, AT2G44790, AT1G23560, AT5G11100, AT4G38690, AT4G35380, AT1G75160, AT3G11320, AT1G04360, AT1G08200, AT5G52050, AT5G25820, AT4G03540, AT5G50640, AT1G15350, AT3G24670, AT3G51990, AT1G56145, AT2G15220, AT2G36380, AT3G57010, AT4…	4873	292	18214	1.21605
GOTERM_BP_DIRECT	GO:0000302~response to reactive oxygen species	17	0.315868	0.0220786	AT5G01600, AT3G56400, AT4G17490, AT4G00860, AT5G52310, AT4G02380, AT3G56240, AT1G34420, AT1G13520, AT2G43790, AT4G08390, AT1G19020, AT4G18880, AT3G50310, AT2G40750, AT5G58070, AT4G34890	4873	37	18214	1.71734
GOTERM_BP_DIRECT	GO:0009306~protein secretion	11	0.204385	0.022245	AT1G51740, AT5G59840, AT5G20165, AT5G07350, AT5G05760, AT1G09330, AT5G61780, AT3G53610, AT3G05710, AT3G46060, AT4G02195	4873	20	18214	2.05576
GOTERM_BP_DIRECT	GO:0046394~carboxylic acid biosynthetic process	35	0.650316	0.0238837	AT1G80120, AT4G05010, AT3G62630, AT3G59340, AT5G49280, AT3G21750, AT5G44050, AT5G26280, AT5G44390, AT1G52720, AT1G72890, AT1G52000, AT4G35060, AT3G47510, AT1G07750, AT1G80300, AT1G78210, AT2G46690, AT5G43745, AT4G25433, AT5G17560, AT1G55210, AT1G17830, AT5G44060, AT5G56760, AT3G62580, AT1G26420, AT3G50620, AT4G30660, AT1G01800, AT1G79310, AT3G48890, AT2G23340, AT2G42760, AT5G21105	4873	93	18214	1.40668
GOTERM_BP_DIRECT	GO:0009058~biosynthetic process	29	0.538833	0.0240067	AT2G13810, AT5G19550, AT4G02860, AT1G80360, AT3G51440, AT4G23600, AT3G57020, AT5G11520, AT1G17290, AT1G74010, AT1G72330, AT2G04650, AT3G48780, AT1G03210, AT4G26200, AT4G23590, AT3G51430, AT2G39770, AT5G55810, AT3G57010, AT1G74000, AT4G37770, AT2G24850, AT1G74020, AT4G36480, AT1G01480, AT1G77670, AT4G11280, AT2G22250	4873	74	18214	1.46479
GOTERM_BP_DIRECT	GO:0046686~response to cadmium ion	101	1.87663	0.0244877	AT3G02570, AT5G17330, AT1G66410, AT1G56450, AT4G08520, AT4G20890, AT1G26630, AT1G53850, AT1G52760, AT4G14800, AT1G60710, AT2G26560, AT2G42010, AT5G42020, AT5G26710, AT3G56240, AT1G02930, AT1G23490, AT1G27450, AT1G45145, AT2G41690, AT4G19880, AT4G02520, AT3G53620, AT1G65980, AT5G15650, AT4G08500, AT2G41380, AT2G24200, AT3G09270, AT4G16760, AT5G51830, AT1G36370, AT1G35720, AT5G16970, AT5G65140, AT1…	4873	314	18214	1.20227
GOTERM_BP_DIRECT	GO:0016053~organic acid biosynthetic process	27	0.501672	0.0252535	AT4G30810, AT3G53000, AT3G58710, AT3G55640, AT2G18620, AT1G69360, AT5G24080, AT5G61412, AT4G21920, AT3G62010, AT3G14850, AT1G02460, AT3G47570, AT1G76070, AT1G06620, AT2G15760, AT3G54040, AT5G10625, AT2G37750, AT2G38640, AT1G47480, AT5G11230, AT4G15765, AT3G48450, AT5G19050, AT1G58270, AT4G15120	4873	68	18214	1.4841
GOTERM_BP_DIRECT	GO:0016998~cell wall macromolecule catabolic process	9	0.167224	0.0258642	AT2G43570, AT3G54420, AT2G43580, AT2G43590, AT3G47540, AT1G02360, AT2G43620, AT4G01700, AT3G12500	4873	15	18214	2.24264
GOTERM_BP_DIRECT	GO:0007033~vacuole organization	14	0.260126	0.0272799	AT5G46860, AT3G54300, AT1G15130, AT2G38020, AT4G22880, AT4G38360, AT3G66654, AT2G27600, AT4G19640, AT5G04920, AT4G16144, AT3G18820, AT3G14205, AT1G04960	4873	29	18214	1.80443
GOTERM_BP_DIRECT	GO:0046512~sphingosine biosynthetic process	7	0.130063	0.0274176	AT1G07380, AT4G36480, AT5G23450, AT4G21534, AT2G38010, AT4G21540, AT3G48780	4873	10	18214	2.61642
GOTERM_BP_DIRECT	GO:0006635~fatty acid beta-oxidation	16	0.297287	0.0286108	AT3G06860, AT5G42890, AT3G58750, AT1G65520, AT5G27520, AT3G07560, AT5G48880, AT5G65110, AT2G33150, AT1G76150, AT3G05290, AT3G51840, AT4G16760, AT4G16210, AT2G42790, AT4G39850	4873	35	18214	1.70868
GOTERM_BP_DIRECT	GO:0007030~Golgi organization	16	0.297287	0.0286108	AT4G22150, AT1G14010, AT1G09330, AT1G21900, AT5G26980, AT3G07680, AT3G21660, AT3G05710, AT4G02030, AT4G02195, AT1G18190, AT1G78900, AT3G22845, AT3G61570, AT1G26690, AT4G11150	4873	35	18214	1.70868
GOTERM_BP_DIRECT	GO:0010555~response to mannitol	10	0.185805	0.029696	AT1G01140, AT3G57540, AT4G34390, AT1G24460, AT5G52310, AT3G05360, AT4G02280, AT2G41870, AT5G20830, AT2G32680	4873	18	18214	2.07652
GOTERM_BP_DIRECT	GO:0042546~cell wall biogenesis	48	0.891862	0.0343795	AT5G65270, AT3G57400, AT1G32740, AT3G56230, AT1G17620, AT1G17940, AT3G01640, AT4G22130, AT5G67470, AT5G57560, AT4G30290, AT5G62865, AT1G28550, AT1G01050, AT2G38060, AT4G23920, AT5G40210, AT1G07410, AT1G06640, AT1G14080, AT4G30270, AT3G48580, AT3G46280, AT1G06400, AT5G19060, AT1G32170, AT4G25810, AT5G42860, AT5G45750, AT2G38000, AT3G15060, AT1G17830, AT5G57550, AT5G61840, AT4G30280, AT4G34480, AT2…	4873	138	18214	1.30008
GOTERM_BP_DIRECT	GO:1901141~regulation of lignin biosynthetic process	8	0.148644	0.0347106	AT5G20230, AT1G08340, AT3G16340, AT5G52240, AT4G12350, AT4G22680, AT4G39410, AT3G27190	4873	13	18214	2.30015
GOTERM_BP_DIRECT	GO:0019762~glucosinolate catabolic process	13	0.241546	0.0357957	AT5G24540, AT2G43910, AT5G44640, AT5G48180, AT3G03640, AT2G44450, AT1G52400, AT4G38550, AT3G60140, AT3G60130, AT3G60120, AT3G09260, AT3G16400	4873	27	18214	1.79965
GOTERM_BP_DIRECT	GO:0009809~lignin biosynthetic process	20	0.371609	0.035854	AT1G79180, AT5G66390, AT4G19370, AT5G48100, AT4G01070, AT1G32770, AT1G72680, AT4G37990, AT4G34050, AT5G13420, AT1G52760, AT5G05980, AT5G05340, AT1G80820, AT1G61820, AT4G34230, AT2G46770, AT1G61810, AT4G37970, AT5G54160	4873	48	18214	1.55739
GOTERM_BP_DIRECT	GO:0009759~indole glucosinolate biosynthetic process	6	0.111483	0.0362106	AT5G57220, AT3G56400, AT5G60890, AT4G31500, AT1G32640, AT1G76790	4873	8	18214	2.8033
GOTERM_BP_DIRECT	GO:0006121~mitochondrial electron transport, succinate to ubiquinone	6	0.111483	0.0362106	AT2G46505, AT5G40650, AT5G66760, AT5G51040, AT3G27380, AT2G18450	4873	8	18214	2.8033
GOTERM_BP_DIRECT	GO:0018105~peptidyl-serine phosphorylation	35	0.650316	0.0379899	AT4G04720, AT2G23080, AT1G35670, AT3G61960, AT1G30640, AT1G48490, AT3G20410, AT5G04870, AT1G04440, AT2G23070, AT4G14340, AT3G49370, AT3G08720, AT5G19360, AT5G24430, AT3G57530, AT3G50000, AT5G44100, AT5G23580, AT5G66210, AT4G23650, AT4G09570, AT2G19470, AT5G62310, AT5G09890, AT3G13670, AT2G46700, AT2G17290, AT1G18890, AT1G76040, AT5G12480, AT3G53930, AT3G10660, AT4G14350, AT4G35310	4873	96	18214	1.36272
GOTERM_BP_DIRECT	GO:0043248~proteasome assembly	9	0.167224	0.039826	AT1G64520, AT5G45010, AT5G45620, AT4G29040, AT1G64750, AT3G15180, AT1G29150, AT5G14710, AT4G38630	4873	16	18214	2.10248
GOTERM_BP_DIRECT	GO:0000422~mitophagy	9	0.167224	0.039826	AT5G61500, AT3G57090, AT3G62770, AT1G54210, AT3G61960, AT5G45900, AT5G12390, AT3G19190, AT5G17290	4873	16	18214	2.10248
GOTERM_BP_DIRECT	GO:0042538~hyperosmotic salinity response	22	0.40877	0.0421434	AT5G17490, AT3G05880, AT3G55610, AT5G50720, AT4G24960, AT2G40950, AT5G52310, AT5G24770, AT4G23600, AT3G19580, AT5G46180, AT2G37570, AT5G49480, AT5G46050, AT1G18260, AT3G14440, AT5G59820, AT5G37850, AT1G19120, AT5G58070, AT1G48605, AT2G43000	4873	55	18214	1.4951
GOTERM_BP_DIRECT	GO:0006470~protein dephosphorylation	32	0.594575	0.0424643	AT5G27930, AT3G09100, AT3G05580, AT5G46410, AT5G44090, AT1G17720, AT5G11860, AT1G27320, AT3G15260, AT1G71860, AT4G26080, AT5G59160, AT1G07630, AT4G31860, AT4G18140, AT5G27840, AT3G58500, AT1G64040, AT3G55270, AT1G59830, AT1G34750, AT3G02800, AT3G62260, AT1G18030, AT2G46920, AT3G17250, AT1G22280, AT3G16560, AT2G29400, AT4G18593, AT4G31750, AT1G05000	4873	87	18214	1.3748
GOTERM_BP_DIRECT	GO:0006082~organic acid metabolic process	27	0.501672	0.0432918	AT5G44350, AT1G03080, AT1G44608, AT2G39420, AT5G11960, AT3G45730, AT4G21865, AT1G50260, AT1G76590, AT5G04830, AT5G65380, AT3G22290, AT1G61255, AT3G27260, AT5G40460, AT5G15860, AT1G68440, AT4G25690, AT2G36320, AT2G38400, AT1G32730, AT2G46420, AT5G56880, AT2G36090, AT5G38130, AT3G48690, AT4G16750	4873	71	18214	1.42139
GOTERM_BP_DIRECT	GO:0005992~trehalose biosynthetic process	10	0.185805	0.0433209	AT4G22590, AT5G10100, AT1G23870, AT2G18700, AT1G68020, AT1G35910, AT5G65140, AT1G70290, AT2G43000, AT1G06410	4873	19	18214	1.96723
GOTERM_BP_DIRECT	GO:0051865~protein autoubiquitination	10	0.185805	0.0433209	AT3G52450, AT5G10650, AT5G57740, AT3G46620, AT2G35930, AT5G10380, AT5G59550, AT2G30580, AT3G19910, AT3G11840	4873	19	18214	1.96723
GOTERM_BP_DIRECT	GO:0006665~sphingolipid metabolic process	10	0.185805	0.0433209	AT3G55830, AT2G37940, AT1G13580, AT3G54020, AT5G23450, AT4G21534, AT3G19260, AT1G11910, AT4G21540, AT3G58490	4873	19	18214	1.96723
GOTERM_BP_DIRECT	GO:0005985~sucrose metabolic process	10	0.185805	0.0433209	AT1G12240, AT1G01050, AT2G02860, AT1G62660, AT4G02280, AT1G22710, AT1G09960, AT4G33950, AT5G20830, AT3G43190	4873	19	18214	1.96723
GOTERM_BP_DIRECT	GO:0006796~phosphate-containing compound metabolic process	10	0.185805	0.0433209	AT2G41490, AT4G23470, AT3G53620, AT1G01050, AT2G18090, AT4G30780, AT5G52550, AT3G03520, AT4G12590, AT4G32030	4873	19	18214	1.96723
GOTERM_BP_DIRECT	GO:0044106~cellular amine metabolic process	7	0.130063	0.0468685	AT1G74430, AT5G65280, AT1G77420, AT5G41120, AT2G03980, AT2G42760, AT4G02360	4873	11	18214	2.37856
GOTERM_BP_DIRECT	GO:0006102~isocitrate metabolic process	7	0.130063	0.0468685	AT5G03290, AT3G09810, AT4G26970, AT4G35260, AT5G14590, AT1G54340, AT2G17130	4873	11	18214	2.37856
GOTERM_BP_DIRECT	GO:0006122~mitochondrial electron transport, ubiquinol to cytochrome c	7	0.130063	0.0468685	AT5G05370, AT1G15120, AT3G52730, AT4G32470, AT3G10860, AT1G22840, AT4G10040	4873	11	18214	2.37856
GOTERM_BP_DIRECT	GO:0009615~response to virus	16	0.297287	0.0475435	AT3G51430, AT3G51440, AT3G58350, AT5G24590, AT3G04720, AT2G43570, AT5G35620, AT5G04890, AT5G02490, AT3G61890, AT1G21250, AT1G75040, AT1G05760, AT2G22010, AT2G27880, AT5G42900	4873	37	18214	1.61632
GOTERM_BP_DIRECT	GO:0002240~response to molecule of oomycetes origin	5	0.0929023	0.0475596	AT4G20380, AT1G59870, AT3G05360, AT3G22600, AT2G32680	4873	6	18214	3.11478
GOTERM_BP_DIRECT	GO:0080024~indolebutyric acid metabolic process	5	0.0929023	0.0475596	AT5G27520, AT1G05680, AT3G05290, AT4G23850, AT4G05530	4873	6	18214	3.11478
GOTERM_BP_DIRECT	GO:0034440~lipid oxidation	5	0.0929023	0.0475596	AT1G55020, AT1G72520, AT1G67560, AT1G17420, AT3G45140	4873	6	18214	3.11478
GOTERM_BP_DIRECT	GO:0001676~long-chain fatty acid metabolic process	5	0.0929023	0.0475596	AT3G05970, AT1G73680, AT5G27600, AT5G65110, AT4G16760	4873	6	18214	3.11478

## Sheet: E+FvsF Thaliana up
Category	Term	Count	%	PValue	Genes	List Total	Pop Hits	Pop Total	Fold Enrichment
GOTERM_BP_DIRECT	GO:0009414~response to water deprivation	56	17.2308	1.43635e-20	AT1G80160, AT2G47190, AT3G09960, AT3G57680, AT4G02380, AT1G62370, AT1G13520, AT1G30700, AT2G44790, AT5G06230, AT3G52710, AT4G39140, AT2G28500, AT1G52080, AT5G18270, AT1G62810, AT2G35730, AT3G03870, AT5G52300, AT2G14610, AT5G57910, AT5G46180, AT3G55470, AT3G57010, AT2G18210, AT4G23450, AT2G25625, AT3G14280, AT5G06760, AT2G03850, AT3G13950, AT5G23950, AT5G22460, AT4G02280, AT2G38530, AT3G17520, AT1…	299	956	22569	4.42152
GOTERM_BP_DIRECT	GO:0009737~response to abscisic acid	46	14.1538	1.68432e-13	AT5G23950, AT2G47190, AT4G00940, AT3G21790, AT4G02380, AT1G13520, AT2G36770, AT5G46050, AT4G25000, AT1G30700, AT5G39610, AT4G19810, AT1G21240, AT3G52710, AT5G44610, AT2G28400, AT4G00700, AT5G57480, AT3G48020, AT1G52080, AT5G18270, AT1G62810, AT1G26930, AT2G35730, AT1G58340, AT2G04190, AT2G38940, AT3G49210, AT5G52300, AT4G06634, AT5G46180, AT5G67245, AT3G55470, AT4G04490, AT1G65690, AT3G57010, AT4…	299	966	22569	3.59436
GOTERM_BP_DIRECT	GO:0010150~leaf senescence	19	5.84615	1.15879e-10	AT5G23950, AT5G52300, AT4G02380, AT2G35980, AT1G30700, AT2G43570, AT1G73220, AT2G25625, AT1G73680, AT5G39610, AT1G21240, AT5G39520, AT1G17020, AT1G54570, AT4G39140, AT5G44610, AT3G48020, AT5G18270, AT2G43000	299	194	22569	7.39253
GOTERM_BP_DIRECT	GO:0042742~defense response to bacterium	40	12.3077	6.21298e-09	AT3G59700, AT4G23160, AT5G65210, AT1G13520, AT5G46050, AT1G30700, AT1G04500, AT2G44790, AT4G11650, AT1G21240, AT5G06230, AT3G52710, AT2G43620, AT4G11070, AT2G28400, AT4G18360, AT4G00700, AT5G18270, AT2G35730, AT5G18370, AT1G10040, AT3G11810, AT3G03870, AT4G23150, AT4G01720, AT1G58225, AT5G46180, AT3G55470, AT3G18250, AT4G28460, AT4G23310, AT2G18210, AT4G26120, AT1G51860, AT1G26420, AT3G13950, AT2…	299	1053	22569	2.8673
GOTERM_BP_DIRECT	GO:0009751~response to salicylic acid	20	6.15385	1.33563e-07	AT1G10040, AT1G65510, AT4G19040, AT4G01720, AT1G15780, AT1G58225, AT3G18250, AT3G55470, AT1G13520, AT5G46050, AT1G51860, AT3G14280, AT1G26420, AT3G13950, AT4G00700, AT4G11070, AT5G57480, AT5G18270, AT1G62810, AT3G12830	299	337	22569	4.47962
GOTERM_BP_DIRECT	GO:0019748~secondary metabolic process	20	6.15385	2.60785e-07	AT2G35730, AT4G23680, AT1G10040, AT1G80160, AT3G18250, AT1G13830, AT3G61930, AT5G62150, AT2G36770, AT1G02850, AT5G09640, AT5G59530, AT4G14630, AT1G21240, AT4G35380, AT3G10450, AT2G04100, AT5G57480, AT3G48020, AT4G37520	299	352	22569	4.28873
GOTERM_BP_DIRECT	GO:0006979~response to oxidative stress	22	6.76923	1.65146e-06	AT5G19880, AT1G10040, AT2G31990, AT4G01720, AT5G46180, AT4G02380, AT3G61930, AT2G18210, AT1G13520, AT3G16990, AT2G44240, AT2G44790, AT2G25625, AT1G73680, AT5G59530, AT5G39610, AT1G21240, AT2G38390, AT5G06730, AT2G28400, AT4G37520, AT3G12830	299	476	22569	3.48865
GOTERM_BP_DIRECT	GO:0009404~toxin metabolic process	8	2.46154	5.97646e-06	AT1G30700, AT2G44790, AT1G26420, AT5G06230, AT3G13950, AT3G18250, AT2G27389, AT1G35190	299	53	22569	11.3934
GOTERM_BP_DIRECT	GO:0050832~defense response to fungus	31	9.53846	2.57795e-05	AT4G19040, AT5G23950, AT4G21980, AT1G13520, AT1G30700, AT5G38900, AT2G44790, AT4G11650, AT1G21240, AT5G06230, AT3G52710, AT2G43620, AT4G11070, AT4G00700, AT5G57480, AT3G12830, AT2G35730, AT1G10040, AT4G01720, AT1G58225, AT3G55470, AT3G18250, AT2G18210, AT4G26120, AT1G51860, AT1G26420, AT3G63310, AT3G13950, AT5G50260, AT2G27389, AT1G35190	299	999	22569	2.34227
GOTERM_BP_DIRECT	GO:0032787~monocarboxylic acid metabolic process	11	3.38462	3.00739e-05	AT5G66170, AT3G04420, AT3G03470, AT3G53210, AT5G57910, AT1G55265, AT4G39140, AT1G02470, AT1G52080, AT4G37520, AT1G26930	299	149	22569	5.57247
GOTERM_BP_DIRECT	GO:0006970~response to osmotic stress	16	4.92308	6.24419e-05	AT2G31990, AT1G58340, AT5G23950, AT4G06634, AT3G57680, AT3G57010, AT1G65690, AT1G30700, AT2G43060, AT5G06760, AT5G06230, AT3G20250, AT3G13950, AT5G45800, AT5G02420, AT2G47770	299	346	22569	3.49048
GOTERM_BP_DIRECT	GO:0002376~immune system process	13	4	0.000100955	AT4G01720, AT3G18250, AT3G55470, AT1G13520, AT1G30700, AT1G26420, AT3G13950, AT3G52710, AT2G43620, AT2G28500, AT4G11070, AT5G18270, AT3G12830	299	243	22569	4.03811
GOTERM_BP_DIRECT	GO:0009651~response to salt stress	20	6.15385	0.000164869	AT2G47190, AT3G49210, AT5G52300, AT4G06634, AT2G33080, AT5G46180, AT5G24090, AT2G36770, AT5G39610, AT4G19810, AT3G47950, AT5G58940, AT3G20250, AT5G28510, AT5G44610, AT2G28500, AT2G27389, AT1G52080, AT2G47770, AT5G18270	299	556	22569	2.71517
GOTERM_BP_DIRECT	GO:0007165~signal transduction	28	8.61538	0.000217473	AT4G04620, AT4G27480, AT2G33080, AT3G46920, AT1G47890, AT3G11080, AT1G21240, AT3G52710, AT5G44610, AT4G00700, AT3G48020, AT5G18270, AT5G18370, AT2G32660, AT1G10040, AT3G04420, AT3G11810, AT2G31990, AT4G01720, AT1G14185, AT5G62150, AT1G26420, AT2G38490, AT4G13920, AT2G25440, AT5G45810, AT2G27389, AT2G45570	299	967	22569	2.18561
GOTERM_BP_DIRECT	GO:0098771~inorganic ion homeostasis	7	2.15385	0.00025583	AT1G30700, AT1G51860, AT3G14280, AT1G14185, AT1G18980, AT3G52710, AT5G18270	299	67	22569	7.88614
GOTERM_BP_DIRECT	GO:0048827~phyllome development	8	2.46154	0.000389071	AT3G55890, AT4G08300, AT3G13950, AT2G28500, AT2G26310, AT4G00700, AT2G27389, AT4G37520	299	101	22569	5.97874
GOTERM_BP_DIRECT	GO:0009627~systemic acquired resistance	8	2.46154	0.000521322	AT2G43570, AT1G26420, AT2G14610, AT1G58225, AT3G13950, AT3G18250, AT4G11070, AT1G13520	299	106	22569	5.69672
GOTERM_BP_DIRECT	GO:0044248~cellular catabolic process	16	4.92308	0.000726922	AT3G04420, AT3G18250, AT1G62370, AT1G13830, AT3G01100, AT1G13520, AT1G30700, AT2G44790, AT1G26420, AT5G06230, AT4G39140, AT2G28500, AT5G40730, AT2G27389, AT3G48020, AT1G26930	299	435	22569	2.77633
GOTERM_BP_DIRECT	GO:0031347~regulation of defense response	18	5.53846	0.000748751	AT1G10040, AT2G29350, AT2G31990, AT1G58225, AT3G18250, AT3G55470, AT2G18210, AT1G13520, AT1G30700, AT2G44790, AT1G26420, AT3G13950, AT3G52710, AT2G04100, AT2G28500, AT2G28400, AT4G00700, AT5G18270	299	531	22569	2.5587
GOTERM_BP_DIRECT	GO:0010243~response to organonitrogen compound	10	3.07692	0.00191593	AT2G31990, AT1G26420, AT4G39140, AT2G28500, AT4G00700, AT2G27389, AT4G11070, AT1G13520, AT5G18270, AT3G12830	299	209	22569	3.61156
GOTERM_BP_DIRECT	GO:0000272~polysaccharide catabolic process	4	1.23077	0.00219946	AT2G43570, AT4G19810, AT2G43620, AT5G24090	299	20	22569	15.0963
GOTERM_BP_DIRECT	GO:0006561~proline biosynthetic process	3	0.923077	0.00349266	AT1G79900, AT5G46180, AT2G43000	299	7	22569	32.3493
GOTERM_BP_DIRECT	GO:0006032~chitin catabolic process	4	1.23077	0.00375585	AT2G43570, AT4G19810, AT2G43620, AT5G24090	299	24	22569	12.5803
GOTERM_BP_DIRECT	GO:0010015~root morphogenesis	12	3.69231	0.00922939	AT5G25820, AT3G63470, AT2G44790, AT1G10040, AT1G58340, AT1G51860, AT4G35380, AT3G24670, AT5G40730, AT3G57010, AT1G69810, AT4G18630	299	363	22569	2.49526
GOTERM_BP_DIRECT	GO:1902074~response to salt	4	1.23077	0.0117958	AT2G25625, AT5G39610, AT4G02380, AT1G65690	299	36	22569	8.38685
GOTERM_BP_DIRECT	GO:0006874~cellular calcium ion homeostasis	4	1.23077	0.0127135	AT5G11210, AT3G51860, AT5G48410, AT2G29110	299	37	22569	8.16017
GOTERM_BP_DIRECT	GO:0006995~cellular response to nitrogen starvation	4	1.23077	0.0179017	AT4G04620, AT1G54570, AT4G21980, AT5G45380	299	42	22569	7.18872
GOTERM_BP_DIRECT	GO:0014070~response to organic cyclic compound	8	2.46154	0.0186106	AT2G44790, AT1G10040, AT3G03870, AT5G23950, AT3G52710, AT2G43620, AT2G28400, AT3G61930	299	203	22569	2.97464
GOTERM_BP_DIRECT	GO:0009646~response to absence of light	4	1.23077	0.0202599	AT1G58340, AT4G06634, AT4G02380, AT1G21400	299	44	22569	6.86196
GOTERM_BP_DIRECT	GO:0006914~autophagy	4	1.23077	0.025464	AT4G04620, AT3G03870, AT3G61960, AT4G21980	299	48	22569	6.29013
GOTERM_BP_DIRECT	GO:0009738~abscisic acid-activated signaling pathway	9	2.76923	0.0265808	AT2G18470, AT5G22460, AT5G52300, AT4G06634, AT1G55265, AT5G01550, AT1G65690, AT2G46680, AT1G62810	299	268	22569	2.53483
GOTERM_BP_DIRECT	GO:0009733~response to auxin	10	3.07692	0.0279041	AT2G45210, AT5G39610, AT1G14185, AT4G32810, AT5G45800, AT1G28130, AT5G46180, AT2G47000, AT1G62810, AT3G12830	299	322	22569	2.34415
GOTERM_BP_DIRECT	GO:1900057~positive regulation of leaf senescence	3	0.923077	0.0282291	AT2G45210, AT5G39610, AT1G29860	299	20	22569	11.3222
GOTERM_BP_DIRECT	GO:0009611~response to wounding	18	5.53846	0.031351	AT4G23680, AT4G01720, AT4G02380, AT3G18250, AT1G62370, AT2G18210, AT1G13520, AT5G24090, AT5G46050, AT2G44790, AT3G13950, AT2G43620, AT2G28400, AT2G27389, AT1G52080, AT1G62810, AT1G26930, AT3G12830	299	782	22569	1.73743
GOTERM_BP_DIRECT	GO:0071230~cellular response to amino acid stimulus	3	0.923077	0.033735	AT5G11210, AT5G48410, AT2G29110	299	22	22569	10.2929
GOTERM_BP_DIRECT	GO:0010035~response to inorganic substance	16	4.92308	0.0366559	AT4G04620, AT5G66170, AT1G14185, AT3G61930, AT1G13520, AT2G36770, AT1G02850, AT2G18370, AT5G59530, AT2G43060, AT1G21240, AT1G60610, AT4G00700, AT1G35190, AT4G37520, AT1G26930	299	678	22569	1.78128
GOTERM_BP_DIRECT	GO:0098542~defense response to other organism	16	4.92308	0.0385435	AT3G04420, AT2G31990, AT5G23950, AT5G57910, AT3G18250, AT3G61930, AT2G35980, AT5G62150, AT5G59530, AT5G36970, AT4G19970, AT4G39140, AT4G31970, AT2G04100, AT2G28500, AT2G28400	299	683	22569	1.76824
GOTERM_BP_DIRECT	GO:1901361~organic cyclic compound catabolic process	3	0.923077	0.0396205	AT1G55265, AT4G39140, AT3G48020	299	24	22569	9.4352
GOTERM_BP_DIRECT	GO:0042744~hydrogen peroxide catabolic process	5	1.53846	0.0397338	AT5G19880, AT1G65970, AT2G38390, AT5G06730, AT4G37520	299	97	22569	3.8908
GOTERM_BP_DIRECT	GO:0006468~protein phosphorylation	19	5.84615	0.0488871	AT1G61440, AT4G23150, AT3G04530, AT4G23160, AT3G61960, AT4G04490, AT4G23310, AT1G11300, AT3G46920, AT2G18470, AT1G51860, AT4G29380, AT1G21240, AT5G58940, AT5G01550, AT5G39030, AT4G32250, AT5G38250, AT4G31230	299	889	22569	1.61322

## Sheet: EvsC_Thaliana_down
Category	Term	Count	%	PValue	Genes	List Total	Pop Hits	Pop Total	Fold Enrichment
GOTERM_BP_DIRECT	GO:0007018~microtubule-based movement	9	2.33766	7.04519e-06	AT4G21270, AT1G63640, AT5G54670, AT3G44730, AT3G49650, AT3G17360, AT3G50240, AT3G20150, AT3G19050	339	67	22569	8.94294
GOTERM_BP_DIRECT	GO:0009888~tissue development	26	6.75325	7.09462e-06	AT5G16720, AT1G30600, AT5G57760, AT4G11211, AT2G39690, AT3G15680, AT3G06160, AT2G41300, AT2G29730, AT5G51560, AT1G53290, AT5G07800, AT5G22310, AT4G18260, AT5G50740, AT3G07010, AT1G35780, AT1G67790, AT5G56220, AT3G17350, AT2G27402, AT4G18670, AT5G01210, AT4G17740, AT2G28870, AT5G19170	339	615	22569	2.81456
GOTERM_BP_DIRECT	GO:0003002~regionalization	7	1.81818	1.43905e-05	AT4G14200, AT3G56810, AT2G41820, AT1G35780, AT3G53190, AT5G25490, AT1G67040	339	36	22569	12.9452
GOTERM_BP_DIRECT	GO:0007049~cell cycle	12	3.11688	0.000167124	AT4G33270, AT1G47230, AT4G34160, AT3G07540, AT1G08560, AT5G51750, AT3G60840, AT1G01225, AT2G44740, AT2G34680, AT2G28870, AT5G59360	339	193	22569	4.13939
GOTERM_BP_DIRECT	GO:0008610~lipid biosynthetic process	12	3.11688	0.000259142	AT4G10030, AT1G10030, AT2G20240, AT5G60400, AT5G56220, AT5G62700, AT3G09730, AT3G29670, AT5G52960, AT1G34010, AT2G29125, AT1G35180	339	203	22569	3.93548
GOTERM_BP_DIRECT	GO:0000226~microtubule cytoskeleton organization	7	1.81818	0.000327638	AT4G15830, AT5G23860, AT3G55005, AT5G62700, AT1G75780, AT1G50010, AT3G60840	339	62	22569	7.51656
GOTERM_BP_DIRECT	GO:0015995~chlorophyll biosynthetic process	7	1.81818	0.000357622	AT4G34790, AT1G10670, AT4G03205, AT1G08520, AT3G15520, AT5G54190, AT3G14930	339	63	22569	7.39725
GOTERM_BP_DIRECT	GO:0007017~microtubule-based process	5	1.2987	0.000995683	AT5G23860, AT5G62700, AT1G75780, AT1G50010, AT5G28290	339	30	22569	11.0959
GOTERM_BP_DIRECT	GO:0010088~phloem development	5	1.2987	0.0017938	AT3G01680, AT3G01670, AT1G69320, AT1G67790, AT1G65910	339	35	22569	9.51075
GOTERM_BP_DIRECT	GO:0051301~cell division	17	4.41558	0.00216671	AT4G21270, AT5G67460, AT3G09730, AT1G08560, AT5G51750, AT3G60840, AT2G34680, AT5G66560, AT4G33270, AT5G58300, AT1G47230, AT2G20240, AT4G34160, AT3G17350, AT5G37630, AT2G44740, AT1G01225	339	472	22569	2.39784
GOTERM_BP_DIRECT	GO:0010016~shoot system morphogenesis	5	1.2987	0.00616261	AT5G43020, AT5G25475, AT2G41820, AT5G66560, AT4G31890	339	49	22569	6.79339
GOTERM_BP_DIRECT	GO:0009968~negative regulation of signal transduction	3	0.779221	0.0112488	AT5G57760, AT5G56220, AT5G49170	339	11	22569	18.1569
GOTERM_BP_DIRECT	GO:1903046~meiotic cell cycle process	7	1.81818	0.0141652	AT5G67460, AT1G30600, AT4G39900, AT1G67750, AT1G35780, AT3G06160, AT5G51560	339	131	22569	3.55745
GOTERM_BP_DIRECT	GO:0050793~regulation of developmental process	10	2.5974	0.0198464	AT1G30600, AT5G41140, AT2G20550, AT4G11211, AT3G07540, AT1G49730, AT4G39900, AT3G06130, AT5G66560, AT1G24996	339	267	22569	2.49345
GOTERM_BP_DIRECT	GO:0048829~root cap development	3	0.779221	0.0233645	AT1G77690, AT2G38120, AT2G21050	339	16	22569	12.4829
GOTERM_BP_DIRECT	GO:0006778~porphyrin-containing compound metabolic process	5	1.2987	0.0250617	AT4G15110, AT4G17740, AT5G49170, AT5G25490, AT2G24395	339	74	22569	4.49833
GOTERM_BP_DIRECT	GO:0060918~auxin transport	3	0.779221	0.0262215	AT3G28860, AT5G12050, AT1G47290	339	17	22569	11.7486
GOTERM_BP_DIRECT	GO:0009741~response to brassinosteroid	4	1.03896	0.0280565	AT4G34160, AT5G18010, AT3G50660, AT5G26230	339	44	22569	6.05229
GOTERM_BP_DIRECT	GO:0010087~phloem or xylem histogenesis	5	1.2987	0.036104	AT2G18380, AT2G41820, AT5G60200, AT1G31320, AT2G24230	339	83	22569	4.01056
GOTERM_BP_DIRECT	GO:0048589~developmental growth	16	4.15584	0.0409537	AT5G22310, AT5G41140, AT5G67070, AT3G53750, AT3G07010, AT3G53190, AT5G66560, AT1G76610, AT1G52750, AT4G35470, AT2G21880, AT2G39690, AT1G27210, AT2G29730, AT4G18670, AT5G01210	339	607	22569	1.75487
GOTERM_BP_DIRECT	GO:0009606~tropism	3	0.779221	0.0424159	AT5G22310, AT1G69080, AT3G06130	339	22	22569	9.07844
GOTERM_BP_DIRECT	GO:0009826~unidimensional cell growth	7	1.81818	0.0465943	AT5G22310, AT2G03090, AT5G62700, AT3G50660, AT1G75780, AT5G15580, AT1G18620	339	173	22569	2.6938
GOTERM_BP_DIRECT	GO:0000902~cell morphogenesis	4	1.03896	0.0493501	AT5G58300, AT5G18410, AT2G41820, AT5G18500	339	55	22569	4.84183

## Sheet: EvsC Lyrata_down
NA

## Sheet: FvsC down Thaliana
Category	Term	Count	%	PValue	Genes	List Total	Pop Hits	Pop Total	Fold Enrichment
GOTERM_BP_DIRECT	GO:0009658~chloroplast organization	56	4.0201	1.54628e-23	AT5G22640, AT1G32080, AT4G16390, AT3G27750, AT3G52750, AT1G09340, AT2G30950, AT5G14100, AT3G26900, AT4G20130, AT3G62910, AT2G47940, AT1G45230, AT3G18870, AT4G39460, AT4G37920, AT2G24060, AT4G13670, AT3G47390, AT5G18570, AT2G04270, AT1G61970, AT1G30610, AT1G53800, AT3G19180, AT3G25805, AT5G59650, AT4G34740, AT4G01800, AT1G62750, AT5G26742, AT1G63680, AT5G44650, AT3G08010, AT3G57180, AT3G63140, AT5…	1225	207	22569	4.98418
GOTERM_BP_DIRECT	GO:0009416~response to light stimulus	142	10.1938	1.18148e-22	AT3G49260, AT3G49140, AT1G20810, AT5G26960, AT1G11380, AT2G17972, AT1G71720, AT3G20680, AT4G20130, AT5G48590, AT1G29500, AT4G29590, AT1G78995, AT3G11560, AT1G76450, AT4G13670, AT3G45290, AT4G34770, AT5G17040, AT3G48280, AT5G63180, AT3G53250, AT3G51750, AT2G36145, AT4G28660, AT1G67590, AT1G52510, AT4G14870, AT4G39710, AT1G21350, AT4G37930, AT2G20050, AT5G22340, AT2G29180, AT4G28030, AT5G14320, AT3…	1225	1089	22569	2.40235
GOTERM_BP_DIRECT	GO:0065003~macromolecular complex assembly	40	2.8715	2.47586e-16	AT5G21430, AT5G16140, AT2G25080, AT3G54210, AT5G17870, AT2G33180, AT2G14880, AT1G19840, AT3G05625, AT2G36430, AT1G33810, AT4G38950, AT3G13120, AT1G78995, AT4G39040, AT5G05740, AT1G04420, AT1G78030, AT2G43560, AT2G26340, AT2G21370, AT5G16030, AT3G04860, AT3G53250, AT3G25660, AT5G23120, AT5G66090, AT1G62780, AT3G23880, AT5G66530, AT4G28660, AT5G53490, AT1G25230, AT5G54585, AT1G50450, AT2G44920, AT3…	1225	154	22569	4.78537
GOTERM_BP_DIRECT	GO:0010027~thylakoid membrane organization	22	1.57933	1.33526e-13	AT5G18570, AT2G34860, AT1G35680, AT5G24314, AT5G51545, AT2G30950, AT2G18710, AT1G65260, AT4G20130, AT3G26900, AT3G62910, AT2G20890, AT2G39290, AT3G25805, AT4G14870, AT3G12780, AT5G12130, AT5G53860, AT2G28800, AT2G01110, AT1G56190, AT2G45770	1225	53	22569	7.64756
GOTERM_BP_DIRECT	GO:0032544~plastid translation	14	1.00503	2.26894e-11	AT1G09340, AT1G71720, AT1G70200, AT2G38140, AT3G62910, AT2G17240, AT1G68590, AT3G63140, AT3G46610, AT2G33800, AT4G37920, AT4G31850, AT3G56910, AT3G63190	1225	23	22569	11.2144
GOTERM_BP_DIRECT	GO:0015979~photosynthesis	30	2.15363	1.45164e-10	AT4G27600, AT3G56650, AT1G14150, AT3G01500, AT3G54050, AT4G04040, AT3G01440, AT5G45040, AT4G02260, AT5G27390, AT2G28605, AT1G67090, AT5G55220, AT2G39470, AT1G43670, AT4G34190, AT1G08520, AT1G76450, AT3G05410, AT5G23120, AT3G55330, AT4G30720, AT2G01918, AT4G28660, AT5G15802, AT4G17600, AT5G11450, AT2G26550, AT5G38430, AT5G45930	1225	135	22569	4.09415
GOTERM_BP_DIRECT	GO:0009793~embryo development ending in seed dormancy	74	5.31228	1.95261e-10	AT5G22640, AT3G49140, AT3G58930, AT3G27750, AT2G41720, AT5G14220, AT3G20680, AT5G46290, AT4G04040, AT5G48230, AT4G28210, AT1G78630, AT5G61410, AT4G36390, AT5G53860, AT3G18110, AT1G08840, AT5G51560, AT1G70070, AT5G22800, AT5G18570, AT3G50380, AT3G02660, AT4G00950, AT4G30620, AT3G02060, AT4G21190, AT5G47190, AT5G66055, AT1G30610, AT4G04350, AT4G20140, AT5G16715, AT3G25805, AT1G50450, AT1G70560, AT1…	1225	611	22569	2.23135
GOTERM_BP_DIRECT	GO:0006778~porphyrin-containing compound metabolic process	22	1.57933	2.13014e-10	AT3G49140, AT5G16030, AT4G30620, AT3G29230, AT5G22340, AT2G34170, AT2G33180, AT4G01130, AT1G29070, AT1G78915, AT5G14910, AT5G55220, AT1G18360, AT3G14660, AT4G17560, AT4G39040, AT2G44920, AT1G76890, AT4G15110, AT4G17740, AT2G27680, AT2G24395	1225	74	22569	5.47731
GOTERM_BP_DIRECT	GO:1901259~chloroplast rRNA processing	13	0.933238	4.75704e-10	AT4G24770, AT2G04270, AT3G28460, AT3G52150, AT1G12800, AT1G01080, AT3G52380, AT3G57180, AT2G17240, AT2G37220, AT1G45230, AT2G33800, AT1G70070	1225	23	22569	10.4134
GOTERM_BP_DIRECT	GO:0048316~seed development	58	4.16368	8.33923e-09	AT3G23070, AT5G52930, AT5G14660, AT2G33180, AT4G32915, AT5G53900, AT4G34290, AT1G48540, AT2G47220, AT3G27160, AT3G15520, AT2G44870, AT5G56370, AT3G06660, AT3G51750, AT5G66530, AT1G17650, AT1G58602, AT1G53800, AT4G08280, AT2G21860, AT4G14510, AT4G13500, AT5G12440, AT5G13690, AT5G16140, AT5G22340, AT5G24000, AT2G38330, AT1G01080, AT5G46070, AT3G49600, AT3G56010, AT1G31410, AT1G52700, AT3G18850, AT2…	1225	466	22569	2.29308
GOTERM_BP_DIRECT	GO:0009642~response to light intensity	35	2.51256	6.65051e-08	AT5G51545, AT4G01330, AT2G36835, AT2G39705, AT3G29670, AT2G29180, AT2G32090, AT1G29670, AT5G48790, AT1G19400, AT4G01130, AT3G02730, AT3G56050, AT3G62030, AT2G45600, AT5G08650, AT2G42610, AT2G44870, AT5G18050, AT5G67560, AT5G16030, AT1G09390, AT3G04760, AT1G29460, AT1G72645, AT4G22560, AT1G73990, AT3G45600, AT1G25230, AT5G54585, AT1G50450, AT2G44920, AT1G14270, AT1G02350, AT5G21920	1225	226	22569	2.85322
GOTERM_BP_DIRECT	GO:0015994~chlorophyll metabolic process	15	1.07681	1.99821e-07	AT3G06520, AT1G67700, AT1G57770, AT1G06690, AT2G29180, AT5G66530, AT1G48450, AT2G40490, AT4G36390, AT5G38520, AT4G24090, AT1G76450, AT5G40950, AT2G23670, AT5G21920	1225	49	22569	5.6399
GOTERM_BP_DIRECT	GO:0019253~reductive pentose-phosphate cycle	10	0.717875	6.40227e-07	AT2G47400, AT1G67090, AT3G12780, AT5G61410, AT3G04790, AT3G54050, AT3G60750, AT5G38430, AT1G42970, AT1G56190	1225	21	22569	8.77318
GOTERM_BP_DIRECT	GO:0045454~cell redox homeostasis	14	1.00503	8.23161e-07	AT4G03520, AT3G06730, AT3G52960, AT5G15230, AT5G06290, AT3G02730, AT1G50320, AT1G43560, AT1G03680, AT4G16155, AT5G54290, AT3G26060, AT3G11630, AT2G41680	1225	47	22569	5.4879
GOTERM_BP_DIRECT	GO:0015995~chlorophyll biosynthetic process	16	1.1486	9.89563e-07	AT4G03205, AT2G24090, AT5G18660, AT5G14220, AT3G03710, AT5G08280, AT4G34790, AT2G40490, AT3G48730, AT1G08520, AT3G51820, AT5G45930, AT3G27160, AT3G15520, AT1G03475, AT3G14930	1225	63	22569	4.67903
GOTERM_BP_DIRECT	GO:0009409~response to cold	49	3.51759	1.95977e-06	AT3G49260, AT4G24770, AT3G52150, AT1G05140, AT4G35987, AT1G09340, AT4G03150, AT2G35040, AT1G29670, AT3G54050, AT4G28210, AT2G37220, AT5G61410, AT1G78995, AT5G08650, AT2G26640, AT4G16860, AT1G55490, AT1G62780, AT2G01918, AT1G70200, AT1G32990, AT1G16880, AT5G06290, AT2G36145, AT3G23700, AT4G13500, AT3G12780, AT5G13650, AT1G50450, AT4G37930, AT5G51820, AT5G51545, AT3G01500, AT1G31812, AT1G67090, AT3…	1225	431	22569	2.09457
GOTERM_BP_DIRECT	GO:0006779~porphyrin-containing compound biosynthetic process	9	0.646088	1.18109e-05	AT2G30390, AT3G08740, AT3G13120, AT3G48730, AT3G54210, AT5G14220, AT3G09580, AT5G47190, AT5G08280	1225	22	22569	7.53696
GOTERM_BP_DIRECT	GO:0010206~photosystem II repair	7	0.502513	3.10102e-05	AT4G02530, AT2G47940, AT4G18370, AT5G39830, AT2G30950, AT1G75690, AT1G05385	1225	13	22569	9.92044
GOTERM_BP_DIRECT	GO:0080188~RNA-directed DNA methylation	11	0.789663	4.03947e-05	AT2G27040, AT2G16390, AT3G14980, AT3G20010, AT5G43990, AT3G29375, AT3G42670, AT2G33290, AT3G48670, AT1G15910, AT4G00380	1225	40	22569	5.06651
GOTERM_BP_DIRECT	GO:0010207~photosystem II assembly	9	0.646088	4.75079e-05	AT2G20890, AT3G01480, AT1G54500, AT3G46610, AT5G35100, AT1G71500, AT1G05385, AT1G73060, AT4G19100	1225	26	22569	6.37743
GOTERM_BP_DIRECT	GO:0033365~protein localization to organelle	11	0.789663	7.87701e-05	AT3G25480, AT1G50450, AT4G39040, AT5G14660, AT2G18940, AT1G17650, AT1G76010, AT2G43630, AT3G15520, AT2G27680, AT2G33450	1225	43	22569	4.71303
GOTERM_BP_DIRECT	GO:0031425~chloroplast RNA processing	7	0.502513	8.233e-05	AT3G63370, AT5G13650, AT4G16390, AT3G18110, AT3G03710, AT2G02980, AT3G52380	1225	15	22569	8.59771
GOTERM_BP_DIRECT	GO:0006397~mRNA processing	28	2.01005	0.000109646	AT4G04885, AT4G24770, AT3G23070, AT5G16140, AT5G48870, AT3G27750, AT1G59720, AT5G19830, AT2G37220, AT5G04050, AT1G43190, AT5G08230, AT2G45620, AT4G14300, AT1G70070, AT1G23400, AT3G01370, AT3G06980, AT5G16790, AT3G03710, AT3G52380, AT3G63370, AT4G14510, AT1G73530, AT2G02980, AT1G49600, AT2G45350, AT4G37510	1225	227	22569	2.27252
GOTERM_BP_DIRECT	GO:0006782~protoporphyrinogen IX biosynthetic process	7	0.502513	0.000125688	AT2G40490, AT4G03205, AT3G48730, AT5G14220, AT5G08280, AT1G03475, AT3G14930	1225	16	22569	8.06036
GOTERM_BP_DIRECT	GO:0018026~peptidyl-lysine monomethylation	6	0.430725	0.000163305	AT5G14260, AT1G14030, AT3G07670, AT2G18850, AT4G20130, AT1G24610	1225	11	22569	10.0493
GOTERM_BP_DIRECT	GO:0010020~chloroplast fission	8	0.5743	0.000207666	AT3G52750, AT1G63680, AT5G46290, AT2G21280, AT5G24020, AT1G20830, AT3G19180, AT5G21920	1225	24	22569	6.14122
GOTERM_BP_DIRECT	GO:0009767~photosynthetic electron transport chain	8	0.5743	0.000207666	AT5G59650, AT3G18890, AT5G66190, AT1G14150, AT2G01918, AT4G03280, AT3G01440, AT5G21930	1225	24	22569	6.14122
GOTERM_BP_DIRECT	GO:0045038~protein import into chloroplast thylakoid membrane	5	0.358938	0.000264016	AT2G20890, AT2G28800, AT5G52440, AT5G03940, AT2G45770	1225	7	22569	13.1598
GOTERM_BP_DIRECT	GO:0044255~cellular lipid metabolic process	23	1.65111	0.000364718	AT1G62640, AT3G09730, AT3G29670, AT3G51750, AT3G50790, AT3G54210, AT3G23760, AT3G15190, AT5G63020, AT5G66310, AT1G34640, AT3G02540, AT4G28660, AT1G29070, AT2G33450, AT3G25805, AT3G62110, AT5G05890, AT1G14270, AT2G29125, AT1G76450, AT4G15110, AT5G41900	1225	182	22569	2.32827
GOTERM_BP_DIRECT	GO:0009773~photosynthetic electron transport in photosystem I	7	0.502513	0.00037003	AT1G15980, AT1G55370, AT4G00895, AT1G70760, AT3G16250, AT3G54050, AT1G18730	1225	19	22569	6.78767
GOTERM_BP_DIRECT	GO:0010258~NADH dehydrogenase complex (plastoquinone) assembly	5	0.358938	0.00050532	AT1G51100, AT1G70760, AT4G21445, AT5G52780, AT5G58260	1225	8	22569	11.5148
GOTERM_BP_DIRECT	GO:0051173~positive regulation of nitrogen compound metabolic process	7	0.502513	0.000674069	AT3G13350, AT4G02725, AT5G57170, AT1G17650, AT2G17033, AT4G15110, AT4G33350	1225	21	22569	6.14122
GOTERM_BP_DIRECT	GO:0000373~Group II intron splicing	8	0.5743	0.000738198	AT5G04050, AT3G01370, AT3G23070, AT4G14510, AT5G26742, AT3G27750, AT1G70070, AT1G23400	1225	29	22569	5.08239
GOTERM_BP_DIRECT	GO:0006655~phosphatidylglycerol biosynthetic process	5	0.358938	0.00087053	AT2G39290, AT1G32200, AT3G60620, AT2G45150, AT4G30580	1225	9	22569	10.2354
GOTERM_BP_DIRECT	GO:0006353~DNA-templated transcription, termination	9	0.646088	0.00118952	AT5G55580, AT1G61970, AT3G18870, AT4G38160, AT3G60400, AT1G79220, AT2G41550, AT5G07900, AT2G36000	1225	40	22569	4.14533
GOTERM_BP_DIRECT	GO:0006633~fatty acid biosynthetic process	17	1.22039	0.00119979	AT1G64400, AT5G47630, AT1G62640, AT5G52920, AT4G30950, AT5G46290, AT2G30200, AT1G04710, AT1G49430, AT2G38040, AT3G15690, AT1G52670, AT2G28630, AT1G36180, AT5G35360, AT2G26640, AT2G05990	1225	125	22569	2.50562
GOTERM_BP_DIRECT	GO:0010196~nonphotochemical quenching	6	0.430725	0.00122948	AT5G45680, AT1G71720, AT4G03280, AT4G31530, AT1G56500, AT5G43050	1225	16	22569	6.90888
GOTERM_BP_DIRECT	GO:0043085~positive regulation of catalytic activity	6	0.430725	0.00122948	AT1G50320, AT4G03520, AT1G43560, AT1G03680, AT3G02730, AT2G41680	1225	16	22569	6.90888
GOTERM_BP_DIRECT	GO:0045727~positive regulation of translation	5	0.358938	0.00138872	AT3G63140, AT4G16390, AT1G09340, AT5G08650, AT1G71720	1225	10	22569	9.21184
GOTERM_BP_DIRECT	GO:0033013~tetrapyrrole metabolic process	9	0.646088	0.00165856	AT3G49260, AT2G21860, AT4G00165, AT2G22650, AT3G06660, AT5G66090, AT3G23760, AT5G03880, AT4G32915	1225	42	22569	3.94793
GOTERM_BP_DIRECT	GO:0006094~gluconeogenesis	7	0.502513	0.00182628	AT4G26530, AT4G26520, AT4G24620, AT3G12780, AT1G43670, AT3G54050, AT1G56190	1225	25	22569	5.15863
GOTERM_BP_DIRECT	GO:0000105~histidine biosynthetic process	5	0.358938	0.00208896	AT3G22425, AT4G14910, AT1G31860, AT4G39120, AT2G36230	1225	11	22569	8.3744
GOTERM_BP_DIRECT	GO:0016024~CDP-diacylglycerol biosynthetic process	6	0.430725	0.00220271	AT3G18850, AT4G00400, AT1G32200, AT3G60620, AT2G45150, AT4G30580	1225	18	22569	6.14122
GOTERM_BP_DIRECT	GO:0031325~positive regulation of cellular metabolic process	7	0.502513	0.00226652	AT3G13350, AT4G02725, AT5G57170, AT1G17650, AT2G17033, AT4G15110, AT4G33350	1225	26	22569	4.96022
GOTERM_BP_DIRECT	GO:0006364~rRNA processing	18	1.29218	0.00370097	AT5G18570, AT5G46420, AT2G04270, AT5G26742, AT1G09340, AT1G70200, AT3G03710, AT5G66470, AT3G63140, AT1G50000, AT4G14510, AT1G26530, AT5G13650, AT5G02250, AT5G08600, AT4G34730, AT1G04640, AT4G37510	1225	152	22569	2.18175
GOTERM_BP_DIRECT	GO:0033014~tetrapyrrole biosynthetic process	5	0.358938	0.00414837	AT5G14910, AT2G21860, AT2G30390, AT5G66530, AT1G03475	1225	13	22569	7.08603
GOTERM_BP_DIRECT	GO:0019464~glycine decarboxylation via glycine cleavage system	4	0.28715	0.00472291	AT1G32470, AT2G35370, AT4G37930, AT1G11860	1225	7	22569	10.5278
GOTERM_BP_DIRECT	GO:1900865~chloroplast RNA modification	6	0.430725	0.00565238	AT3G14330, AT1G10910, AT3G22150, AT2G02980, AT2G45350, AT5G08280	1225	22	22569	5.02464
GOTERM_BP_DIRECT	GO:0010190~cytochrome b6f complex assembly	4	0.28715	0.00725347	AT1G59840, AT3G26710, AT5G54290, AT4G31560	1225	8	22569	9.21184
GOTERM_BP_DIRECT	GO:0006096~glycolytic process	10	0.717875	0.0081573	AT4G26530, AT4G26520, AT5G52920, AT5G08570, AT4G24620, AT3G12780, AT3G25860, AT3G22960, AT2G19860, AT1G56190	1225	65	22569	2.83441
GOTERM_BP_DIRECT	GO:0010275~NAD(P)H dehydrogenase complex assembly	3	0.215363	0.00849876	AT2G47910, AT5G13120, AT5G39210	1225	3	22569	18.4237
GOTERM_BP_DIRECT	GO:0046506~sulfolipid biosynthetic process	3	0.215363	0.00849876	AT4G33030, AT3G56040, AT5G01220	1225	3	22569	18.4237
GOTERM_BP_DIRECT	GO:0044283~small molecule biosynthetic process	8	0.5743	0.00893883	AT2G05160, AT2G26500, AT1G49600, AT3G05625, AT5G40950, AT3G27160, AT5G58450, AT5G47250	1225	44	22569	3.34976
GOTERM_BP_DIRECT	GO:0009853~photorespiration	9	0.646088	0.00920505	AT3G14150, AT1G80380, AT1G32080, AT1G67090, AT3G10160, AT2G35370, AT5G38430, AT4G37930, AT5G36790	1225	55	22569	3.01478
GOTERM_BP_DIRECT	GO:0007018~microtubule-based movement	10	0.717875	0.00991324	AT1G63640, AT4G38950, AT3G49650, AT3G45850, AT3G50240, AT5G06670, AT1G21730, AT5G66310, AT1G18410, AT2G21380	1225	67	22569	2.7498
GOTERM_BP_DIRECT	GO:0008033~tRNA processing	7	0.502513	0.0105518	AT1G03687, AT3G06950, AT1G72560, AT5G20040, AT4G38160, AT3G03710, AT1G04640	1225	35	22569	3.68473
GOTERM_BP_DIRECT	GO:0009657~plastid organization	5	0.358938	0.0116127	AT3G06730, AT5G23120, AT1G71720, AT1G31410, AT5G36170	1225	17	22569	5.41873
GOTERM_BP_DIRECT	GO:0032502~developmental process	10	0.717875	0.0130616	AT5G55580, AT1G61970, AT3G18870, AT4G38160, AT3G60400, AT1G79220, AT3G57180, AT5G07900, AT2G36000, AT3G52910	1225	70	22569	2.63195
GOTERM_BP_DIRECT	GO:0046394~carboxylic acid biosynthetic process	13	0.933238	0.0131681	AT5G14320, AT5G66530, AT4G25570, AT2G33450, AT1G48350, AT5G56220, AT2G22650, AT2G37380, AT5G05890, AT5G66720, AT4G39040, AT2G43610, AT1G02350	1225	107	22569	2.23839
GOTERM_BP_DIRECT	GO:0006996~organelle organization	19	1.36396	0.0132562	AT4G01310, AT3G58930, AT2G27060, AT1G32190, AT2G14880, AT2G17972, AT3G23880, AT3G56680, AT1G34640, AT1G52700, AT5G65480, AT2G21530, AT4G11100, AT5G19090, AT1G06980, AT3G51510, AT3G10970, AT4G33350, AT2G24395	1225	187	22569	1.87192
GOTERM_BP_DIRECT	GO:0048528~post-embryonic root development	4	0.28715	0.0143262	AT2G42590, AT3G18000, AT2G17780, AT4G26760	1225	10	22569	7.36947
GOTERM_BP_DIRECT	GO:0009772~photosynthetic electron transport in photosystem II	4	0.28715	0.0143262	AT4G04640, AT4G00895, AT1G60600, AT2G45770	1225	10	22569	7.36947
GOTERM_BP_DIRECT	GO:0045037~protein import into chloroplast stroma	6	0.430725	0.0161279	AT2G20890, AT5G22640, AT4G02510, AT5G01590, AT5G64580, AT2G24020	1225	28	22569	3.94793
GOTERM_BP_DIRECT	GO:0043489~RNA stabilization	3	0.215363	0.0163868	AT4G24770, AT1G71720, AT4G31850	1225	4	22569	13.8178
GOTERM_BP_DIRECT	GO:0010569~regulation of double-strand break repair via homologous recombination	3	0.215363	0.0163868	AT3G48670, AT1G15910, AT4G00380	1225	4	22569	13.8178
GOTERM_BP_DIRECT	GO:0016556~mRNA modification	3	0.215363	0.0163868	AT5G55740, AT1G59720, AT2G45350	1225	4	22569	13.8178
GOTERM_BP_DIRECT	GO:0016117~carotenoid biosynthetic process	6	0.430725	0.01864	AT4G14210, AT3G53130, AT1G31800, AT4G15110, AT1G06820, AT5G57030	1225	29	22569	3.81179
GOTERM_BP_DIRECT	GO:0009249~protein lipoylation	4	0.28715	0.0189151	AT2G20860, AT1G32470, AT2G35370, AT1G04640	1225	11	22569	6.69952
GOTERM_BP_DIRECT	GO:0006721~terpenoid metabolic process	7	0.502513	0.0198564	AT4G27820, AT2G32640, AT1G28660, AT5G08650, AT2G14880, AT3G25410, AT2G04790	1225	40	22569	3.22414
GOTERM_BP_DIRECT	GO:0030388~fructose 1,6-bisphosphate metabolic process	4	0.28715	0.0242203	AT4G26530, AT4G26520, AT1G43670, AT3G54050	1225	12	22569	6.14122
GOTERM_BP_DIRECT	GO:0009790~embryo development	9	0.646088	0.0258489	AT4G08280, AT1G19340, AT5G66720, AT5G19090, AT5G04810, AT4G15110, AT3G15520, AT1G31410, AT3G01410	1225	66	22569	2.51232
GOTERM_BP_DIRECT	GO:2001295~malonyl-CoA biosynthetic process	3	0.215363	0.0263346	AT2G38040, AT1G36180, AT5G35360	1225	5	22569	11.0542
GOTERM_BP_DIRECT	GO:0043412~macromolecule modification	7	0.502513	0.0275191	AT5G62710, AT2G27060, AT4G03080, AT5G66720, AT3G21580, AT4G33350, AT1G53800	1225	43	22569	2.9992
GOTERM_BP_DIRECT	GO:0042026~protein refolding	6	0.430725	0.0276721	AT2G32120, AT1G55490, AT1G26230, AT1G80030, AT3G13470, AT4G39960	1225	32	22569	3.45444
GOTERM_BP_DIRECT	GO:0008610~lipid biosynthetic process	19	1.36396	0.0279422	AT1G10030, AT1G62640, AT3G09730, AT3G29670, AT5G52960, AT1G34010, AT3G54210, AT3G23760, AT3G25410, AT1G34640, AT3G02540, AT4G28660, AT1G29070, AT5G60400, AT2G20240, AT5G56220, AT5G05890, AT2G29125, AT1G76450	1225	203	22569	1.72438
GOTERM_BP_DIRECT	GO:0031047~gene silencing by RNA	9	0.646088	0.0280097	AT5G23570, AT4G36280, AT3G18210, AT3G42670, AT3G49500, AT3G48670, AT1G15910, AT1G70070, AT4G00380	1225	67	22569	2.47482
GOTERM_BP_DIRECT	GO:0042793~transcription from plastid promoter	4	0.28715	0.0302419	AT5G24314, AT1G74850, AT4G20130, AT4G13670	1225	13	22569	5.66882
GOTERM_BP_DIRECT	GO:0034599~cellular response to oxidative stress	7	0.502513	0.0304528	AT3G52960, AT3G06110, AT4G25130, AT3G26060, AT4G35000, AT4G09010, AT1G77490	1225	44	22569	2.93104
GOTERM_BP_DIRECT	GO:0042440~pigment metabolic process	7	0.502513	0.0304528	AT2G40490, AT1G06690, AT1G62780, AT2G23390, AT1G76450, AT5G40950, AT5G21920	1225	44	22569	2.93104
GOTERM_BP_DIRECT	GO:0009926~auxin polar transport	7	0.502513	0.0304528	AT1G14350, AT3G28860, AT1G28560, AT1G15690, AT1G70560, AT1G23080, AT1G53700	1225	44	22569	2.93104
GOTERM_BP_DIRECT	GO:0006400~tRNA modification	6	0.430725	0.0312041	AT5G54880, AT5G20040, AT4G36390, AT5G14460, AT1G78010, AT5G22800	1225	33	22569	3.34976
GOTERM_BP_DIRECT	GO:0008380~RNA splicing	14	1.00503	0.033569	AT5G16140, AT3G06980, AT5G48870, AT5G16790, AT2G41720, AT5G19830, AT5G47010, AT5G04050, AT1G43190, AT4G14510, AT4G14300, AT5G04430, AT5G04810, AT4G37510	1225	136	22569	1.89655
GOTERM_BP_DIRECT	GO:0009892~negative regulation of metabolic process	21	1.50754	0.0351044	AT1G32190, AT5G26960, AT5G24000, AT3G22440, AT1G31410, AT1G10640, AT2G39190, AT2G20240, AT1G48450, AT1G75710, AT4G28180, AT4G03080, AT3G18210, AT1G50450, AT1G14380, AT4G02715, AT2G23390, AT2G45590, AT2G20050, AT2G41550, AT5G58450	1225	238	22569	1.62562
GOTERM_BP_DIRECT	GO:0006091~generation of precursor metabolites and energy	3	0.215363	0.0380958	AT3G25805, AT5G55220, AT5G38430	1225	6	22569	9.21184
GOTERM_BP_DIRECT	GO:0009734~auxin-activated signaling pathway	20	1.43575	0.0390777	AT1G14350, AT4G35987, AT3G28860, AT1G29460, AT1G23080, AT1G53700, AT4G38850, AT3G45600, AT1G29500, AT4G03190, AT4G37580, AT5G63310, AT4G28050, AT1G28560, AT1G70560, AT5G01240, AT5G43700, AT5G12050, AT4G34760, AT5G18050	1225	226	22569	1.63041
GOTERM_BP_DIRECT	GO:0006002~fructose 6-phosphate metabolic process	4	0.28715	0.044401	AT1G43670, AT3G54050, AT4G04040, AT1G07110	1225	15	22569	4.91298

[truncated: 5 more sheets: FvsC down Lyrata, E+FvsC down Thaliana, E+FvsC down Lyrata, E+FvsF down Lyrata, E+FvsF Thaliana down]
